# Supplementary material for: Long non-coding RNA Neat1 regulates adaptive behavioural response to stress in mice
Source: Transl Psychiatry. 2020 May 28;10:171. doi: 10.1038/s41398-020-0854-2 (PMC7256041; doi:10.1038/s41398-020-0854-2)
Supplement: Supplementary file 2 — Table S4 (Excel file) [file 41398_2020_854_MOESM2_ESM.xlsx]

## Sheet: KO_vs_WT
Gene ID	WT1	WT2	WT3	KO1	KO2	KO3	KO4	baseMean	log2FoldChange	lfcSE	stat	pvalue	padj	Fold change
ENSMUSG00000043488	0.0278559	0.0112215	0.0332081	2.38036	2.62787	2.49521	2.81247	222.368	6.78787	0.46141	14.7111	5.47e-49	1.25e-44	110.497
ENSMUSG00000092274	23.6005	28.6976	20.2588	5.85666	5.98167	7.16104	7.22219	911.551	-1.88382	0.153878	-12.2423	1.85e-34	2.11e-30	0.270966
ENSMUSG00000024816	23.5057	27.9472	30.0414	64.9527	69.0523	64.3681	84.543	1141.66	1.37986	0.143578	9.61049	7.22e-22	5.5e-18	2.60242
ENSMUSG00000024670	1.79443	1.32828	1.00543	0.29394	0.237312	0.153766	0.17739	66.3333	-2.67878	0.332209	-8.06352	7.41e-16	4.24e-12	0.156174
ENSMUSG00000108414	14.8946	16.9193	17.5964	42.8619	38.3903	32.1956	34.1706	437.769	1.1625	0.151675	7.66438	1.8e-14	8.22e-11	2.23844
ENSMUSG00000039126	146.305	130.821	152.785	195.075	203.486	198.782	210.997	5778.37	0.496084	0.0952646	5.20744	1.91e-07	0.000729718	1.41038
ENSMUSG00000024726	2.17388	2.89527	2.75023	1.38885	1.16041	0.648817	0.951216	120.648	-1.33419	0.261651	-5.09909	3.41e-07	0.00106092	0.396616
ENSMUSG00000032572	6.52157	5.77714	3.40381	1.8779	2.43151	1.48282	1.02638	103.472	-1.6147	0.317655	-5.08318	3.71e-07	0.00106092	0.326533
ENSMUSG00000076281	10.2787	16.9152	22.3173	49.0655	28.7724	34.2488	37.0252	1218.49	1.17489	0.236701	4.9636	6.92e-07	0.00175814	2.25775
ENSMUSG00000088609	10.3592	22.0108	22.6265	55.35	35.323	32.5279	41.7982	1003.55	1.16882	0.251647	4.64469	3.41e-06	0.00778824	2.24828
ENSMUSG00000006356	28.058	27.7372	33.1293	44.0493	38.4857	41.5329	41.761	3058.88	0.483988	0.108189	4.47353	7.69e-06	0.0149051	1.3986
ENSMUSG00000064372	13.3533	22.7609	19.0169	34.3909	33.4138	28.9496	29.165	1048.98	0.775181	0.173418	4.47	7.82e-06	0.0149051	1.71141
ENSMUSG00000075334	10.8883	12.4082	15.5879	18.8398	19.6582	20.2363	19.6713	1445.22	0.596794	0.134821	4.42656	9.57e-06	0.0168423	1.51235
ENSMUSG00000006154	90.0604	102.264	77.8447	61.6941	56.9242	58.5114	58.0237	410.683	-0.617074	0.141043	-4.37507	1.21e-05	0.0198277	0.651992
ENSMUSG00000109744	25.9554	39.021	32.1545	8.18189	9.43663	21.2783	11.2862	82.069	-1.36444	0.335004	-4.07292	4.64e-05	0.0707782	0.388384
ENSMUSG00000052301	7.0224	6.97022	8.28536	14.402	11.5317	9.68323	10.5984	846.206	0.637363	0.157189	4.05475	5.02e-05	0.0717277	1.55548
ENSMUSG00000059422	0.250713	0.0568113	0.0224163	0.573248	0.600964	0.429676	0.396552	44.3394	2.20225	0.546469	4.02996	5.58e-05	0.0750386	4.60196
ENSMUSG00000107363	0.917935	0.534131	0.559311	0	0.0224808	0.139837	0.188208	13.8084	-2.9353	0.738286	-3.97583	7.01e-05	0.0890961	0.130733
ENSMUSG00000060445	3.95554	3.52043	2.42357	1.23059	1.21655	2.09153	2.04911	213.744	-1.00255	0.25428	-3.9427	8.06e-05	0.0969693	0.499117
ENSMUSG00000003863	148.439	135.999	146.149	175.372	183.399	175.668	189.824	9605.13	0.335259	0.0863145	3.88415	0.000102687	0.117408	1.2616
ENSMUSG00000042729	11.2833	10.7372	12.371	8.05291	6.26651	4.95367	4.6842	97.9012	-0.938785	0.243674	-3.85263	0.000116858	0.127247	0.521672
ENSMUSG00000109481	5.89328	6.12063	5.35702	1.75977	1.46134	3.535	3.30132	88.8062	-1.20421	0.313958	-3.83559	0.000125263	0.1302	0.434006
ENSMUSG00000090667	1.12767	0.549524	0.46835	0.311177	0.291318	0.338035	0.393166	171.094	-1.09989	0.28917	-3.8036	0.000142609	0.138769	0.466553
ENSMUSG00000102976	1.38061	1.4033	1.2019	0.936659	0.865662	0.973095	0.896491	303.448	-0.534154	0.140627	-3.79838	0.000145644	0.138769	0.690564
ENSMUSG00000029223	65.6734	64.2269	72.3919	98.5496	86.4764	90.9238	80.1502	11901.6	0.400818	0.106196	3.77431	0.000160449	0.146759	1.32026
ENSMUSG00000011884	6.80797	7.40099	6.30993	4.55501	5.07239	4.83795	5.39923	627.819	-0.46231	0.123195	-3.75266	0.000174966	0.153882	0.725823
ENSMUSG00000104420	1.01115	0.761769	0.814059	0.0573623	0.196824	0.372092	0.401565	41.0347	-1.74097	0.466835	-3.72931	0.000192007	0.162616	0.299168
ENSMUSG00000102951	0.626912	0.626316	0.645724	0.136923	0.0884359	0.27505	0.0793267	14.7348	-2.11612	0.5747	-3.68214	0.000231283	0.188884	0.230666
ENSMUSG00000024712	19.5066	20.2236	24.5612	32.3342	34.6184	30.0334	25.2498	2430.39	0.512153	0.139971	3.659	0.000253204	0.199655	1.42618
ENSMUSG00000102496	38.61	36.4708	29.6275	10.1775	12.1295	23.1216	23.5151	233.319	-1.01756	0.280603	-3.62632	0.000287493	0.219137	0.493952
ENSMUSG00000105179	13.47	9.60717	8.2133	0.723434	1.16813	3.22938	5.35545	28.1958	-1.99651	0.553666	-3.60598	0.000310977	0.229298	0.250606
ENSMUSG00000095891	171.105	19.3335	4.1791	1.36722	0.551913	5.53106	0.440057	144.672	-5.03609	1.39976	-3.59783	0.000320879	0.229298	0.030478
ENSMUSG00000113588	0.568873	0.721448	0.54254	0.0690261	0.0928803	0.30813	0.277711	36.5167	-1.70747	0.476431	-3.58388	0.000338532	0.234582	0.306196
ENSMUSG00000100130	133.329	127.642	98.7339	51.3887	46.329	84.5904	72.7763	116.853	-0.910747	0.255886	-3.55919	0.000372005	0.243293	0.53191
ENSMUSG00000025374	199.064	208.059	243.406	274.096	289.435	290.128	284.614	1324.82	0.392407	0.11026	3.55892	0.000372381	0.243293	1.31258
ENSMUSG00000053080	110.871	118.928	110.435	80.2455	89.4665	91.2709	92.5844	1596.1	-0.359542	0.10156	-3.54018	0.000399858	0.253987	0.779412
ENSMUSG00000034912	18.7276	17.7514	17.3232	13.436	14.5406	14.769	14.7968	3475.16	-0.317864	0.0902135	-3.52347	0.000425934	0.263238	0.802257
ENSMUSG00000102145	1.51375	1.6603	0.982671	0.319503	0.269166	0.860402	0.697495	73.867	-1.36857	0.391417	-3.49645	0.000471495	0.270623	0.387275
ENSMUSG00000102747	1.28691	1.45645	0.974181	0.297218	0.328832	0.795449	0.818452	264.305	-1.14616	0.328428	-3.48984	0.000483305	0.270623	0.451825
ENSMUSG00000105326	0.649137	0.832044	0.661299	0.247036	0.329517	0.445	0.497812	111.001	-0.911567	0.261387	-3.48742	0.000487703	0.270623	0.531607
ENSMUSG00000095280	130.659	13.9456	3.00843	0.618298	0.527706	5.10118	0.597019	1423.34	-4.84542	1.39139	-3.48244	0.00049687	0.270623	0.0347843
ENSMUSG00000060961	265.214	270.114	258.281	204.253	199.221	232.146	209.881	8895.17	-0.323648	0.0929398	-3.48234	0.000497056	0.270623	0.799047
ENSMUSG00000090093	2.02994	2.06799	1.59611	1.06406	1.20508	1.48847	1.3176	355.881	-0.580384	0.167469	-3.46562	0.000529017	0.281326	0.668786
ENSMUSG00000063904	49.8102	50.0572	53.9396	72.1541	73.9616	63.4416	60.1976	1665.65	0.395671	0.114758	3.44787	0.000565034	0.288214	1.31555
ENSMUSG00000097338	1.81626	1.75012	1.52328	0.857166	0.893205	1.18462	1.2415	151.344	-0.700426	0.203458	-3.44261	0.00057612	0.288214	0.61539
ENSMUSG00000048832	61.3511	59.1668	65.5549	82.5791	77.7695	77.6333	78.9407	893.408	0.353364	0.103043	3.4293	0.000605151	0.288214	1.27754
ENSMUSG00000075015	125.475	15.6171	3.47857	0.582897	0.54032	5.58353	0.604529	2290.54	-4.72029	1.38075	-3.41864	0.000629353	0.288214	0.037936
ENSMUSG00000102250	1.94215	1.96172	1.6337	0.425435	0.495007	1.27772	1.17197	231.778	-1.13109	0.331082	-3.41632	0.000634725	0.288214	0.456572
ENSMUSG00000108621	28.7798	29.7269	31.077	21.656	24.2207	19.7837	24.3593	900.518	-0.408168	0.119477	-3.41628	0.000634835	0.288214	0.75358
ENSMUSG00000104100	1.17523	1.31294	0.733329	0.190841	0.242668	0.650909	0.649562	169.085	-1.30872	0.383755	-3.4103	0.000648911	0.288214	0.403679
ENSMUSG00000107320	0.898028	0.896445	0.646383	0.333063	0.353552	0.536894	0.553869	111.334	-0.873137	0.256265	-3.40717	0.00065641	0.288214	0.545958
ENSMUSG00000055370	3.19219	3.21488	3.53371	1.55626	1.20619	1.7194	1.92346	42.7467	-1.05337	0.30921	-3.40665	0.000657642	0.288214	0.481841
ENSMUSG00000107433	6.06517	5.61055	4.17763	1.5332	0.792211	2.92588	3.0201	64.0374	-1.35649	0.398689	-3.40238	0.000668008	0.288214	0.390531
ENSMUSG00000035783	2.75991	2.90117	2.98213	3.57332	4.94075	3.67566	4.24038	488.894	0.512386	0.150879	3.39601	0.000683753	0.289544	1.42641
ENSMUSG00000046432	15.1982	17.7664	20.4018	24.3281	23.8334	23.1646	22.552	4560.89	0.399741	0.117986	3.38805	0.000703921	0.292665	1.31927
ENSMUSG00000109320	16.5944	17.086	14.2082	3.64752	5.28199	11.6788	9.72742	219.946	-1.07262	0.317697	-3.37624	0.000734851	0.299067	0.475454
ENSMUSG00000104508	0.140536	0.135873	0.0965022	0.0184166	0.0346935	0.0205528	0.0533485	13.257	-1.97305	0.58575	-3.36841	0.000756025	0.299067	0.254714
ENSMUSG00000104852	0.420932	0.474794	0.354612	0.137903	0.074224	0.224436	0.229326	40.7171	-1.32983	0.395586	-3.36166	0.000774751	0.299067	0.397816
ENSMUSG00000018042	70.9805	80.2299	93.8106	123.894	106.459	115.02	98.7819	2281.06	0.442991	0.1319	3.35853	0.000783584	0.299067	1.35942
ENSMUSG00000091028	9.53476	1.1363	0.322058	0.0216925	0.0350268	0.399442	0.0837838	86.5499	-4.75698	1.41819	-3.35425	0.000795805	0.299067	0.0369834
ENSMUSG00000103216	2.76952	1.85617	1.58947	0.508534	0.475391	1.18731	1.18882	58.2389	-1.30108	0.38797	-3.35356	0.000797791	0.299067	0.405822
ENSMUSG00000098061	34.7449	30.3163	18.4954	13.2397	9.05963	19.6855	18.8123	873.265	-0.874044	0.261331	-3.34458	0.000824058	0.303931	0.545615
ENSMUSG00000053049	0.948561	1.06994	0.804135	0.253213	0.167262	0.520211	0.444543	29.7577	-1.44482	0.432884	-3.33766	0.000844859	0.306657	0.367338
ENSMUSG00000024906	14.5709	15.7883	15.2822	19.4384	20.0706	18.5756	18.9184	905.916	0.339066	0.10184	3.32941	0.000870303	0.310956	1.26494
ENSMUSG00000049928	47.0497	49.7644	54.6542	27.5165	33.2248	34.8524	39.0313	191.26	-0.584368	0.177103	-3.29959	0.000968273	0.331097	0.666941
ENSMUSG00000038274	45.1913	58.3933	58.5691	89.7153	82.8863	70.3605	63.0837	3519.74	0.501151	0.151922	3.29873	0.000971227	0.331097	1.41534
ENSMUSG00000041571	37.5437	41.1655	45.0853	56.1463	53.3168	51.6382	48.3239	12885.4	0.343426	0.10436	3.29079	0.000999078	0.331097	1.26877
ENSMUSG00000107858	6.21223	5.88354	4.71555	1.55064	1.63195	4.0095	3.6095	162.338	-1.0527	0.320054	-3.28915	0.00100491	0.331097	0.482064
ENSMUSG00000103783	0.217667	0.222929	0.239258	0.0483463	0.0357796	0.141629	0.108926	40.9936	-1.43628	0.437027	-3.28648	0.00101449	0.331097	0.369519
ENSMUSG00000025997	2.20495	2.39805	2.3951	1.63116	1.70765	1.93539	1.45964	374.135	-0.469383	0.14343	-3.27255	0.00106583	0.331097	0.722274
ENSMUSG00000079022	1.07417	1.65563	1.893	2.7796	2.65587	2.3692	2.9548	98.1964	0.798864	0.244485	3.26754	0.00108487	0.331097	1.73973
ENSMUSG00000096753	0.294978	0.325218	0.547841	0.695122	1.08135	0.666956	1.09684	45.2083	1.18783	0.36354	3.26741	0.00108537	0.331097	2.2781
ENSMUSG00000072972	1.41184	1.26234	1.24796	0.56407	0.531302	0.80261	0.853298	57.7787	-0.926889	0.283791	-3.2661	0.00109039	0.331097	0.525991
ENSMUSG00000028843	20.7082	22.0508	25.0899	42.0115	30.8909	27.7585	28.7112	2714.49	0.51586	0.157963	3.2657	0.00109192	0.331097	1.42985
ENSMUSG00000025362	471.036	635.137	737.729	831.573	832.795	873.353	888.334	3454.01	0.478585	0.146568	3.26527	0.0010936	0.331097	1.39338
ENSMUSG00000087714	0.0821426	0.125009	0.0957492	0	0.0160938	0.0166847	0.00962404	5.63981	-3.20584	0.98233	-3.26351	0.00110042	0.331097	0.108379
ENSMUSG00000102441	1.51629	1.16967	0.83074	0.246617	0.142219	0.678228	0.340186	22.752	-1.73101	0.531847	-3.25472	0.00113505	0.337079	0.30124
ENSMUSG00000004902	25.9366	23.3614	22.3004	35.1071	34.2775	26.1627	32.4263	2236.72	0.422764	0.130363	3.24297	0.0011829	0.346786	1.34049
ENSMUSG00000100826	606.209	568.849	554.212	324.404	417.042	449.097	490.121	11018.2	-0.456119	0.140953	-3.23597	0.00121232	0.347313	0.728945
ENSMUSG00000045178	3.2311	2.14385	1.87309	0.553491	0.558575	0.926537	1.40291	25.1518	-1.49194	0.46179	-3.23077	0.00123457	0.347313	0.355535
ENSMUSG00000073910	8.99886	9.21551	8.29937	5.43554	5.31836	6.62843	6.98638	230.109	-0.537681	0.166454	-3.23021	0.001237	0.347313	0.688877
ENSMUSG00000032985	53.6534	55.9141	53.9508	27.0669	27.7655	40.5122	40.8943	153.243	-0.678539	0.210317	-3.22628	0.00125412	0.347313	0.624798
ENSMUSG00000105947	2.11245	2.06352	1.69106	0.717167	0.762356	1.38061	1.40806	138.037	-0.874043	0.271039	-3.22479	0.00126064	0.347313	0.545616
ENSMUSG00000024985	7.54393	8.43666	5.36919	3.3609	3.17669	4.90569	5.06574	150.368	-0.787763	0.244725	-3.21897	0.00128652	0.350224	0.579241
ENSMUSG00000103434	0.135787	0.109402	0.0370005	0.0105919	0.00855132	0	0	4.63133	-4.3096	1.33951	-3.21729	0.00129408	NA	0.0504291
ENSMUSG00000025326	202.343	197.594	204.304	172.476	168.998	171.34	168.04	10242	-0.242794	0.0755727	-3.21272	0.00131483	0.35341	0.845107
ENSMUSG00000040514	0.606517	0.679876	0.867662	0.215982	0.197622	0.409757	0.417098	38.3781	-1.21201	0.377619	-3.20961	0.00132913	0.35341	0.431666
ENSMUSG00000071847	13.9561	14.9845	18.7399	21.6495	22.833	20.7091	20.7197	682.077	0.434764	0.135832	3.20076	0.00137065	0.36026	1.35169
ENSMUSG00000098973	81.5622	244.428	191.398	1360.87	476.037	340.278	666.181	35969.9	2.04322	0.639649	3.19429	0.00140176	0.364251	4.12166
ENSMUSG00000053846	11.4221	12.5782	14.1756	35.8406	19.0854	15.7742	18.6185	381.042	0.809791	0.254267	3.1848	0.00144852	0.369269	1.75296
ENSMUSG00000104494	0.591946	0.666467	0.636922	0.281778	0.260948	0.39539	0.440131	64.3022	-0.877504	0.276595	-3.17252	0.00151121	0.369269	0.544308
ENSMUSG00000106032	1.27791	1.01969	0.656254	0.308629	0.227504	0.42679	0.699669	56.0055	-1.24889	0.394163	-3.16846	0.00153247	0.369269	0.420772
ENSMUSG00000018819	26.7377	32.1733	36.7597	61.0519	54.8009	35.2305	51.9939	256.503	0.668971	0.211282	3.16624	0.00154424	0.369269	1.58994
ENSMUSG00000109959	2.10353	1.90663	1.25385	0.287143	0.231825	0.480674	0.277261	7.41652	-2.45335	0.775322	-3.16429	0.00155461	0.369269	0.182587
ENSMUSG00000024767	384.114	409.337	440.451	590.018	537.875	485.685	483.91	8013.23	0.350337	0.110731	3.16386	0.00155691	0.369269	1.27486
ENSMUSG00000108076	0.410734	0.450881	0.411307	0.112135	0.0814788	0.201791	0.314	57.5566	-1.26355	0.399942	-3.15933	0.00158131	0.369269	0.416518
ENSMUSG00000078190	2.18961	2.38296	1.18079	0.425649	0.414399	1.00593	1.36597	116.58	-1.25784	0.398309	-3.15795	0.0015888	0.369269	0.418169
ENSMUSG00000022490	179.039	198.519	200.021	263.345	271.356	244.139	213.619	3210.56	0.365937	0.115915	3.15694	0.00159433	0.369269	1.28872
ENSMUSG00000020121	26.4899	34.266	23.7623	20.9848	17.7317	22.2528	19.6902	907.218	-0.483495	0.153241	-3.15512	0.00160431	0.369269	0.715243
ENSMUSG00000106047	0.86315	0.826191	0.654335	0.241692	0.188626	0.546196	0.466749	76.5205	-1.11457	0.353394	-3.15391	0.00161097	0.369269	0.461828
ENSMUSG00000104571	0.403047	0.447902	0.318116	0.12142	0.122535	0.279475	0.153879	39.6079	-1.19826	0.380493	-3.14922	0.00163707	0.369269	0.435801
ENSMUSG00000064342	26.4662	20.9902	17.2218	12.1931	12.6394	16.1274	11.6282	126.816	-0.710126	0.225523	-3.14879	0.00163946	0.369269	0.611267
ENSMUSG00000105184	0.0758924	0.10818	0.116921	0.0318761	0	0.0160081	0.0307791	9.69452	-2.39303	0.76068	-3.14591	0.00165569	0.369269	0.190382
ENSMUSG00000108088	2.59583	2.61427	1.91569	0.455586	0.544914	1.72301	1.31972	107.756	-1.23121	0.391534	-3.14457	0.0016633	0.369269	0.425961
ENSMUSG00000106386	42.7526	48.2231	37.6748	12.1388	7.99098	29.2299	28.4912	180.008	-1.14055	0.363182	-3.14043	0.001687	0.370179	0.453587
ENSMUSG00000105624	21.8957	19.6923	14.8927	3.70715	3.7412	13.1872	10.0228	76.5304	-1.29482	0.412596	-3.13822	0.00169978	0.370179	0.407588
ENSMUSG00000102267	4.59541	4.92098	3.55053	1.8422	2.05144	3.08381	2.20816	57.026	-0.920929	0.293995	-3.13247	0.00173344	0.373181	0.528169
ENSMUSG00000111971	5.98796	5.55898	4.37121	1.10331	1.45562	3.78394	3.3779	155.102	-1.12563	0.35959	-3.13031	0.0017462	0.373181	0.458302
ENSMUSG00000103805	0.383025	0.470243	0.556639	0.119509	0.144728	0.200056	0.192326	16.8898	-1.5152	0.485205	-3.12281	0.00179134	0.375259	0.349847
ENSMUSG00000108993	25.1516	32.6368	20.6624	7.70519	8.56271	19.7269	17.4184	236.806	-0.969817	0.310571	-3.12269	0.00179206	0.375259	0.510571
ENSMUSG00000113978	2.01309	1.84955	1.21257	0.42425	0.560483	0.968439	0.893781	33.4384	-1.2462	0.39963	-3.11838	0.00181846	0.375259	0.421558
ENSMUSG00000102397	0.722295	0.705126	0.462592	0.18424	0.181284	0.424072	0.405834	87.2397	-1.0761	0.345323	-3.11622	0.00183186	0.375259	0.474308
ENSMUSG00000083606	9.11921	15.2995	7.36694	1.40592	1.79719	5.88373	6.10891	65.2796	-1.48127	0.475492	-3.11524	0.00183798	0.375259	0.358173
ENSMUSG00000106395	15.1629	14.4853	9.70955	2.83862	1.90979	6.53374	8.22278	40.5085	-1.43188	0.461082	-3.10548	0.0018997	0.382921	0.370648
ENSMUSG00000102160	0.395638	0.373182	0.156452	0.0843034	0.161648	0.0793816	0.0712269	20.4198	-1.6273	0.524251	-3.10404	0.00190899	0.382921	0.323694
ENSMUSG00000024597	202.093	202.894	196.868	158.531	180.513	158.628	159.06	4462.69	-0.288991	0.093181	-3.10139	0.00192612	0.382997	0.818474
ENSMUSG00000063600	4.13597	4.56585	4.57881	3.40452	3.46328	3.67277	3.28005	583.145	-0.357449	0.115516	-3.09438	0.00197227	0.388792	0.780544
ENSMUSG00000028647	5.30222	5.12244	4.22161	2.98684	3.28926	3.89249	3.7695	355.208	-0.48604	0.157406	-3.08781	0.00201639	0.394092	0.713982
ENSMUSG00000030122	56.5486	69.0522	75.278	77.6904	84.2908	100.832	95.7678	8543.6	0.420913	0.136547	3.08254	0.00205241	0.397733	1.33877
ENSMUSG00000024403	147.053	145.408	179.49	190.492	192.761	200.096	211.47	10096	0.336989	0.109585	3.07513	0.00210411	0.404324	1.26312
ENSMUSG00000108890	8.17636	12.0382	8.03537	2.03961	2.67127	7.35967	5.33931	163.995	-1.11279	0.36302	-3.06537	0.00217398	0.411004	0.462398
ENSMUSG00000094962	0.123306	0.234817	0.171052	0	0.00988312	0.0512301	0.0591008	8.63582	-2.55478	0.833464	-3.06526	0.00217481	0.411004	0.17019
ENSMUSG00000024833	13.6333	12.9131	11.036	18.3742	16.8866	16.2301	18.2328	240.529	0.475244	0.155339	3.0594	0.0022178	0.411352	1.39015
ENSMUSG00000039782	114.518	101.886	99.0219	82.1203	84.1217	87.9641	88.3478	3450	-0.295824	0.0967149	-3.05872	0.00222286	0.411352	0.814607
ENSMUSG00000104369	22.5624	15.686	9.71781	4.57017	5.29395	9.14723	9.97697	63.0465	-1.14025	0.37292	-3.05762	0.00223105	0.411352	0.453682
ENSMUSG00000053980	1.03838	1.17932	0.823276	0.204933	0.132362	0.674676	0.514489	54.4231	-1.40951	0.461336	-3.05527	0.00224861	0.411352	0.376441
ENSMUSG00000025889	74.1275	91.4336	107.011	168.311	136.248	115.608	105.964	9574.47	0.533691	0.175023	3.04926	0.00229409	0.413074	1.44763
ENSMUSG00000075014	954.513	101.187	21.3896	4.10883	2.55124	40.3602	4.60407	22851.7	-4.79796	1.57358	-3.04907	0.00229552	0.413074	0.0359476
ENSMUSG00000041685	57.3185	54.2108	49.9279	38.2204	35.2942	43.3705	46.9669	1483.96	-0.394029	0.129322	-3.04689	0.00231222	0.413074	0.761001
ENSMUSG00000096201	2.21936	0.300192	0.0926989	0.0530724	0	0.0888426	0.051246	25.8155	-4.17557	1.37248	-3.04236	0.00234729	0.41609	0.0553388
ENSMUSG00000050010	1.2684	1.10927	2.80191	0.828719	0.869785	0.693633	1.09742	119.206	-0.984713	0.324	-3.03924	0.00237175	0.417191	0.505326
ENSMUSG00000090200	0.942447	0.860556	0.359528	0.205839	0.110789	0	0	5.88206	-3.21527	1.05903	-3.03605	0.00239703	0.418419	0.107673
ENSMUSG00000041889	29.1847	30.1089	32.8997	36.8337	39.774	36.62	36.2008	4787.3	0.281786	0.0931699	3.02443	0.002491	0.427279	1.2157
ENSMUSG00000104118	2.56629	2.16897	1.57568	0.970803	0.613712	1.23416	1.69792	192.458	-0.899686	0.297715	-3.02198	0.00251131	0.427279	0.536003
ENSMUSG00000106024	0.170894	0.200271	0.140758	0.0395868	0.0319604	0.101768	0.106482	45.5806	-1.28914	0.427346	-3.01663	0.00255604	0.427279	0.409194
ENSMUSG00000106106	113.943	154.321	126.604	579.528	265.637	188.208	306.91	32707.2	1.34804	0.447193	3.01446	0.00257441	0.427279	2.54567
ENSMUSG00000071753	23.6585	26.2351	18.5006	11.5604	9.43	20.0204	15.6353	1019.5	-0.687044	0.22804	-3.01283	0.00258827	0.427279	0.621125
ENSMUSG00000107917	5.23922	4.18805	3.15478	0.762862	1.05065	2.62916	2.9681	145.057	-1.17831	0.391302	-3.01126	0.00260167	0.427279	0.441868
ENSMUSG00000108042	0.187615	0.170053	0.0708265	0.0341473	0.0379071	0.0678801	0.0659443	24.1941	-1.4723	0.489814	-3.00583	0.0026486	0.427279	0.360408
ENSMUSG00000044708	26.7031	18.2826	15.0518	11.8334	9.39733	11.1721	17.7684	4075.35	-0.674132	0.224367	-3.00459	0.00265936	0.427279	0.626709
ENSMUSG00000109784	13.0382	13.5393	8.28976	4.74609	3.0654	6.22351	8.24897	58.8087	-1.06683	0.35509	-3.0044	0.00266104	0.427279	0.477366
ENSMUSG00000026193	54.1822	48.4827	49.7733	41.5869	31.9176	42.8445	40.0961	3257.37	-0.377711	0.125776	-3.00306	0.00267283	0.427279	0.769658
ENSMUSG00000085386	1.10202	1.12218	0.919628	0.317577	0.404835	0.825411	0.451902	50.0954	-1.0614	0.353512	-3.00245	0.00267815	0.427279	0.479166
ENSMUSG00000085913	45.4888	38.0812	35.9266	20.957	14.413	28.5851	26.6063	88.112	-0.816141	0.272015	-3.00035	0.00269671	0.427279	0.567959
ENSMUSG00000097151	1.56858	1.36909	1.09081	0.356866	0.460985	0.746737	0.758087	28.972	-1.20668	0.402244	-2.99986	0.00270104	0.427279	0.433266
ENSMUSG00000086324	93.6792	324.936	235.491	1350.71	642.079	365.074	678.947	8757.09	1.79986	0.60017	2.99892	0.00270938	0.427279	3.48187
ENSMUSG00000104221	2.61716	3.13781	2.18401	0.663478	0.590598	1.82261	1.80695	122.7	-1.11688	0.373377	-2.9913	0.00277793	0.43325	0.461089
ENSMUSG00000035202	1543.82	4537.47	3865.28	17603.2	7983	5808.13	9434.7	94845.4	1.62228	0.542682	2.98937	0.00279556	0.43325	3.07861
ENSMUSG00000102494	0.899034	0.733744	0.423141	0.140255	0.0926466	0.30949	0.44322	38.8327	-1.48002	0.495367	-2.98773	0.00281057	0.43325	0.358483
ENSMUSG00000097971	2545.55	1561.33	1103.76	1168.38	1013.5	985.367	1237.51	160829	-0.657437	0.220145	-2.98638	0.00282303	0.43325	0.634004
ENSMUSG00000085160	0.545138	0.48801	0.389928	0.0165365	0.0667538	0.221456	0.223544	19.2099	-1.83998	0.617208	-2.98113	0.00287184	0.435103	0.279326
ENSMUSG00000092571	1.58901	1.35619	1.42555	0.941164	0.973554	0.984685	0.823576	89.5972	-0.642686	0.215796	-2.97821	0.00289933	0.435103	0.640519
ENSMUSG00000109243	2.97243	2.9294	1.74646	1.01438	1.09975	1.14013	2.01492	72.5562	-0.956661	0.321439	-2.97618	0.00291863	0.435103	0.515248
ENSMUSG00000109429	13.4856	12.2165	6.3347	2.93072	3.07595	6.19382	7.85288	115.737	-1.09197	0.367294	-2.97301	0.00294898	0.435103	0.469121
ENSMUSG00000104010	0.566169	0.45091	0.310323	0.177667	0.16639	0.309309	0.219588	50.403	-1.01647	0.34235	-2.96909	0.00298679	0.435103	0.494325
ENSMUSG00000034341	72.2407	77.7113	92.8194	94.8835	106.915	105.902	101.829	9268.79	0.339386	0.114364	2.96759	0.00300142	0.435103	1.26522
ENSMUSG00000108168	1.83449	1.89657	1.25411	0.620504	0.558216	1.20194	1.06135	77.3815	-0.950029	0.320156	-2.96739	0.00300337	0.435103	0.517622
ENSMUSG00000047867	1.5262	1.52507	1.75801	2.32686	2.35916	2.16497	2.04823	206.2	0.473941	0.159853	2.96486	0.00302825	0.435103	1.3889
ENSMUSG00000104462	1.15076	0.927147	0.602543	0.271048	0.179043	0.474356	0.475855	26.9598	-1.35448	0.456869	-2.9647	0.00302976	0.435103	0.391076
ENSMUSG00000086199	0.521195	0.466576	0.303764	0.0948615	0.0765863	0.304361	0.190827	40.3249	-1.36623	0.460924	-2.9641	0.00303567	0.435103	0.387905
ENSMUSG00000098202	11.2755	11.0053	6.29854	3.02558	2.38589	7.18492	6.18262	219.138	-1.02107	0.344583	-2.96322	0.00304441	0.435103	0.49275
ENSMUSG00000114081	6.39009	9.77322	4.95807	1.89241	0.763918	4.15783	3.65457	43.4797	-1.43237	0.483711	-2.96121	0.00306429	0.435224	0.370521
ENSMUSG00000078902	2.75451	3.15453	1.97651	1.47538	1.11019	1.96022	2.00551	328.146	-0.684013	0.231522	-2.95442	0.0031326	0.442086	0.622431
ENSMUSG00000103992	0.750198	0.955831	0.770934	0.101612	0.158946	0.531556	0.521239	97.1583	-1.33009	0.450543	-2.95218	0.00315536	0.442086	0.397744
ENSMUSG00000104963	0.877662	0.7126	0.545046	0.222895	0.131966	0.416654	0.502189	74.6932	-1.16278	0.394068	-2.95069	0.0031706	0.442086	0.446652
ENSMUSG00000108880	2.6851	4.07218	2.9625	0.891174	0.765907	1.82868	2.526	89.0843	-1.1118	0.377967	-2.94153	0.0032659	0.450859	0.462715
ENSMUSG00000034974	52.9992	60.1242	67.6146	76.7241	75.75	75.7076	75.4317	1355.52	0.333062	0.113334	2.93877	0.00329522	0.450859	1.25968
ENSMUSG00000036098	177.83	170.05	145.996	94.4612	95.3809	110.409	155.704	1201.49	-0.530676	0.180603	-2.93836	0.00329957	0.450859	0.69223
ENSMUSG00000112142	0.509921	0.643383	0.394559	0.115574	0.0763433	0.263822	0.33479	36.231	-1.3903	0.473348	-2.93715	0.00331239	0.450859	0.381487
ENSMUSG00000106910	0.363495	0.585724	0.544765	0	0	0.142392	0.054756	4.85476	-3.31125	1.12782	-2.93597	0.00332506	NA	0.100743
ENSMUSG00000026566	3.78556	3.2583	3.02833	2.13477	2.13386	2.58092	2.74841	283.497	-0.484229	0.16499	-2.93491	0.00333648	0.451451	0.714879
ENSMUSG00000047648	10.2328	8.22101	9.20541	7.18032	7.35826	6.83243	7.23932	577.908	-0.365066	0.12485	-2.92404	0.00345524	0.460339	0.776433
ENSMUSG00000072974	6.81657	5.32887	3.79763	1.98998	1.72562	3.51627	3.34483	58.5755	-1.00671	0.344354	-2.92348	0.00346139	0.460339	0.497679
ENSMUSG00000018774	4.61125	5.94075	6.39486	11.75	7.91508	8.32788	6.60064	344.897	0.61275	0.209833	2.92018	0.00349829	0.460339	1.52917
ENSMUSG00000102374	0.409608	0.406763	0.399732	0.214987	0.229559	0.310546	0.291293	106.218	-0.6307	0.216202	-2.91718	0.0035321	0.460339	0.645863
ENSMUSG00000100833	0.736216	0.921288	0.657319	0.273696	0.193347	0.472481	0.462484	35.3717	-1.14354	0.392405	-2.91418	0.00356627	0.460339	0.452648
ENSMUSG00000029559	68.3524	68.6123	75.9659	85.5267	84.8988	85.0089	83.8152	3452.59	0.257011	0.0882575	2.91206	0.00359048	0.460339	1.195
ENSMUSG00000046093	1068.25	1021.15	989.884	1500.86	1131.45	1269.99	1269.71	38180.7	0.333075	0.114448	2.91029	0.00361097	0.460339	1.2597
ENSMUSG00000034551	5.0697	4.27058	4.35945	3.35811	3.1101	2.96265	4.02153	438.313	-0.442066	0.151954	-2.90921	0.00362347	0.460339	0.73608
ENSMUSG00000108665	0.929802	0.893189	0.71623	0.23432	0.252237	0.294186	0.452512	15.7253	-1.46242	0.502904	-2.90796	0.00363801	0.460339	0.362883
ENSMUSG00000045071	4.75427	4.82334	4.40745	3.48324	3.29687	3.74923	4.07044	705.37	-0.35374	0.121707	-2.90648	0.00365522	0.460339	0.782553
ENSMUSG00000045128	870.943	1116.77	1206.44	1463.01	1407.61	1316.31	1316.93	7011.99	0.36986	0.127269	2.90612	0.00365941	0.460339	1.29223
ENSMUSG00000035299	0.803688	0.914144	0.649258	0.34074	0.450157	0.432117	0.677968	134.581	-0.733464	0.252522	-2.90456	0.00367773	0.460339	0.601458
ENSMUSG00000022672	36.2504	37.4451	36.3441	32.2034	29.4669	30.7478	30.3363	2073.52	-0.257666	0.0887484	-2.90333	0.00369219	0.460339	0.83644
ENSMUSG00000094732	1.01086	0.814435	1.28542	2.94375	4.08484	1.30895	2.66479	24.9747	1.41377	0.487142	2.90217	0.0037059	0.460339	2.66432
ENSMUSG00000048582	0	0.00485682	0.0114983	0.230407	0.031889	0.0385699	0.00635651	8.00169	3.8009	1.31069	2.89992	0.00373259	0.460339	13.9375
ENSMUSG00000103808	0.380023	0.349044	0.29357	0.107901	0.107217	0.21536	0.256461	67.0608	-0.990246	0.341754	-2.89754	0.00376105	0.460339	0.503392
ENSMUSG00000036427	723.743	725.764	825.056	939.189	865.947	937.914	911.597	19508.2	0.269107	0.0929235	2.896	0.00377949	0.460339	1.20506
ENSMUSG00000026730	52.685	46.1623	51.587	90.5171	65.0746	59.2747	60.052	5321.96	0.454787	0.157095	2.89498	0.00379182	0.460339	1.37058
ENSMUSG00000083305	0.190645	0.328632	0.0887958	0.0435753	0.0351804	0.125627	0.065451	29.5176	-1.58722	0.548359	-2.89449	0.00379781	0.460339	0.332813
ENSMUSG00000111131	0.764077	0.505977	0.459186	0.0800116	0.184564	0.382681	0.275922	37.7762	-1.31154	0.453207	-2.89391	0.00380479	0.460339	0.402891
ENSMUSG00000105434	24.2515	27.2664	14.3739	7.93017	8.09362	14.7778	16.0369	122.649	-0.908873	0.314461	-2.89026	0.00384926	0.462457	0.532601
ENSMUSG00000113326	4.74001	3.35698	2.15093	0.793143	1.04477	2.09639	2.21693	63.952	-1.14971	0.398126	-2.8878	0.0038795	0.462457	0.450717
ENSMUSG00000022708	64.5912	66.5394	56.82	39.8141	32.6686	52.6824	53.2253	8442.1	-0.490406	0.169894	-2.88654	0.00389503	0.462457	0.711825
ENSMUSG00000107954	0.488957	0.393945	0.406152	0.155022	0.180782	0.115335	0.232846	18.6473	-1.33232	0.461788	-2.88513	0.00391247	0.462457	0.397129
ENSMUSG00000091997	0.472365	0.501093	0.322858	0.128961	0.145763	0.287839	0.249046	39.9134	-1.08976	0.378102	-2.88218	0.00394939	0.462457	0.469841
ENSMUSG00000024854	3.0181	3.61827	3.24682	5.24707	4.54489	4.30349	3.89535	344.188	0.447034	0.155147	2.88135	0.00395971	0.462457	1.36323
ENSMUSG00000024140	191.604	134.674	128.35	88.022	77.1411	122.082	123.435	3555.94	-0.56165	0.194956	-2.8809	0.00396543	0.462457	0.677527
ENSMUSG00000101930	6.70706	6.82076	3.89481	2.50658	2.23393	4.0325	4.33771	152.692	-0.826625	0.287091	-2.87932	0.00398535	0.462457	0.563847
ENSMUSG00000106049	36.7819	39.7991	25.5892	5.23924	8.77312	25.4992	20.4231	135.995	-1.18343	0.411377	-2.87675	0.00401795	0.462457	0.440304
ENSMUSG00000106859	0.450741	0.482996	0.296614	0.12798	0.103324	0.267795	0.280421	66.4709	-1.07564	0.374103	-2.87526	0.00403693	0.462457	0.47446
ENSMUSG00000032193	209.669	218.05	249.726	308.491	361.962	244.229	295.657	1472.37	0.42232	0.146912	2.87465	0.00404475	0.462457	1.34008
ENSMUSG00000060314	10.3472	10.3224	11.7147	13.9913	15.5273	12.4096	12.8579	1597.43	0.343783	0.119694	2.87219	0.00407636	0.462473	1.26908
ENSMUSG00000113349	0.624249	0.896559	0.440043	0.148197	0.239294	0.248081	0.286195	15.8324	-1.50533	0.524232	-2.8715	0.00408534	0.462473	0.35225
ENSMUSG00000102659	1.26653	1.80536	1.07275	0.348195	0.327967	0.971456	0.943261	113.366	-1.09408	0.381676	-2.86653	0.00415002	0.465852	0.468434
ENSMUSG00000024659	0.561982	0.743243	0.667432	2.10746	0.990957	1.04673	0.872113	98.2687	0.926293	0.323205	2.86596	0.00415751	0.465852	1.90039
ENSMUSG00000078157	1.7144	1.97981	1.41704	0.603265	0.990886	1.34067	0.723109	68.6246	-0.891357	0.311224	-2.86404	0.00418273	0.465852	0.539107
ENSMUSG00000106537	0.151319	0.213352	0.158191	0.0794457	0.0359186	0.122352	0.0828485	43.2064	-1.12559	0.393152	-2.86299	0.00419668	0.465852	0.458315
ENSMUSG00000105683	1.56259	1.57869	0.733302	0.433377	0.284282	0.680125	0.784617	36.4034	-1.24862	0.436663	-2.85947	0.00424356	0.46878	0.42085
ENSMUSG00000113568	1.43146	1.02516	0.151689	0	0	0	0	2.44463	-4.92008	1.72383	-2.85415	0.00431515	NA	0.03303
ENSMUSG00000104525	1.50865	1.43893	0.73704	0.440145	0.309709	0.888888	0.853894	249.033	-0.97946	0.343621	-2.85041	0.00436628	0.472949	0.50717
ENSMUSG00000071655	61.401	63.9104	83.3813	88.1438	94.1884	86.5089	89.0088	2855.45	0.363084	0.127494	2.84784	0.00440166	0.472949	1.28617
ENSMUSG00000071253	79.5005	81.2793	98.0118	116.292	121.287	102.078	101.403	1990.73	0.354325	0.124426	2.84767	0.004404	0.472949	1.27839
ENSMUSG00000106815	0.792362	0.863282	0.506651	0.186825	0.238157	0.345663	0.579165	58.1456	-1.09845	0.386214	-2.84416	0.00445293	0.472949	0.467017
ENSMUSG00000102891	1.33138	1.19558	0.952312	0.242321	0.293456	0.86199	0.672697	59.653	-1.1613	0.408425	-2.84336	0.00446405	0.472949	0.447109
ENSMUSG00000103163	0.898227	1.09845	0.917837	0.385355	0.296974	0.542453	0.727273	45.2289	-1.00004	0.351764	-2.84293	0.00447007	0.472949	0.499986
ENSMUSG00000094095	0.339468	0.357659	0.348659	0.0285165	0	0.0954726	0.137676	7.4638	-2.43125	0.855501	-2.8419	0.0044845	0.472949	0.185404
ENSMUSG00000045962	152.615	137.698	117.893	95.3003	90.5003	103.452	124.156	13370.9	-0.396797	0.139718	-2.83998	0.00451164	0.472949	0.759543
ENSMUSG00000031157	4.31898	4.85345	5.37772	7.08293	6.62298	5.62874	5.67424	2770.36	0.366211	0.128974	2.83941	0.00451964	0.472949	1.28896
ENSMUSG00000093556	10.0229	4.65884	8.45603	1.26294	0.679758	3.52359	2.84545	12.1614	-1.88728	0.664674	-2.83941	0.0045197	0.472949	0.270316
ENSMUSG00000104398	0.515881	0.432602	0.324654	0.145632	0.0835406	0.202086	0.355251	87.4884	-1.11388	0.392421	-2.83848	0.00453296	0.472949	0.462051
ENSMUSG00000091803	33.5645	29.3552	30.9578	18.8093	24.7254	21.1928	19.7919	120.432	-0.561428	0.197935	-2.83642	0.00456219	0.472949	0.677631
ENSMUSG00000107048	5.2487	4.12037	4.10727	1.4697	1.54253	3.07532	1.27721	23.0847	-1.27487	0.449489	-2.83627	0.00456434	0.472949	0.413261
ENSMUSG00000103891	37.8364	29.2854	19.867	10.9101	10.8698	18.652	21.9658	104.764	-0.894635	0.315518	-2.83545	0.00457616	0.472949	0.537883
ENSMUSG00000085125	1.26358	1.24236	1.24594	0.444369	0.717522	0.685142	0.858153	44.9444	-0.883607	0.311906	-2.83293	0.00461236	0.472949	0.54201
ENSMUSG00000112358	0.813207	0.771211	0.807879	0.277518	0.253928	0.526504	0.616326	71.5631	-0.931091	0.328772	-2.83202	0.00462546	0.472949	0.524462
ENSMUSG00000106385	2.58802	2.51129	1.62146	0.350701	0.433035	1.53674	1.39437	82.3495	-1.26969	0.44857	-2.83053	0.00464703	0.472949	0.414748
ENSMUSG00000096169	1.95351	1.92523	1.09788	0.590471	0.430583	0.988442	1.21387	70.082	-1.04497	0.369377	-2.82901	0.00466926	0.472949	0.484654
ENSMUSG00000004366	274.894	286.49	333.261	388.895	332.952	422.761	365.281	6760.9	0.340014	0.120237	2.82787	0.00468591	0.472949	1.26577
ENSMUSG00000107595	0.683267	0.633449	0.464181	0.173763	0.156792	0.350764	0.424393	45.9738	-1.10505	0.390856	-2.82725	0.00469495	0.472949	0.464887
ENSMUSG00000106557	10.6282	11.8169	9.12261	1.39278	1.8741	3.69153	8.29323	32.8341	-1.47116	0.52093	-2.82411	0.00474123	0.475517	0.360691
ENSMUSG00000102662	1.46225	1.24214	1.12172	0.538068	0.26625	0.755441	0.921783	59.1594	-1.044	0.37037	-2.8188	0.00482035	0.479699	0.484981
ENSMUSG00000077276	0.0459096	0.0462358	0.0583793	0.0125338	0.00674612	0.0174846	0.0121025	7.76918	-2.04103	0.724428	-2.81744	0.00484078	0.479699	0.24299
ENSMUSG00000081615	0.240235	0.272021	0.173384	0.0496332	0.0343469	0.142432	0.109543	23.455	-1.44502	0.513111	-2.81618	0.00485981	0.479699	0.367288
ENSMUSG00000112404	3.56329	3.39009	3.32604	4.55361	5.48111	4.40037	6.15567	121.397	0.587305	0.208765	2.81324	0.00490456	0.479699	1.50244
ENSMUSG00000033705	25.5158	27.826	21.6551	14.6523	15.6884	20.5271	21.5848	1150.02	-0.465045	0.165315	-2.81308	0.00490697	0.479699	0.724449
ENSMUSG00000020255	518.259	541.212	447.639	379.943	340.708	422.598	437.393	8520.02	-0.346404	0.123184	-2.81208	0.00492226	0.479699	0.786542
ENSMUSG00000103391	0.205925	0.373298	0.314228	0.0449758	0.0635446	0.0847001	0.206283	18.7195	-1.58802	0.564813	-2.81159	0.00492978	0.479699	0.332627
ENSMUSG00000095547	0.748908	0.0855188	0.0112479	0.00643969	0	0.0323399	0.00621807	22.5156	-4.63854	1.65085	-2.80979	0.00495734	0.480337	0.0401477
ENSMUSG00000102533	22.7444	25.1478	19.6147	6.34159	11.3064	14.8178	16.3289	71.6523	-0.881636	0.314001	-2.80775	0.00498887	0.481309	0.542752
ENSMUSG00000000948	114.902	96.9954	109.888	63.5404	90.4206	86.7722	85.5386	3028.44	-0.394598	0.140737	-2.8038	0.00505046	0.481309	0.760702
ENSMUSG00000105975	2.48547	2.19142	1.75918	0.273131	0.482371	1.30022	1.54942	95.7558	-1.2508	0.446116	-2.80376	0.00505111	0.481309	0.420215
ENSMUSG00000072694	133.578	139.545	157.092	188.157	184.056	183.143	158.555	1889.69	0.315799	0.112636	2.80373	0.00505157	0.481309	1.2447
ENSMUSG00000109422	0.798049	0.964463	0.808676	0.108938	0.0879511	0.364722	0.368162	10.4633	-1.88633	0.673266	-2.80176	0.0050825	0.481837	0.270494
ENSMUSG00000103697	6.52833	7.50141	4.28396	2.27879	2.25354	4.84876	4.67467	575.787	-0.797048	0.284589	-2.8007	0.00509925	0.481837	0.575526
ENSMUSG00000109332	7.05076	6.27624	3.90448	1.24189	1.20317	3.53416	4.07713	71.5394	-1.19287	0.426225	-2.79868	0.00513122	0.482863	0.437433
ENSMUSG00000083586	0.322943	0.18585	0.263994	0	0	0	0.0486473	2.65421	-4.22526	1.51074	-2.79681	0.00516094	NA	0.0534649
ENSMUSG00000020091	174.691	142.627	119.345	99.446	90.7334	112.72	124.293	1489.06	-0.44672	0.159806	-2.79539	0.00518367	0.484606	0.733709
ENSMUSG00000044533	819.006	884.801	932.139	1379.53	1135.93	1035.74	989.358	10253.8	0.369446	0.132198	2.79465	0.00519563	0.484606	1.29186
ENSMUSG00000024883	370.72	405.011	302.253	471.325	412.945	482.757	467.742	3188.13	0.351894	0.12601	2.79258	0.00522889	0.484606	1.27624
ENSMUSG00000108217	0.314948	0.274323	0.154244	0.0929562	0.0600385	0.147827	0.0718057	19.5467	-1.40926	0.504929	-2.79102	0.0052543	0.484606	0.376504
ENSMUSG00000106629	0.0524593	0.0449072	0.0156347	0	0.00578142	0.00299685	0.0138291	6.1656	-2.74271	0.982722	-2.79093	0.00525571	0.484606	0.149404
ENSMUSG00000040380	3.43311	9.33527	5.5252	16.4024	5.67533	36.0869	10.634	60.5064	1.48995	0.534148	2.78939	0.00528072	0.484664	2.80879
ENSMUSG00000103572	0.285273	0.226556	0.147694	0.0623061	0.0970125	0.108025	0.150405	39.4052	-1.07241	0.384879	-2.78634	0.00533063	0.484664	0.475525
ENSMUSG00000108246	0.334766	0.313346	0.253538	0.0698902	0.0477449	0.220491	0.155734	42.2563	-1.28208	0.46031	-2.78525	0.00534864	0.484664	0.411202
ENSMUSG00000093528	63.8592	43.9325	30.5906	13.6927	10.7977	31.1837	32.5924	115.868	-1.06375	0.382509	-2.78098	0.00541945	0.484664	0.478387
ENSMUSG00000037984	8.56562	8.9412	12.3464	13.8152	14.5092	11.6349	13.0023	3934.62	0.412084	0.148275	2.77918	0.00544968	0.484664	1.33061
ENSMUSG00000087526	1.53993	1.33888	1.03545	0.326655	0.390703	0.86073	0.992969	87.2642	-1.02138	0.367556	-2.77884	0.00545534	0.484664	0.492646
ENSMUSG00000059291	87.7236	90.1278	101.264	116.257	121.607	107.371	107.127	6635.18	0.281627	0.101384	2.77782	0.00547241	0.484664	1.21557
ENSMUSG00000023904	278.846	307.856	370.636	431.848	418.971	389.589	379.573	2533.82	0.343807	0.123805	2.777	0.00548626	0.484664	1.2691
ENSMUSG00000107779	4.02382	3.95357	2.59737	1.25931	1.16813	2.35476	2.79415	110.281	-0.897603	0.323329	-2.77613	0.00550097	0.484664	0.536778
ENSMUSG00000113456	0.494606	0.501139	0.343062	0.0327353	0.112322	0.246593	0.276576	39.9236	-1.41538	0.510229	-2.774	0.00553713	0.484664	0.374912
ENSMUSG00000056904	0.61096	0.861422	0.728349	1.31923	1.07732	1.01534	1.44953	75.8171	0.719406	0.25937	2.77366	0.00554287	0.484664	1.6465
ENSMUSG00000034216	8.67153	8.57398	8.82147	10.9789	10.6583	9.43939	10.702	2956.61	0.265362	0.0957721	2.77077	0.00559237	0.484664	1.20194
ENSMUSG00000039137	42.313	30.8256	30.0855	21.0726	20.6928	24.3001	31.2227	988.269	-0.500415	0.180684	-2.76956	0.00561329	0.484664	0.706903
ENSMUSG00000111918	8.52914	11.0039	7.28368	3.47	2.26086	6.47114	6.52482	121.788	-0.93543	0.337756	-2.76954	0.00561351	0.484664	0.522887
ENSMUSG00000110894	0.289692	0.250479	0.208897	0.0540122	0.0747543	0.161457	0.126658	24.599	-1.25424	0.45332	-2.76679	0.00566117	0.484664	0.419214
ENSMUSG00000096870	0.602057	0.377275	0.414691	0.155237	0.184309	0.313366	0.273337	41.3642	-0.99835	0.361063	-2.76503	0.00569176	0.484664	0.500572
ENSMUSG00000045055	1.01537	0.981685	0.774698	2.6612	4.29704	3.34112	2.14135	11.1669	1.75725	0.635697	2.76429	0.00570476	0.484664	3.38053
ENSMUSG00000020216	1.04286	1.24032	1.30244	3.94532	1.61452	1.57734	1.50549	293.655	0.85234	0.308434	2.76344	0.0057195	0.484664	1.80543
ENSMUSG00000077772	1.72378	1.58172	1.05033	0.470613	0.211083	0.6565	0.858343	20.399	-1.41281	0.51139	-2.76267	0.00573298	0.484664	0.375581
ENSMUSG00000042111	3.36699	3.72435	4.09881	5.06172	4.91821	4.44218	4.47254	717.933	0.340293	0.123311	2.75964	0.00578656	0.484664	1.26601
ENSMUSG00000112741	2.82832	3.2282	1.91065	0.686367	0.48487	1.86708	1.5326	47.5802	-1.21775	0.441339	-2.75921	0.00579414	0.484664	0.429954
ENSMUSG00000102871	0.21765	0.203539	0.200161	0.0297104	0.0376933	0.110127	0.147538	36.2998	-1.35111	0.490053	-2.75707	0.00583218	0.484664	0.39199
ENSMUSG00000033855	8.56197	6.602	5.81113	4.01536	4.16803	5.47336	4.37567	110.701	-0.629566	0.228374	-2.75674	0.00583816	0.484664	0.646371
ENSMUSG00000029602	11.3044	11.1771	11.1743	15.1823	12.8768	13.4785	12.7151	4831.72	0.273691	0.0993187	2.75568	0.00585695	0.484664	1.2089
ENSMUSG00000110263	38.0071	37.3729	33.9644	9.1508	7.9156	27.9012	23.9831	88.8115	-1.07985	0.391869	-2.75564	0.00585775	0.484664	0.473078
ENSMUSG00000110308	15.1629	20.9717	17.1122	4.6916	3.78776	15.2454	6.92845	49.4904	-1.20869	0.438697	-2.75518	0.00586604	0.484664	0.432662
ENSMUSG00000103672	11.566	10.6721	9.05868	6.56228	6.26651	6.49661	8.8574	137.223	-0.568595	0.20638	-2.75508	0.00586775	0.484664	0.674273
ENSMUSG00000109321	16.8982	15.9024	14.9478	7.53953	7.65788	13.3845	13.2391	479.621	-0.606119	0.220045	-2.75452	0.0058778	0.484664	0.656962
ENSMUSG00000034009	2.43267	2.33832	2.74977	2.26387	1.86503	1.65509	1.96513	1076.07	-0.372505	0.13533	-2.75256	0.00591316	0.484664	0.77244
ENSMUSG00000010095	58.6852	55.2114	65.7481	83.3339	71.4172	71.5518	69.9171	4821.8	0.306498	0.111406	2.75119	0.00593786	0.484664	1.2367
ENSMUSG00000031997	8.8584	7.68226	7.78698	11.964	12.1885	8.13778	11.0923	1804.86	0.419517	0.152499	2.75094	0.0059424	0.484664	1.33748
ENSMUSG00000070822	11.3191	11.8138	12.0227	13.5058	14.6126	14.2152	14.1744	1029.73	0.269836	0.0981092	2.75036	0.00595294	0.484664	1.20567
ENSMUSG00000024387	14.4237	14.7875	17.2545	20.3365	20.8304	18.3125	17.6218	2882.35	0.315665	0.11478	2.75019	0.00595614	0.484664	1.24459
ENSMUSG00000034108	5.98441	6.70064	7.69032	9.49684	10.2496	8.42804	7.98802	466.161	0.412863	0.150212	2.74853	0.00598638	0.484664	1.33133
ENSMUSG00000017999	9.2414	10.8097	11.5536	14.8295	13.2222	12.1846	13.1175	1322.47	0.339719	0.123629	2.74788	0.00599816	0.484664	1.26551
ENSMUSG00000020422	59.7097	52.3487	46.3825	40.1189	37.9557	41.0992	46.9089	2122.72	-0.347189	0.126537	-2.74378	0.00607367	0.487929	0.786115
ENSMUSG00000112637	3.69736	4.63385	3.52621	1.01962	1.05368	2.4237	3.18987	78.0106	-1.04288	0.380145	-2.74337	0.00608125	0.487929	0.485358
ENSMUSG00000081996	0.370924	0.597695	0.401993	0.0736483	0.163515	0.277394	0.160006	18.0825	-1.42841	0.521063	-2.74135	0.00611881	0.489227	0.371539
ENSMUSG00000044254	1.66622	1.63588	1.51962	2.28692	2.66515	2.02232	1.93939	224.881	0.47258	0.172479	2.73992	0.00614536	0.489637	1.38759
ENSMUSG00000106651	2.36295	2.80793	2.00485	0.99248	0.996371	1.4447	2.25831	242.719	-0.751174	0.274328	-2.73823	0.00617699	0.490449	0.59412
ENSMUSG00000063415	1.61766	2.11387	1.88622	2.85271	1.98563	3.31247	2.56165	425.875	0.514554	0.188473	2.73013	0.00633094	0.493987	1.42855
ENSMUSG00000063663	4.37598	4.28939	3.92893	3.47014	3.33513	3.52844	3.60532	1326.88	-0.268945	0.0985273	-2.72965	0.00634021	0.493987	0.829926
ENSMUSG00000102800	0.225269	0.231563	0.155575	0.0848289	0.0342432	0.120702	0.0655276	17.6113	-1.42338	0.521617	-2.72879	0.0063568	0.493987	0.372838
ENSMUSG00000073664	43.5665	43.4097	42.7809	34.6137	35.8749	37.3589	38.5564	2934.01	-0.24087	0.0883164	-2.72735	0.00638448	0.493987	0.846235
ENSMUSG00000102521	0.548227	0.656884	0.415598	0.138159	0.061968	0.218428	0.38539	25.7125	-1.43808	0.527786	-2.72474	0.0064353	0.493987	0.369059
ENSMUSG00000113288	1.20962	0.897756	1.0627	0.55311	0.84057	0.729827	0.722572	150.507	-0.56475	0.20729	-2.72445	0.00644094	0.493987	0.676072
ENSMUSG00000024121	228.96	242.315	335.857	332.331	362.622	362.147	348.475	4350.72	0.385366	0.141506	2.72333	0.0064628	0.493987	1.30619
ENSMUSG00000109217	3.60907	4.37141	3.3265	0.687737	0.832866	2.96672	2.37532	111.822	-1.13477	0.417107	-2.72056	0.00651715	0.493987	0.455409
ENSMUSG00000035890	6.03325	6.8584	7.50451	7.33807	8.83263	9.18614	9.43616	1546.34	0.355547	0.130724	2.71982	0.00653167	0.493987	1.27947
ENSMUSG00000109679	13.7325	12.6199	11.4597	3.74912	2.45931	7.06047	9.50274	42.0899	-1.15093	0.423231	-2.7194	0.00654009	0.493987	0.450334
ENSMUSG00000023267	0.186792	0.166337	0.126577	0.0697844	0.0910114	0.0539161	0.0777494	23.4168	-1.12764	0.414706	-2.71913	0.00654537	0.493987	0.457664
ENSMUSG00000099013	11.846	7.25356	5.72416	1.03491	1.53181	4.61981	5.16303	35.0841	-1.42017	0.522441	-2.71833	0.00656115	0.493987	0.373668
ENSMUSG00000113516	0.0835615	0.126233	0.0896551	0.0285165	0.00920911	0.0429627	0.0440562	12.1079	-1.69341	0.623131	-2.71758	0.00657618	0.493987	0.309196
ENSMUSG00000059743	0.581586	0.64492	0.587467	1.04146	0.816008	0.817391	0.698985	247.328	0.478079	0.175936	2.71735	0.00658077	0.493987	1.39289
ENSMUSG00000107884	0.232143	0.232652	0.183598	0.0432824	0.034944	0.108681	0.14926	25.9215	-1.36781	0.503639	-2.71585	0.00661066	0.493987	0.38748
ENSMUSG00000081771	1.21073	2.64769	1.19592	0.519424	0.22874	0.316185	1.23107	25.3382	-1.57336	0.579687	-2.71415	0.00664467	0.493987	0.336026
ENSMUSG00000048118	18.5433	20.3661	22.232	26.3671	25.7035	24.2302	23.1315	3675.06	0.28646	0.105545	2.7141	0.00664565	0.493987	1.21964
ENSMUSG00000039041	10.7916	11.2768	11.7465	14.6254	12.661	14.1165	13.1997	1702.58	0.275946	0.101677	2.71395	0.00664859	0.493987	1.21079
ENSMUSG00000048070	8.12299	17.2777	24.7903	9.58033	8.30761	6.83073	5.48185	36.8828	-1.15034	0.424126	-2.71226	0.00668264	0.493987	0.450519
ENSMUSG00000084132	0.0968258	0.0507072	0.0554062	0.0158607	0	0.0177004	0.0255248	8.06812	-2.21673	0.817553	-2.71143	0.00669947	0.493987	0.215128
ENSMUSG00000113698	1.37545	1.48481	1.16603	0.274886	0.324967	0.920311	1.02378	108.948	-1.07783	0.397863	-2.70905	0.00674758	0.493987	0.47374
ENSMUSG00000112367	9.28617	9.48769	6.48179	2.49849	1.54253	5.41256	6.38604	91.0384	-1.09033	0.402581	-2.70835	0.00676181	0.493987	0.469653
ENSMUSG00000052581	4.90486	4.99063	5.37225	2.54011	4.2308	4.33993	3.44444	879.2	-0.482699	0.178249	-2.708	0.00676899	0.493987	0.715637
ENSMUSG00000112287	1.49552	1.70697	0.915205	0.299416	0.274697	0.808784	1.05131	78.3694	-1.17574	0.434306	-2.70716	0.00678611	0.493987	0.442658
ENSMUSG00000050022	126.856	161.826	129.844	238.234	178.499	219.311	149.303	560.215	0.491692	0.181745	2.7054	0.00682226	0.493987	1.40609
ENSMUSG00000016349	495.309	469.174	525.821	593.971	607.033	552.818	589.226	43188.8	0.237755	0.0879081	2.70459	0.00683894	0.493987	1.17916
ENSMUSG00000022993	0.554741	0.412566	0.813942	0	0.0752452	0.273028	0.134989	7.91076	-2.26938	0.839116	-2.70449	0.00684088	0.493987	0.207418
ENSMUSG00000113665	2.26777	2.00623	0.869358	0.364192	0.235224	0.873836	1.19564	52.3803	-1.36468	0.504641	-2.70426	0.0068457	0.493987	0.388321
ENSMUSG00000108005	2.48477	2.30929	1.77977	0.59674	0.65449	1.60207	1.72861	161.295	-0.935884	0.346138	-2.70379	0.00685531	0.493987	0.522722
ENSMUSG00000097267	4.01371	4.97317	2.43595	1.99234	1.31362	2.50137	2.69329	97.6748	-0.845847	0.312922	-2.70306	0.00687042	0.493987	0.556384
ENSMUSG00000043498	54.4734	51.7839	54.2209	46.0237	44.8292	44.1789	47.3522	3071.88	-0.230463	0.0852917	-2.70206	0.00689123	0.493987	0.852361
ENSMUSG00000085334	1.09758	1.22045	1.07126	0.487155	0.619666	1.0179	0.822336	294.319	-0.615797	0.228115	-2.6995	0.00694428	0.494906	0.652569
ENSMUSG00000023170	28.0115	36.5049	39.3873	42.5512	41.6888	49.2375	50.3014	716.496	0.406866	0.150858	2.69702	0.00699639	0.494906	1.3258
ENSMUSG00000028842	72.2759	73.8155	60.8899	54.6649	50.1901	59.3182	58.7274	3899.43	-0.308298	0.114315	-2.69692	0.0069985	0.494906	0.807594
ENSMUSG00000038976	1186.33	1328.55	1349.41	1371.36	1614.93	1619.22	1739.51	41620	0.300381	0.11151	2.69375	0.00706524	0.494906	1.23147
ENSMUSG00000029359	10.696	11.3293	9.97437	15.6717	13.6902	14.8723	11.0934	1260.9	0.374708	0.139108	2.69366	0.00706731	0.494906	1.29658
ENSMUSG00000095147	0.778796	0.841372	0.607701	0.0966455	0.343317	0.501528	0.298622	29.2076	-1.24802	0.463524	-2.69246	0.00709267	0.494906	0.421025
ENSMUSG00000000531	193.621	174.638	177.179	327.389	195.861	240.957	225.875	2334.86	0.444866	0.165311	2.69108	0.00712208	0.494906	1.36119
ENSMUSG00000038872	24.3766	30.589	18.8828	14.337	13.7961	20.5621	19.1566	595.312	-0.537918	0.19993	-2.69054	0.00713371	0.494906	0.688764
ENSMUSG00000039693	2.73516	2.88968	3.39278	3.57284	4.00543	3.73139	3.89879	619.247	0.339515	0.126189	2.69052	0.00713398	0.494906	1.26533
ENSMUSG00000016087	5.75379	5.5447	6.71405	6.9487	9.25057	8.16717	7.73265	331.067	0.421078	0.156512	2.6904	0.00713673	0.494906	1.33893
ENSMUSG00000108489	2.28831	1.95539	1.45492	0.605802	0.305684	0.823961	1.16991	18.4965	-1.39688	0.519257	-2.69014	0.00714213	0.494906	0.379751
ENSMUSG00000014782	5.05431	10.7013	4.87639	3.9792	2.9017	4.45866	3.90423	90.9973	-0.857739	0.318977	-2.68903	0.00716601	0.495024	0.551817
ENSMUSG00000106833	5.63393	3.8667	3.58209	0.911482	1.65574	1.14436	2.42031	13.727	-1.50631	0.560444	-2.6877	0.00719452	0.495024	0.352011
ENSMUSG00000104154	1.73291	1.784	1.58383	0.499386	0.806358	1.23195	1.14205	54.3834	-0.882515	0.328485	-2.68662	0.00721786	0.495024	0.542421
ENSMUSG00000104293	0.41485	0.532449	0.354242	0.100089	0.0978188	0.370369	0.213635	64.3845	-1.14833	0.427569	-2.68572	0.00723732	0.495024	0.451147
ENSMUSG00000105543	0.105002	0.161841	0.141504	0.0498553	0.034213	0.0897164	0.0914651	43.9896	-1.04255	0.388281	-2.68504	0.00725207	0.495024	0.485468
ENSMUSG00000034317	1.58473	1.38782	1.60337	1.00826	1.26963	0.891144	1.29324	391.088	-0.450632	0.167983	-2.68261	0.00730507	0.496639	0.731722
ENSMUSG00000081574	0.154007	0.11755	0.092765	0.0354068	0.0214393	0.044453	0.0427354	9.34916	-1.75882	0.655796	-2.68196	0.00731916	0.496639	0.29549
ENSMUSG00000108081	0.410758	0.458226	0.190849	0.0690101	0.0603582	0.240671	0.194353	45.9775	-1.32433	0.494831	-2.67634	0.00744322	0.50327	0.399333
ENSMUSG00000039476	0.11423	0.214744	0.145256	0.415813	0.391657	0.278426	0.361353	22.5678	1.17797	0.440275	2.67554	0.00746091	0.50327	2.26259
ENSMUSG00000108146	6.45828	6.0877	6.45147	2.06286	2.13807	4.87647	5.19499	194.287	-0.827525	0.309646	-2.67249	0.00752917	0.505375	0.563495
ENSMUSG00000105289	10.8408	16.0984	7.90626	3.01769	0.749639	4.4687	8.29323	36.0288	-1.50126	0.561849	-2.672	0.00754012	0.505375	0.353245
ENSMUSG00000109616	20.7761	14.6246	13.5572	5.97065	2.89224	9.79489	11.7609	54.1056	-1.10441	0.413452	-2.67118	0.00755842	0.505375	0.465094
ENSMUSG00000027690	0.143238	0.136387	0.120049	0.0474006	0.030615	0.0991849	0.0274616	20.7551	-1.37278	0.514292	-2.66925	0.00760198	0.506806	0.386147
ENSMUSG00000079564	19.3327	20.8903	15.401	8.44488	7.21902	11.0183	15.3492	64.0048	-0.824385	0.309686	-2.66201	0.00776767	0.51628	0.564723
ENSMUSG00000103386	0.142854	0.0657686	0.0486576	0	0	0.02798	0	4.16742	-3.54926	1.3338	-2.66102	0.00779049	NA	0.0854215
ENSMUSG00000110246	7.25725	12.538	14.7702	5.63755	4.41954	9.30042	6.94248	121.272	-0.810236	0.304755	-2.65865	0.00784543	0.51628	0.570288
ENSMUSG00000067768	0.0734367	0.160595	0.0700373	0	0	0.0383564	0.0110623	5.02285	-3.01201	1.13308	-2.65825	0.00785477	NA	0.123964
ENSMUSG00000107707	2.37955	1.77757	1.35503	0.239675	0.590688	1.03471	1.46164	114.067	-1.14285	0.429987	-2.65787	0.00786356	0.51628	0.452864
ENSMUSG00000111674	0.378023	0.482231	0.210306	0	0.0555481	0.0863816	0.13287	6.36637	-2.37423	0.893879	-2.6561	0.00790493	0.51628	0.192879
ENSMUSG00000055322	6.7325	6.06133	4.95362	4.23924	3.44275	4.60614	5.26849	1836.99	-0.430918	0.162379	-2.65377	0.00795981	0.51628	0.74179
ENSMUSG00000108055	2.8289	4.42165	2.80587	0.679644	0.698358	2.12029	2.26706	41.6867	-1.2207	0.460036	-2.6535	0.00796622	0.51628	0.429073
ENSMUSG00000102212	2.10802	1.46002	1.51664	0.222128	0.374972	0.980302	1.2869	64.0816	-1.24233	0.468481	-2.65182	0.0080059	0.51628	0.42269
ENSMUSG00000024940	39.8801	31.9311	28.4	17.0549	19.5338	29.6826	26.3357	927.599	-0.528348	0.19931	-2.65089	0.00802797	0.51628	0.693348
ENSMUSG00000105457	0.387067	0.366089	0.30495	0.0918901	0.207725	0.207661	0.186328	31.033	-1.01437	0.382717	-2.65043	0.00803884	0.51628	0.495046
ENSMUSG00000004961	869.628	962.745	1117.94	1611.83	1291.28	1181.99	1099.59	7037.98	0.398286	0.150293	2.65006	0.00804773	0.51628	1.31794
ENSMUSG00000087312	1.43469	1.58432	1.02382	0.284863	0.31844	0.981227	0.96271	97.917	-1.08171	0.408353	-2.64895	0.00807429	0.51628	0.47247
ENSMUSG00000015850	0.731289	0.791786	0.646048	0.484765	0.438882	0.537085	0.635834	247.819	-0.466536	0.176227	-2.64735	0.00811254	0.51628	0.7237
ENSMUSG00000020732	0.955117	2.15635	1.15114	0.584556	0.962389	0.623579	0.985001	105.359	-0.85186	0.321922	-2.64617	0.00814099	0.51628	0.55407
ENSMUSG00000110342	62.6954	63.579	44.7034	17.9265	22.8428	50.7979	38.373	226.81	-0.810042	0.30625	-2.64503	0.00816828	0.51628	0.570365
ENSMUSG00000028088	0.898256	0.762382	0.719346	0.591557	0.483638	0.576606	0.484434	98.1831	-0.570593	0.215727	-2.64497	0.00816971	0.51628	0.67334
ENSMUSG00000049630	10.6135	8.96492	9.6547	15.2273	12.575	11.5005	11.0029	1523.79	0.368186	0.139231	2.64442	0.00818301	0.51628	1.29073
ENSMUSG00000068748	125.437	106.287	99.8361	77.2071	63.2625	90.8651	99.068	9922.39	-0.420109	0.158884	-2.64412	0.00819025	0.51628	0.747368
ENSMUSG00000066705	464.24	550.942	612.026	866.309	662.119	742.97	594.423	3150.93	0.401333	0.15185	2.64296	0.00821849	0.51628	1.32073
ENSMUSG00000102277	1.29939	1.12805	0.69167	0.329999	0.266424	0.570827	0.870954	76.3246	-1.03181	0.390505	-2.64223	0.00823613	0.51628	0.489098
ENSMUSG00000086893	0.476488	0.614239	0.121182	0.0346898	0.0280068	0.116141	0.133984	7.15521	-2.37824	0.900784	-2.64019	0.00828603	0.51628	0.192344
ENSMUSG00000097337	0.615424	0.631451	0.451489	0.264233	0.301442	0.44713	0.388256	87.8381	-0.691668	0.262008	-2.63987	0.0082937	0.51628	0.619138
ENSMUSG00000031839	469.159	523.801	608.639	798.611	666.698	674.792	592.524	7243.82	0.355683	0.134819	2.63822	0.00833426	0.51628	1.27959
ENSMUSG00000112243	1.63264	1.54219	1.18122	0.36888	0.297815	0.874792	0.71237	17.5022	-1.36501	0.517526	-2.63757	0.00835012	0.51628	0.388231
ENSMUSG00000016356	0.673517	0.700183	0.603858	0.416902	0.37216	0.527673	0.543286	184.314	-0.505008	0.191519	-2.63686	0.00836783	0.51628	0.704656
ENSMUSG00000110543	0.0357335	0.0431849	0.0340794	0	0	0	0	1.88558	-4.54726	1.72565	-2.6351	0.00841113	NA	0.04277
ENSMUSG00000106457	0.752997	0.731125	0.491037	0.196791	0.283713	0.500022	0.454688	78.9923	-0.873892	0.331684	-2.63471	0.00842092	0.51628	0.545673
ENSMUSG00000106636	16.6282	16.9389	8.74953	4.17444	3.20172	7.51205	11.0846	53.262	-1.1238	0.426586	-2.63441	0.0084283	0.51628	0.458882
ENSMUSG00000107226	2.48066	2.93775	1.96678	0.554854	0.79052	1.91228	1.54425	60.7856	-1.03455	0.392756	-2.63407	0.00843673	0.51628	0.488169
ENSMUSG00000025264	33.0189	33.4556	38.7289	43.7574	45.5143	40.5922	40.2541	3271.55	0.278448	0.105882	2.62979	0.00854385	0.51628	1.21289
ENSMUSG00000086992	2.56791	2.28004	2.19914	0.572302	0.600661	1.77235	1.27099	32.0388	-1.15167	0.438367	-2.62717	0.00860977	0.51628	0.450105
ENSMUSG00000102581	0.559552	0.625962	0.337851	0.105506	0.134869	0.356911	0.365053	92.0479	-1.07801	0.410465	-2.62631	0.00863149	0.51628	0.473682
ENSMUSG00000062319	1.24026	1.24522	0.667245	0.236154	0.274773	0.720877	0.798096	121.469	-1.05068	0.400104	-2.62602	0.00863888	0.51628	0.48274
ENSMUSG00000105574	0.916565	0.82963	0.89572	0.185357	0.169601	0.661944	0.560799	55.5885	-1.15743	0.441073	-2.62412	0.00868741	0.51628	0.448311
ENSMUSG00000053963	70.3828	77.7431	72.1451	122.895	90.4505	92.5209	78.6555	17195.4	0.388702	0.148219	2.62248	0.00872927	0.51628	1.30921
ENSMUSG00000020891	65.2006	66.2746	67.2438	85.2768	95.5852	77.2664	96.7319	217.694	0.421142	0.160631	2.6218	0.00874675	0.51628	1.33899
ENSMUSG00000103552	3.95064	5.09275	3.98306	2.21877	1.19421	2.9404	3.09459	59.3622	-0.884766	0.337778	-2.61937	0.00880926	0.51628	0.541575
ENSMUSG00000040365	388.303	425.985	427.543	442.402	518.177	547.147	529.714	1483.01	0.299396	0.114302	2.61934	0.00881006	0.51628	1.23063
ENSMUSG00000110411	37.746	34.9601	24.9222	12.507	12.5153	25.9496	25.1738	160.591	-0.773527	0.295388	-2.61868	0.00882707	0.51628	0.584985
ENSMUSG00000053553	33.5852	45.8976	43.7885	53.1577	57.5348	55.373	55.3629	241.736	0.427637	0.16331	2.61856	0.00883024	0.51628	1.34503
ENSMUSG00000035910	8.37033	8.81115	10.335	12.9222	11.0697	11.3623	11.6632	446.006	0.357093	0.13643	2.61742	0.00885984	0.51628	1.28084
ENSMUSG00000105940	2.10664	1.72689	1.64702	0.508261	0.939471	1.47774	1.25275	117.557	-0.802699	0.306769	-2.61662	0.00888042	0.51628	0.573276
ENSMUSG00000050896	15.5394	16.6426	14.9017	22.8755	16.9295	19.8037	19.7604	1101.46	0.337231	0.128883	2.61656	0.00888204	0.51628	1.26333
ENSMUSG00000109157	11.0715	12.378	8.76005	4.29887	3.18146	8.97032	8.24419	310.303	-0.798844	0.305344	-2.61621	0.00889122	0.51628	0.574809
ENSMUSG00000006215	21.3123	24.0729	25.3544	32.3163	29.3619	26.4416	28.1427	2141.19	0.301352	0.115202	2.61586	0.00890028	0.51628	1.2323
ENSMUSG00000032667	720.347	670.425	741.851	913.68	854.824	795.928	831.871	2536.62	0.256367	0.0980416	2.61488	0.00892587	0.51628	1.19447
ENSMUSG00000103889	0.394372	0.34787	0.311269	0.0519777	0.068941	0.17402	0.304718	72.4868	-1.22988	0.470416	-2.61445	0.00893715	0.51628	0.426353
ENSMUSG00000113853	3.86153	2.95561	2.02553	0.885562	1.1916	1.72949	2.28023	57.6339	-0.953256	0.364791	-2.61315	0.0089711	0.51628	0.516466
ENSMUSG00000106961	0.0997998	0.136692	0.104698	0	0.0175979	0.0364882	0.0420941	6.53296	-2.23384	0.854967	-2.61277	0.00898104	0.51628	0.212593
ENSMUSG00000107148	0.308254	0.31713	0.185436	0.082862	0.0627174	0.177722	0.180023	41.3085	-1.10558	0.423237	-2.6122	0.00899615	0.51628	0.464716
ENSMUSG00000051435	1.40518	1.2934	1.51545	1.7308	1.83674	1.65402	1.89952	413.658	0.342817	0.131326	2.61043	0.00904284	0.51628	1.26823
ENSMUSG00000017943	6.51982	6.17083	7.13413	9.65008	7.18324	7.95746	8.4094	2476.87	0.328637	0.125975	2.60874	0.00908751	0.51628	1.25583
ENSMUSG00000008140	97.4309	107.176	116.062	131.989	124.667	131.001	123.303	4322.33	0.256994	0.0985156	2.60867	0.00908959	0.51628	1.19499
ENSMUSG00000112067	11.2135	12.6143	7.7686	1.15525	2.98461	7.15534	6.91606	70.186	-1.20854	0.463427	-2.60783	0.00911175	0.51628	0.432706
ENSMUSG00000105366	0.347191	0.400392	0.357089	0.200725	0.228078	0.224008	0.215353	43.2	-0.762476	0.292393	-2.60771	0.00911511	0.51628	0.589484
ENSMUSG00000044933	22.8448	23.1769	27.5883	35.0756	31.2032	28.3856	28.6612	1462.41	0.329358	0.126338	2.60697	0.00913486	0.51628	1.25645
ENSMUSG00000040282	2.50771	2.8098	2.50287	1.59217	1.76876	2.29214	1.88175	196.249	-0.467778	0.179515	-2.60579	0.00916633	0.51628	0.723078
ENSMUSG00000086946	0.393653	0.37883	0.239858	0.0597065	0.0964079	0.22988	0.149894	21.1064	-1.32502	0.508723	-2.6046	0.00919811	0.51628	0.399144
ENSMUSG00000034789	15.307	16.2271	17.0159	18.6901	20.1395	18.7866	19.114	1900.86	0.245337	0.0941968	2.60452	0.0092003	0.51628	1.18537
ENSMUSG00000112307	1.52468	2.05157	1.52905	0.360467	0.277164	1.24994	1.14363	77.1653	-1.1681	0.448565	-2.60408	0.00921204	0.51628	0.445007
ENSMUSG00000109575	16.9403	14.9412	9.36067	2.00971	3.16186	8.06551	6.91629	193.955	-1.4476	0.556043	-2.60339	0.00923067	0.51628	0.366632
ENSMUSG00000108893	0.626928	0.728293	0.611813	0.286591	0.20567	0.439771	0.415092	33.8855	-0.965555	0.371022	-2.60242	0.00925681	0.51628	0.512081
ENSMUSG00000097312	32.4736	3.47808	0.67594	0.0703623	0	1.53121	0.135882	88.7619	-4.80882	1.84803	-2.60214	0.00926448	0.51628	0.035678
ENSMUSG00000102831	0.349822	0.234076	0.180951	0.0258998	0.0313652	0.113809	0.181311	28.0892	-1.53539	0.590049	-2.60213	0.00926458	0.51628	0.344987
ENSMUSG00000041323	0.482639	0.737204	0.584962	1.08707	0.718073	1.16721	0.943633	84.8135	0.695323	0.267313	2.60115	0.00929106	0.51628	1.61925
ENSMUSG00000024792	77.1465	88.2809	96.2929	121.001	103.923	113.919	102.576	682.055	0.338326	0.130079	2.60093	0.00929725	0.51628	1.26429
ENSMUSG00000103360	0.0630912	0.0931912	0.0651849	0.0114831	0	0.0240282	0.0332637	8.22931	-2.12338	0.816431	-2.60081	0.0093003	0.51628	0.229508
ENSMUSG00000061742	0.317173	0.239055	0.243944	0.134078	0.0902062	0.130926	0.118675	18.5628	-1.17281	0.451035	-2.60025	0.00931553	0.51628	0.443558
ENSMUSG00000102573	15.6813	16.5497	11.3093	8.2793	4.91323	10.2465	11.9574	181.594	-0.716552	0.275598	-2.59999	0.00932268	0.51628	0.60855
ENSMUSG00000113775	2.95779	2.71174	2.21293	0.974581	1.39381	1.74797	2.15095	82.7238	-0.744899	0.286517	-2.59984	0.00932667	0.51628	0.59671
ENSMUSG00000102326	0.235716	0.16483	0.127248	0.0145705	0.023527	0.0731727	0.126622	25.6642	-1.56738	0.602953	-2.5995	0.00933595	0.51628	0.337422
ENSMUSG00000064325	4.23848	5.21372	5.21082	2.9635	4.24103	3.16898	4.0578	477.865	-0.437879	0.168466	-2.59922	0.00934356	0.51628	0.738219
ENSMUSG00000065922	0.137636	0.360397	0.0656325	1.27759	0.485394	0.377413	0.580529	14.2298	1.81965	0.700519	2.59758	0.00938844	0.51628	3.52996
ENSMUSG00000108232	0.274672	0.178269	0.109149	0.0499924	0.0336344	0.118556	0.0563173	16.0326	-1.52815	0.588341	-2.59739	0.00939358	0.51628	0.346722
ENSMUSG00000032239	17.622	17.7511	18.8056	22.6997	24.325	20.2107	21.0843	1074.05	0.290192	0.111751	2.59678	0.00941017	0.51628	1.2228
ENSMUSG00000105470	8.38932	14.1191	8.35658	3.25743	2.46551	7.66813	5.7009	39.9459	-1.1109	0.428049	-2.59527	0.00945175	0.51628	0.463004
ENSMUSG00000032908	11.9714	11.4828	10.6061	6.68442	9.18	9.51708	9.40301	796.402	-0.383741	0.147869	-2.59514	0.00945518	0.51628	0.766448
ENSMUSG00000082851	0.0420525	0.0242007	0.0229176	0	0	0	0.00633468	2.36987	-4.05136	1.56121	-2.59502	0.00945853	NA	0.0603139
ENSMUSG00000047547	138.877	159.447	179.627	213.422	193.793	180.624	200.104	6496.44	0.306063	0.117945	2.59497	0.00945998	0.51628	1.23633
ENSMUSG00000033306	25.9975	22.6117	24.3734	18.2747	17.4277	20.0584	21.861	814.344	-0.325968	0.125658	-2.59409	0.00948411	0.516365	0.797763
ENSMUSG00000046818	4.45024	2.61652	3.19132	1.54123	2.59901	2.44823	2.65634	766.31	-0.56377	0.217504	-2.592	0.00954211	0.516576	0.676532
ENSMUSG00000073119	1.3082	1.94158	0.963096	0.426079	0.627284	0.755207	1.04064	45.8694	-0.983334	0.379438	-2.59156	0.0095543	0.516576	0.50581
ENSMUSG00000103601	2.06767	2.39019	1.20032	0.29452	0.396301	0.575194	1.23233	13.5252	-1.60533	0.619458	-2.5915	0.00955576	0.516576	0.328661
ENSMUSG00000104093	0.609337	0.819574	0.523498	0.373957	0.441771	0.492514	0.507115	223.065	-0.521612	0.201482	-2.58887	0.00962904	0.518366	0.696593
ENSMUSG00000029610	117.328	134.084	141.789	196.28	173.628	157.186	150.041	575.241	0.368234	0.142315	2.58746	0.00966875	0.518366	1.29077
ENSMUSG00000028266	163.309	164.541	193.348	208.121	232.822	193.881	211.676	8605.54	0.284695	0.110051	2.58694	0.00968328	0.518366	1.21815
ENSMUSG00000096929	21.0508	20.3238	11.3569	8.885	7.2255	13.596	14.8607	2449.44	-0.657842	0.254299	-2.58689	0.00968475	0.518366	0.633826
ENSMUSG00000102459	0.313461	0.222839	0.175854	0.0201361	0.056899	0.126404	0.12638	16.8477	-1.51796	0.586931	-2.58627	0.00970221	0.518366	0.34918
ENSMUSG00000054509	1.24098	0.973349	0.948393	0.758375	0.702846	0.811284	0.8406	227.669	-0.437021	0.169193	-2.58297	0.0097953	0.522119	0.738658
ENSMUSG00000045763	187.54	159.399	197.942	231.217	218.824	203.403	229.231	22099.9	0.28093	0.108845	2.581	0.00985136	0.523113	1.21498
ENSMUSG00000100274	1.964	1.58236	1.14802	0.484304	0.167573	0.926537	0.668053	16.3314	-1.48097	0.573941	-2.58036	0.00986979	0.523113	0.358247
ENSMUSG00000027350	326.143	362.084	507.05	662.764	554.598	461.14	491.079	23906.3	0.445025	0.172587	2.57855	0.00992151	0.523113	1.36134
ENSMUSG00000110405	8.55189	3.51836	3.81771	0.596109	1.60423	2.82733	2.49424	19.179	-1.48069	0.574428	-2.57768	0.00994657	0.523113	0.358317
ENSMUSG00000026956	5.14749	5.77819	5.57113	8.3372	7.5724	6.35702	6.35789	465.186	0.378802	0.146955	2.57768	0.00994662	0.523113	1.30026
ENSMUSG00000100303	0.877785	0.518626	0.446481	0.340829	0.391254	0.325388	0.442227	102.178	-0.71016	0.275521	-2.57752	0.00995121	0.523113	0.611252
ENSMUSG00000109501	1.49586	1.56082	0.88871	0.495419	0.324305	0.918982	0.969668	80.896	-0.960316	0.372881	-2.57539	0.0100126	0.525135	0.513944
ENSMUSG00000104060	0.209384	0.295221	0.249615	0.0571643	0.0692273	0.149519	0.172491	27.3984	-1.16822	0.453766	-2.57449	0.0100387	0.525296	0.44497
ENSMUSG00000104094	0.176493	0.108519	0.0841616	0.0152162	0.0163797	0.0636793	0.0685652	17.1074	-1.58514	0.616065	-2.573	0.0100821	0.525468	0.333293
ENSMUSG00000097789	15.1762	18.5337	18.6294	11.0415	9.81104	16.1501	14.0471	1545.67	-0.45117	0.175361	-2.5728	0.0100879	0.525468	0.73145
ENSMUSG00000078868	3.01899	3.11596	2.69733	2.2051	2.54575	2.21839	2.34421	411.259	-0.338291	0.131586	-2.57088	0.010144	0.52719	0.790978
ENSMUSG00000025647	14.7834	15.2411	19.0542	21.4105	21.4111	19.967	18.7668	2035.18	0.317825	0.123843	2.56636	0.0102772	0.532025	1.24645
ENSMUSG00000112411	0.884004	0.676013	0.543003	0.179985	0.343461	0.493024	0.36338	34.6518	-1.01309	0.394792	-2.56614	0.0102836	0.532025	0.495483
ENSMUSG00000106962	3.15894	3.39348	1.60678	0	0.185675	0.962461	1.11033	7.37413	-2.26764	0.885103	-2.56201	0.0104068	0.536528	0.207669
ENSMUSG00000113959	0.224398	0.361588	0.25987	0.122527	0.0847901	0.117205	0.0845071	11.6709	-1.47221	0.574952	-2.56057	0.0104501	0.536528	0.360431
ENSMUSG00000097884	0.616379	1.09253	0.911162	0.201934	0.271719	0.394374	0.584954	19.7012	-1.27254	0.497002	-2.56043	0.0104543	0.536528	0.413931
ENSMUSG00000027709	3.95867	3.53324	2.78499	1.93695	1.88562	2.93229	2.86778	576.998	-0.50987	0.199316	-2.5581	0.0105246	0.536528	0.702286
ENSMUSG00000034210	45.3192	43.5422	44.3356	34.6743	36.7497	37.9958	40.3361	2238.4	-0.245844	0.0961046	-2.55809	0.0105249	0.536528	0.843322
ENSMUSG00000108630	1.81205	1.91303	1.31103	0.272944	0.220361	1.25649	0.527101	17.4467	-1.55221	0.606836	-2.55787	0.0105314	0.536528	0.340988
ENSMUSG00000103624	0.375772	0.351849	0.334163	0.121999	0.0850645	0.194942	0.30521	51.9308	-1.00604	0.39333	-2.55776	0.0105349	0.536528	0.49791
ENSMUSG00000090017	0.322425	0.248949	0.166562	0.0660192	0.0296114	0.159633	0.127494	24.8708	-1.36286	0.533071	-2.55661	0.0105698	0.537108	0.388812
ENSMUSG00000108264	1.27022	1.20138	1.20265	0.331708	0.316496	1.00959	0.863819	100.344	-0.957316	0.375003	-2.55282	0.0106853	0.541777	0.515014
ENSMUSG00000056078	0.197348	0.0662501	0.266635	0.0179594	0.0434986	0.0300639	0.0520241	6.1074	-2.28533	0.896276	-2.54981	0.0107781	0.54479	0.205138
ENSMUSG00000108474	0.835107	0.633254	0.51535	0.187759	0.108277	0.381659	0.362596	18.3531	-1.3481	0.528807	-2.54933	0.0107929	0.54479	0.392808
ENSMUSG00000105202	3.30961	3.11092	2.92845	0.883482	0.778122	2.53772	2.30719	128.548	-0.937699	0.36793	-2.54858	0.0108162	0.54479	0.522065
ENSMUSG00000029469	549.024	545.671	607.664	714.779	737.499	624.252	662.533	2095.9	0.271217	0.106558	2.54525	0.0109198	0.5488	1.20683
ENSMUSG00000020230	30.9357	36.7668	39.0012	48.8585	40.7106	45.778	41.543	2033.43	0.313786	0.123346	2.54394	0.010961	0.549659	1.24297
ENSMUSG00000104235	0.910089	0.714281	0.516287	0.137084	0.235183	0.480467	0.529465	66.936	-1.04443	0.411061	-2.54083	0.0110591	0.553365	0.484835
ENSMUSG00000051242	5.40958	4.82828	6.07018	6.79693	6.80839	7.36168	6.28735	645.834	0.327373	0.128902	2.5397	0.0110948	0.553572	1.25473
ENSMUSG00000073656	0.804057	0.73779	0.511225	0.211386	0.177226	0.476347	0.52598	68.9592	-0.978063	0.385227	-2.53893	0.0111193	0.553572	0.507661
ENSMUSG00000000682	1.97953	2.18075	1.57967	4.147	2.56448	2.95406	2.89672	67.5349	0.707971	0.278989	2.53763	0.0111606	0.553572	1.63351
ENSMUSG00000108984	1.02037	0.822096	0.690614	0.287559	0.20314	0.511456	0.416494	17.897	-1.25087	0.493267	-2.5359	0.011216	0.553572	0.420194
ENSMUSG00000113140	2.50051	2.75976	2.02542	0.261845	0.664402	1.4089	1.84208	49.8861	-1.21749	0.480148	-2.53565	0.0112238	0.553572	0.430031
ENSMUSG00000107498	3.23741	4.78471	4.05119	0.788147	1.09082	2.56331	3.52245	144.859	-1.01629	0.401042	-2.53413	0.0112726	0.553572	0.494385
ENSMUSG00000033170	52.3482	38.9765	40.6286	30.3574	22.9175	31.6787	32.7389	103.082	-0.580378	0.229044	-2.53392	0.0112796	0.553572	0.668789
ENSMUSG00000109942	13.5733	16.6992	10.8458	4.00611	3.71948	12.4064	6.3826	54.9662	-1.04557	0.412766	-2.53308	0.0113064	0.553572	0.484453
ENSMUSG00000108070	3.5899	4.20702	3.30401	1.01435	0.752535	2.79942	2.80597	109.695	-1.00657	0.397406	-2.53286	0.0113138	0.553572	0.497727
ENSMUSG00000102788	0.28289	0.303894	0.107918	0.0720834	0.0249414	0.0775715	0.139205	15.943	-1.57822	0.623369	-2.53176	0.0113492	0.553572	0.334895
ENSMUSG00000105290	0.435368	0.400879	0.205326	0.0156739	0.0717077	0.240514	0.171524	48.0149	-1.4716	0.581345	-2.53137	0.0113617	0.553572	0.360582
ENSMUSG00000055320	33.8577	28.1685	20.8686	21.1819	12.5977	20.7576	21.5812	686.807	-0.53882	0.213022	-2.52941	0.0114254	0.553572	0.688334
ENSMUSG00000034684	5.17175	4.77509	4.97735	3.64839	3.64446	4.37349	4.18958	486.187	-0.326935	0.129305	-2.5284	0.0114585	0.553572	0.797228
ENSMUSG00000106099	0.685679	0.761896	0.619847	0.322939	0.29224	0.510892	0.620223	174.945	-0.660342	0.261192	-2.52818	0.0114654	0.553572	0.632728
ENSMUSG00000023886	28.1167	26.0107	22.1225	51.9786	33.687	30.7019	28.9597	657.869	0.514758	0.203618	2.52806	0.0114696	0.553572	1.42875
ENSMUSG00000053545	0.0394586	0.0205707	0.0287774	0.00253474	0.0122785	0.00636468	0.00979002	7.69242	-1.91082	0.756429	-2.52611	0.0115334	0.553572	0.265941
ENSMUSG00000040659	94.6074	76.5718	96.4786	120.225	100.01	101.813	132.173	7470.73	0.347977	0.137765	2.52588	0.0115409	0.553572	1.27277
ENSMUSG00000040859	29.2025	32.0613	31.5798	38.7892	37.8903	36.5769	33.6655	3043.92	0.246994	0.0978096	2.52525	0.0115617	0.553572	1.18673
ENSMUSG00000089874	1.86852	1.66117	1.41333	0.140725	0.170421	0.883392	0.951172	16.4006	-1.6189	0.641287	-2.52446	0.0115876	0.553572	0.325583
ENSMUSG00000103722	0.537947	0.663125	0.348871	0.0998685	0.156515	0.354025	0.380054	70.397	-1.06157	0.420648	-2.52365	0.0116143	0.553572	0.479111
ENSMUSG00000026725	0.0810983	0.154439	0.0914068	0.499173	0.195003	0.229119	0.147708	28.2659	1.28109	0.507662	2.52352	0.0116187	0.553572	2.43023
ENSMUSG00000105137	0.251819	0.325138	0.289426	0.0810889	0.0996238	0.22722	0.207661	68.4287	-0.907829	0.36012	-2.52091	0.0117053	0.553572	0.532987
ENSMUSG00000102331	0.72762	0.803541	0.777689	0.212348	0.237803	0.642136	0.548979	93.8759	-0.906552	0.359632	-2.52078	0.0117096	0.553572	0.533459
ENSMUSG00000031349	1.60685	1.59949	2.07112	2.2636	2.4649	2.11918	2.10232	751.027	0.34776	0.138053	2.51904	0.0117676	0.553572	1.27258
ENSMUSG00000009687	28.0321	33.6733	33.5735	40.9746	37.2957	42.8363	38.4188	524.388	0.327311	0.129936	2.51901	0.0117686	0.553572	1.25467
ENSMUSG00000104214	0.538375	0.238882	0.215799	0.0426036	0.151342	0.19969	0.139867	29.1654	-1.2972	0.51525	-2.51761	0.0118155	0.553572	0.406916
ENSMUSG00000107962	13.4247	14.1831	8.64135	4.07907	4.07578	8.95793	10.4512	257.218	-0.810863	0.322102	-2.51741	0.011822	0.553572	0.570041
ENSMUSG00000106356	9.28342	11.9672	8.41101	1.77414	1.0231	5.51549	6.85232	28.7925	-1.38811	0.551508	-2.51694	0.011838	0.553572	0.382065
ENSMUSG00000050075	0.496802	0.455474	0.294086	0.112248	0.151038	0.307949	0.283004	54.8365	-0.958226	0.380859	-2.51596	0.0118709	0.553572	0.514689
ENSMUSG00000026728	6.87621	7.74542	9.07388	12.9388	10.3062	9.31886	8.99367	1471.21	0.395116	0.157058	2.51573	0.0118787	0.553572	1.31505
ENSMUSG00000021680	40.5355	32.2923	38.0807	88.3125	44.0717	44.3502	45.5679	982.761	0.58782	0.233662	2.51568	0.0118802	0.553572	1.50297
ENSMUSG00000105378	0.116094	0.207404	0.13479	0.0275609	0.0445025	0.106114	0.0691923	20.8402	-1.30139	0.517381	-2.51535	0.0118915	0.553572	0.405735
ENSMUSG00000106491	0.630519	0.650337	0.421223	0.226192	0.225584	0.4037	0.49463	149.373	-0.750633	0.298498	-2.5147	0.0119134	0.553572	0.594343
ENSMUSG00000004328	3.76659	3.84273	1.15844	1.7524	0.943201	2.04734	1.51584	201.01	-0.90266	0.359057	-2.51398	0.0119379	0.553572	0.5349
ENSMUSG00000036672	17.4477	19.8728	19.1658	25.6318	25.7299	22.4029	21.5738	435.846	0.339241	0.135005	2.5128	0.0119776	0.553572	1.26509
ENSMUSG00000035431	6.40771	6.57145	7.53892	8.59321	9.07077	9.09731	7.46394	681.353	0.32402	0.12899	2.51198	0.0120056	0.553572	1.25181
ENSMUSG00000041020	24.4056	25.4183	30.788	32.447	34.2839	30.4435	33.6708	6831.2	0.283784	0.112985	2.5117	0.012015	0.553572	1.21738
ENSMUSG00000108171	1.25326	1.23412	0.81454	0.253448	0.25373	0.873993	0.753755	87.303	-1.04374	0.415632	-2.51122	0.0120316	0.553572	0.485068
ENSMUSG00000028497	3.13137	3.03453	2.99338	2.26379	2.51626	2.56195	2.47836	387.616	-0.313231	0.124742	-2.51103	0.0120379	0.553572	0.804837
ENSMUSG00000102776	0.295856	0.370792	0.376214	0.179493	0.202879	0.280438	0.23494	79.2016	-0.630238	0.250992	-2.51099	0.0120394	0.553572	0.64607
ENSMUSG00000106158	0.968511	0.906171	0.476737	0.068236	0.275451	0.399792	0.395326	16.6533	-1.45238	0.578831	-2.50917	0.0121017	0.553572	0.365417
ENSMUSG00000103642	0.522554	0.513779	0.473024	0.135409	0.109322	0.1781	0.4763	40.5374	-1.1702	0.466488	-2.50852	0.0121237	0.553572	0.444361
ENSMUSG00000073125	1.32646	1.31095	1.46747	0.386281	0.34305	1.32559	0.186494	53.4906	-1.28102	0.510927	-2.50725	0.0121674	0.553572	0.411504
ENSMUSG00000019370	565.599	617.584	728.882	878.192	833.363	740.353	713.912	93520.2	0.312408	0.124663	2.50602	0.01221	0.553572	1.24178
ENSMUSG00000104033	0.341936	0.41778	0.415698	0.0697578	0.142454	0.305672	0.269429	77.8658	-0.991057	0.395618	-2.50509	0.0122422	0.553572	0.503109
ENSMUSG00000087945	0.140521	0.123998	0.153162	0.0584593	0.00589963	0.0611626	0.0635034	13.5159	-1.57389	0.62839	-2.50464	0.0122576	0.553572	0.335901
ENSMUSG00000071658	70.3395	64.4166	78.923	75.7617	89.0623	91.1036	95.4126	3758.77	0.302654	0.120862	2.50413	0.0122753	0.553572	1.23341
ENSMUSG00000110185	32.5617	24.3694	26.9183	20.7719	24.1962	22.1403	22.5274	1854.52	-0.318032	0.127083	-2.50256	0.01233	0.553572	0.802163
ENSMUSG00000103991	0.400817	0.588875	0.539665	0.094408	0.194015	0.215506	0.455795	47.2122	-1.09072	0.435935	-2.50203	0.0123483	0.553572	0.469526
ENSMUSG00000053465	366.612	288.661	302.393	272.971	226.339	263.467	260.49	1311.32	-0.319342	0.127749	-2.49976	0.0124279	0.553572	0.801435
ENSMUSG00000110895	4.27199	4.30234	2.9425	0.950319	1.70885	3.03703	2.58601	74.6153	-0.887882	0.355236	-2.49942	0.0124398	0.553572	0.540407
ENSMUSG00000047557	9.46909	9.75141	10.2039	10.1759	12.1749	12.9932	13.9371	1011.06	0.329249	0.131769	2.49868	0.0124657	0.553572	1.25636
ENSMUSG00000018287	22.6968	24.1772	30.3454	31.6521	35.7382	32.3919	29.9349	1295.26	0.333737	0.133575	2.4985	0.0124722	0.553572	1.26027
ENSMUSG00000029575	22.2945	22.473	22.8834	25.5203	25.3195	29.6988	28.5162	1053.92	0.273918	0.109636	2.49843	0.0124745	0.553572	1.20909
ENSMUSG00000074733	77.2099	86.5856	68.8743	49.4555	54.5562	68.9592	66.6316	1396	-0.372776	0.14922	-2.49817	0.0124837	0.553572	0.772295
ENSMUSG00000049892	99.415	98.1263	99.7111	71.7094	73.4193	89.1922	57.6368	239.43	-0.438592	0.175651	-2.49695	0.0125268	0.553572	0.737854
ENSMUSG00000109927	36.2053	37.3975	32.316	8.36378	10.6403	27.7896	27.4093	115.693	-0.928042	0.371869	-2.49561	0.012574	0.553572	0.525571
ENSMUSG00000042988	1.66661	1.94833	1.86996	2.49806	2.9964	2.53891	2.99789	75.3416	0.591268	0.236991	2.4949	0.0125993	0.553572	1.50657
ENSMUSG00000035203	1923.41	1906.86	2078.88	2315.22	2309.32	2165.74	2339.59	13405.2	0.212608	0.0852285	2.49457	0.012611	0.553572	1.15878
ENSMUSG00000040048	62.986	69.9718	78.8507	111.596	93.5448	78.8529	80.0489	4302.6	0.366183	0.146838	2.49379	0.0126387	0.553572	1.28894
ENSMUSG00000104239	0.0795135	0.0953823	0.0724624	0.0250849	0.0202523	0.0516822	0.0614856	34.2406	-1.06188	0.425848	-2.49356	0.012647	0.553572	0.479009
ENSMUSG00000073117	0.526316	0.6815	0.484026	0.0615816	0.0994356	0.188992	0.455877	19.8083	-1.49441	0.599337	-2.49344	0.0126512	0.553572	0.354926
ENSMUSG00000110598	1.33164	1.23739	0.863598	0.300537	0.547892	0.908816	0.805054	100.665	-0.834344	0.334678	-2.49298	0.0126677	0.553572	0.560838
ENSMUSG00000021253	17.348	17.0445	16.6712	25.0187	19.8193	19.9721	20.4921	614.015	0.324174	0.130098	2.49177	0.0127109	0.553572	1.25195
ENSMUSG00000036885	6.40687	4.72315	3.84337	3.9041	2.12956	3.67178	3.81027	662.862	-0.563419	0.226153	-2.49132	0.0127269	0.553572	0.676697
ENSMUSG00000037465	40.7208	34.9168	46.8855	86.1682	59.5861	41.3929	49.5708	2639.42	0.535023	0.214757	2.49129	0.0127279	0.553572	1.44897
ENSMUSG00000107529	0.441694	0.406704	0.240713	0.125286	0.106207	0.256915	0.247997	47.44	-0.980671	0.393659	-2.49117	0.0127324	0.553572	0.506744
ENSMUSG00000103291	0.598748	0.650757	0.482886	0.162368	0.155888	0.334243	0.546612	108.748	-0.948304	0.38072	-2.49081	0.0127451	0.553572	0.518241
ENSMUSG00000076258	3962.28	2380.84	2152.51	977.053	1037.15	2176.82	1221.05	15678.3	-1.06556	0.427896	-2.49023	0.0127662	0.553572	0.477788
ENSMUSG00000064377	1.33972	1.71213	1.07209	0.605392	0.570223	0.858591	1.16912	70.9314	-0.784603	0.315075	-2.49021	0.0127668	0.553572	0.580512
ENSMUSG00000102953	3.68659	3.02057	1.19184	0.545888	0.605993	1.77051	1.31775	28.9605	-1.30964	0.526314	-2.48833	0.0128346	0.553572	0.403421
ENSMUSG00000095009	1.3078	0.962051	0.813433	0.186284	0.350925	0.623675	0.239831	11.7555	-1.53172	0.615574	-2.48828	0.0128363	0.553572	0.345865
ENSMUSG00000030652	39.3704	45.2226	50.677	59.8433	60.9794	53.1279	52.314	810.387	0.326908	0.131434	2.48725	0.0128736	0.553572	1.25432
ENSMUSG00000106516	8.07744	7.87795	6.89264	1.39278	1.8741	4.27441	5.60353	25.2416	-1.2141	0.488395	-2.4859	0.0129225	0.553572	0.431042
ENSMUSG00000028373	27.142	22.4451	22.6784	19.1337	19.0441	19.3796	21.6855	2270.02	-0.281907	0.11348	-2.4842	0.0129844	0.553572	0.822503
ENSMUSG00000024758	1274.72	1116.42	1286.04	1477.62	1516.89	1362.83	1422.84	36633.1	0.237507	0.0956284	2.48365	0.0130045	0.553572	1.17895
ENSMUSG00000026817	8.88006	8.71194	11.1663	10.8471	11.9824	11.9385	12.3428	3803.02	0.297233	0.119718	2.48278	0.0130361	0.553572	1.22879
ENSMUSG00000024598	9.15997	8.15982	6.62614	4.83169	4.78465	5.81338	7.10746	200.464	-0.503343	0.20281	-2.48184	0.0130705	0.553572	0.70547
ENSMUSG00000014959	27.44	26.5843	30.4901	39.7648	33.9061	32.7851	31.2812	4198.12	0.289586	0.116683	2.48181	0.0130715	0.553572	1.22229
ENSMUSG00000034278	0.468648	0.57039	0.622883	0.876567	0.698905	0.738239	0.659772	277.197	0.422315	0.170167	2.48177	0.013073	0.553572	1.34008
ENSMUSG00000003269	145.784	133.844	163.403	164.346	184.098	174.922	189.752	3440.22	0.271973	0.109591	2.48172	0.0130749	0.553572	1.20746
ENSMUSG00000106501	0.0746533	0.0501225	0.0237325	0	0	0	0	1.77928	-4.46055	1.79759	-2.48141	0.0130863	NA	0.0454194
ENSMUSG00000083563	0.960676	1.32107	0.877831	2.08722	2.50993	1.05739	1.22514	297.542	0.706426	0.284722	2.48111	0.0130974	0.553572	1.63176
ENSMUSG00000068735	5.36259	6.22685	5.84176	10.8975	6.76825	8.06357	6.07795	3108.4	0.452399	0.182346	2.48099	0.0131018	0.553572	1.36831
ENSMUSG00000113379	0.329629	0.29622	0.193459	0.0415349	0.0558886	0.0811171	0.200528	14.0907	-1.53682	0.619522	-2.48066	0.013114	0.553572	0.344644
ENSMUSG00000107826	0.842768	0.778981	0.512826	0.169388	0.200574	0.496218	0.583358	103.336	-0.973785	0.392581	-2.48047	0.0131209	0.553572	0.509169
ENSMUSG00000099104	4.90072	4.75837	5.333	1.02919	1.16329	2.12486	4.83637	57.2884	-1.13074	0.456157	-2.47883	0.0131814	0.555099	0.456682
ENSMUSG00000113680	18.5615	16.4291	14.3364	3.28317	4.95559	10.5141	14.3347	93.9873	-0.991334	0.400076	-2.47786	0.0132173	0.555586	0.503013
ENSMUSG00000024474	17.6829	19.6559	26.6913	24.0155	29.5903	28.1102	29.1355	4465.6	0.37687	0.152203	2.47609	0.0132829	0.55585	1.29852
ENSMUSG00000087910	0.022549	0.0666136	0.0430103	0.00820816	0.00662685	0	0	2.91559	-3.59152	1.45063	-2.47584	0.0132924	NA	0.0829552
ENSMUSG00000025364	256.234	243.557	272.105	301.828	285.817	309.206	317.7	2057.08	0.239012	0.0965502	2.47551	0.0133044	0.55585	1.18018
ENSMUSG00000077681	1.06949	0.861667	1.22397	0.155723	0.125723	0.456189	0.526275	9.2392	-1.73636	0.701645	-2.4747	0.0133348	0.55585	0.300125
ENSMUSG00000031146	0.435422	0.507646	0.332213	0.721642	0.618748	0.519729	0.6752	110.89	0.570301	0.230572	2.47342	0.0133825	0.55585	1.48483
ENSMUSG00000027196	0.458016	0.45902	0.340928	0.0975949	0.11819	0.245059	0.306268	27.0231	-1.13059	0.457158	-2.47308	0.0133955	0.55585	0.45673
ENSMUSG00000030718	119.645	118.443	142.102	160.825	166.689	136.559	153.992	6281	0.286037	0.115693	2.47237	0.0134222	0.55585	1.21929
ENSMUSG00000113694	0.478237	0.606293	0.368904	0.161285	0.19222	0.318201	0.430124	108.323	-0.816881	0.330526	-2.47146	0.0134564	0.55585	0.567668
ENSMUSG00000061032	241.806	265.259	316.792	351.118	354.743	322.819	315.522	11566.8	0.291251	0.117893	2.47046	0.0134939	0.55585	1.2237
ENSMUSG00000068220	78.9364	79.8865	75.4242	145.781	113.764	86.5536	85.7435	667.944	0.466805	0.188996	2.46992	0.0135145	0.55585	1.38205
ENSMUSG00000064344	2.19409	2.51468	1.68728	1.45113	1.35547	1.71595	1.68631	243.217	-0.459777	0.186172	-2.46963	0.0135253	0.55585	0.727099
ENSMUSG00000066442	2.17787	2.43337	2.09665	1.61547	1.63031	1.63384	1.32156	93.6611	-0.528359	0.213954	-2.4695	0.0135301	0.55585	0.693343
ENSMUSG00000024593	233.093	214.628	236.339	160.878	176.806	187.646	213.026	1426.38	-0.3046	0.123355	-2.4693	0.0135379	0.55585	0.809667
ENSMUSG00000104295	0.462822	0.488306	0.294265	0.084237	0.0485776	0.282024	0.232394	25.603	-1.36047	0.550965	-2.46925	0.0135395	0.55585	0.389455
ENSMUSG00000037843	8.41044	9.71233	9.1306	11.7643	11.0783	11.3765	9.76348	1789.13	0.275109	0.111469	2.46804	0.0135855	0.556502	1.21009
ENSMUSG00000026028	56.4978	52.3697	56.3885	76.0845	62.312	62.0225	64.5081	9005.43	0.265811	0.107722	2.46755	0.0136041	0.556502	1.20231
ENSMUSG00000035067	107.312	141.267	94.8512	67.5139	65.4452	93.9292	98.9848	482.539	-0.491928	0.199411	-2.4669	0.0136287	0.556512	0.711074
ENSMUSG00000034892	40.3846	47.3823	51.7548	54.6372	63.7067	53.1521	57.2519	3915.01	0.298209	0.120917	2.46623	0.0136544	0.556569	1.22962
ENSMUSG00000102322	1.23526	1.20059	0.766684	0.192708	0.293878	0.84232	0.599578	39.0101	-1.14288	0.463641	-2.46501	0.0137009	0.557469	0.452854
ENSMUSG00000112944	1.34369	1.21461	1.31274	0.250526	0.317841	0.928623	0.794829	28.0323	-1.16751	0.473818	-2.46405	0.0137376	0.557971	0.445189
ENSMUSG00000102224	1.69984	2.14111	1.11883	0.418322	0.464382	1.1817	1.16129	50.9663	-1.03721	0.421252	-2.46221	0.0138083	0.558811	0.487269
ENSMUSG00000042474	0.0298875	0.0361198	0.028504	0.065277	0.144929	0.204887	0.141819	6.49821	2.14457	0.87108	2.46197	0.0138176	0.558811	4.42162
ENSMUSG00000107483	0.330006	0.300865	0.182212	0.0379349	0.02297	0.190508	0.119046	20.3159	-1.54586	0.627989	-2.46161	0.0138316	0.558811	0.342491
ENSMUSG00000114136	0.998534	1.04287	0.740687	0.201934	0.228244	0.270428	0.740942	17.0247	-1.37548	0.55911	-2.46012	0.0138892	0.559894	0.385425
ENSMUSG00000023988	37.7024	39.0599	42.7577	50.2576	46.8622	47.1596	45.8488	1126.36	0.254508	0.1035	2.45901	0.0139321	0.559894	1.19293
ENSMUSG00000030340	42.4848	30.4261	37.6532	23.6663	21.7554	24.7116	32.3546	148.016	-0.524106	0.21322	-2.45805	0.0139694	0.559894	0.69539
ENSMUSG00000105572	5.35162	5.83878	4.73173	2.43509	1.86767	4.38203	3.82084	76.0185	-0.764891	0.311215	-2.45776	0.0139807	0.559894	0.588498
ENSMUSG00000112036	5.40514	5.34653	3.21545	0.993516	1.27395	3.27735	3.49871	64.0964	-1.04225	0.424123	-2.45743	0.0139934	0.559894	0.485568
ENSMUSG00000021259	267.602	273.369	277.753	327.113	307.568	306.559	310.609	6948.27	0.197485	0.0803725	2.45713	0.0140053	0.559894	1.1467
ENSMUSG00000112164	0.0588217	0.157972	0.0560988	0.021412	0	0	0	2.23754	-3.9716	1.61782	-2.4549	0.0140924	NA	0.0637427
ENSMUSG00000104973	0.382123	0.325215	0.143721	0.129303	0.0711767	0.191855	0.147553	38.5262	-1.07384	0.437558	-2.45417	0.0141212	0.563145	0.475053
ENSMUSG00000107116	1.62957	1.70568	0.664162	0.25857	0.159637	0.891146	0.881192	66.2506	-1.28485	0.523908	-2.45243	0.0141894	0.563145	0.410413
ENSMUSG00000108008	3.04568	3.68079	2.48305	0.911975	1.38594	2.46956	1.86478	48.073	-0.885785	0.361553	-2.44995	0.0142878	0.563145	0.541193
ENSMUSG00000097998	6.03709	5.82547	3.21356	1.99316	1.4854	3.97817	3.0349	54.2943	-0.938481	0.383094	-2.44974	0.014296	0.563145	0.521782
ENSMUSG00000001506	16.0676	13.7327	15.1168	25.7271	13.4483	26.3462	21.4646	362.231	0.538176	0.219726	2.4493	0.0143134	0.563145	1.45214
ENSMUSG00000004937	151.395	162.191	178.344	193.465	187.622	193.037	195.833	4548.82	0.231211	0.0944111	2.44898	0.0143263	0.563145	1.17382
ENSMUSG00000104037	0.437187	0.382303	0.427119	0.122268	0.15512	0.307013	0.326071	60.312	-0.866665	0.353905	-2.44887	0.0143306	0.563145	0.548413
ENSMUSG00000019467	425.739	446.08	476.979	560.332	536.504	486.406	533.17	6291.09	0.234812	0.0958931	2.44869	0.0143377	0.563145	1.17675
ENSMUSG00000110289	11.3722	7.60945	7.35307	2.52589	2.88897	5.81392	6.0974	33.7669	-1.01586	0.414874	-2.44861	0.014341	0.563145	0.494532
ENSMUSG00000041144	1.90173	2.38136	1.70444	1.17601	1.44774	1.75919	1.35298	228.821	-0.476461	0.194719	-2.44691	0.0144087	0.563145	0.718739
ENSMUSG00000036913	2.19159	2.1605	1.63982	0.982619	1.42169	1.3436	1.76609	192.525	-0.53468	0.21852	-2.44682	0.0144123	0.563145	0.690312
ENSMUSG00000088820	0.123145	0.10353	0.086807	0.0292348	0.00944108	0.0685142	0.0338745	12.6555	-1.56485	0.639577	-2.4467	0.014417	0.563145	0.338012
ENSMUSG00000104583	0.325851	0.227528	0.341844	0.142338	0.0478817	0.14892	0.171799	19.2987	-1.23214	0.503634	-2.44651	0.0144248	0.563145	0.425684
ENSMUSG00000110264	1.69046	1.30007	0.512976	0.335647	0.135492	0.632103	0.162048	9.2516	-1.87849	0.767973	-2.44604	0.0144436	0.563145	0.271968
ENSMUSG00000109353	14.5797	14.8478	13.0149	2.03798	3.70206	9.595	11.4381	88.4616	-1.07957	0.441409	-2.44573	0.014456	0.563145	0.473171
ENSMUSG00000022216	254.299	281.716	317.01	414.164	387.769	350.661	297.622	1252.95	0.35051	0.143431	2.44375	0.0145355	0.565279	1.27501
ENSMUSG00000087042	10.7684	9.32456	4.70303	3.35202	3.0168	5.65723	6.68556	128.89	-0.822252	0.336749	-2.44173	0.0146169	0.566372	0.565558
ENSMUSG00000030138	23.8032	22.3742	23.4016	26.8422	27.9196	25.8735	27.4667	1876.09	0.220912	0.0904773	2.44163	0.014621	0.566372	1.16547
ENSMUSG00000104325	0.634938	0.895229	0.692053	0.222872	0.119957	0.497448	0.430405	22.9617	-1.22642	0.502381	-2.44121	0.014638	0.566372	0.427377
ENSMUSG00000103427	2.73609	3.21445	1.74595	1.27123	0.982467	1.53691	2.43398	208.577	-0.723994	0.297008	-2.43762	0.0147841	0.569271	0.605419
ENSMUSG00000063457	84.631	95.6644	99.6295	111.677	113.188	108.019	105.501	9971.35	0.232074	0.0952067	2.43758	0.014786	0.569271	1.17452
ENSMUSG00000019861	73.3339	64.788	75.6546	82.306	84.2662	81.7045	88.3202	2943.5	0.240184	0.0985826	2.43637	0.0148355	0.569271	1.18114
ENSMUSG00000086682	1.15171	1.0754	0.654674	0.732976	0.45055	0.439208	0.739922	102.5	-0.707638	0.290465	-2.43623	0.0148414	0.569271	0.612322
ENSMUSG00000110390	22.953	22.0234	8.35821	5.69676	5.7031	11.0621	12.9817	63.4234	-1.00631	0.41307	-2.43619	0.0148431	0.569271	0.497816
ENSMUSG00000019082	854.921	884.979	956.068	1158.61	934.227	1113.71	1120.15	5477.29	0.267283	0.109735	2.43572	0.0148622	0.569271	1.20354
ENSMUSG00000032648	41.8703	37.5606	45.694	28.5777	30.1078	38.5958	34.5439	1185.6	-0.339124	0.139304	-2.43441	0.0149159	0.570372	0.790521
ENSMUSG00000061877	0	0	0	0.218355	0.0293815	0.0456905	0	2.62512	4.69845	1.93063	2.43363	0.0149482	NA	25.9642
ENSMUSG00000025776	2.83771	2.42776	2.40313	1.77747	2.30945	2.09496	1.77134	490.744	-0.35999	0.147993	-2.43248	0.0149957	0.571575	0.77917
ENSMUSG00000058588	0.0217234	0.113764	0.0725123	0	0	0.0198559	0	3.12718	-3.7212	1.53063	-2.43115	0.0150512	NA	0.0758243
ENSMUSG00000102516	3.16463	2.65975	1.88905	0.522118	0.401458	1.41508	2.28068	80.75	-1.15686	0.475933	-2.43073	0.0150686	0.571575	0.448487
ENSMUSG00000097328	13.1458	14.9624	12.7363	16.6346	20.4208	20.5984	22.4429	86.4007	0.555075	0.228443	2.42982	0.0151065	0.571575	1.46925
ENSMUSG00000021703	30.2356	32.7883	32.7267	27.8736	29.005	25.3347	26.4385	3376	-0.232773	0.0958416	-2.42873	0.0151519	0.571575	0.850998
ENSMUSG00000108883	1.13722	1.33271	0.887381	0.429018	0.565126	0.585876	0.915719	42.1979	-0.84705	0.348856	-2.42808	0.0151791	0.571575	0.55592
ENSMUSG00000021957	571.29	606.812	700.172	844.045	810.565	695.917	708.872	9061.43	0.288785	0.118945	2.42789	0.015187	0.571575	1.22161
ENSMUSG00000037972	669.335	640.002	683.284	922.319	880.768	710.253	737.89	11066.8	0.291285	0.120004	2.42729	0.0152123	0.571575	1.22373
ENSMUSG00000105584	7.69547	7.44014	4.40355	1.49401	1.20619	5.0019	3.24583	26.5756	-1.24827	0.514341	-2.42693	0.0152271	0.571575	0.420952
ENSMUSG00000079478	65.9587	77.6109	78.0896	102.128	90.5917	83.7681	90.5715	655.953	0.311107	0.12819	2.42692	0.0152276	0.571575	1.24066
ENSMUSG00000036381	1.65642	1.6168	1.16574	0.694446	0.809097	1.35044	1.13632	329.989	-0.56815	0.234193	-2.42599	0.0152667	0.571575	0.674481
ENSMUSG00000026058	7.45459	8.16315	9.19982	4.84432	5.6583	6.75378	7.58381	564.03	-0.413646	0.170513	-2.4259	0.0152706	0.571575	0.750724
ENSMUSG00000062729	1.08755	1.20767	1.06225	1.45051	1.31383	1.35808	1.32906	600.099	0.282669	0.116528	2.42575	0.0152767	0.571575	1.21644
ENSMUSG00000021314	133.644	127.491	139.758	245.198	157.774	154.289	152.986	10916.6	0.410014	0.169034	2.42564	0.0152816	0.571575	1.3287
ENSMUSG00000078786	107.519	91.7754	81.2088	68.9713	62.1473	69.7554	85.2292	449.348	-0.387172	0.159748	-2.42364	0.0153656	0.571575	0.764627
ENSMUSG00000024960	34.4564	33.1952	37.0003	25.4089	26.691	31.3032	29.4965	620.251	-0.304743	0.12582	-2.42206	0.0154328	0.571575	0.809587
ENSMUSG00000070101	3.19141	4.16472	1.80048	0.687214	0.396301	2.25969	1.8011	47.4276	-1.24846	0.515547	-2.42161	0.0154517	0.571575	0.420898
ENSMUSG00000005881	22.7529	25.3623	26.9001	32.1355	30.6101	30.3233	26.9609	3428.55	0.26302	0.108624	2.42138	0.0154618	0.571575	1.19999
ENSMUSG00000103497	4.94234	5.02579	4.57627	1.38862	1.54415	2.82891	4.90794	156.663	-0.863515	0.35668	-2.42098	0.0154787	0.571575	0.549612
ENSMUSG00000031820	343.304	366.026	396.01	432.222	468.928	414.184	432.106	2187.61	0.245761	0.101528	2.42062	0.015494	0.571575	1.18572
ENSMUSG00000030030	12.7519	12.918	12.3532	15.5347	13.9	14.9124	15.9322	1094	0.249004	0.102871	2.42055	0.0154972	0.571575	1.18839
ENSMUSG00000027881	9.95987	13.7506	12.6941	16.7474	13.8362	15.76	14.6707	2071.93	0.329317	0.136073	2.42015	0.0155141	0.571575	1.25642
ENSMUSG00000108015	0	0	0	0.0487655	0.0131236	0.0204082	0.0156958	1.96275	4.27852	1.76795	2.42005	0.0155184	NA	19.4071
ENSMUSG00000097760	0.296109	0.27081	0.259505	0.139833	0.15523	0.175559	0.109705	26.2034	-0.917944	0.379385	-2.41956	0.0155393	0.571575	0.529263
ENSMUSG00000111951	1.31678	1.12521	1.06555	0.261452	0.246263	0.765917	0.715286	20.534	-1.23201	0.509278	-2.41912	0.015558	0.571575	0.425725
ENSMUSG00000005514	960.318	955.689	1012.57	1125.29	1081.46	1175.45	1127.87	3510.3	0.207958	0.086027	2.41736	0.0156336	0.571575	1.15505
ENSMUSG00000020775	41.0771	45.3907	46.936	60.8457	56.0961	50.8677	48.9655	1597.41	0.285023	0.117964	2.41619	0.0156841	0.571575	1.21843
ENSMUSG00000039164	1.15218	1.30604	1.16544	1.56871	1.52595	1.44977	1.5568	290.647	0.33423	0.138358	2.4157	0.0157052	0.571575	1.2607
ENSMUSG00000109498	3.45715	2.74872	2.10408	0.745137	0.521374	1.82945	2.32636	90.0033	-1.03223	0.427315	-2.41561	0.0157088	0.571575	0.488955
ENSMUSG00000039481	2.32424	2.27388	2.26943	1.54104	1.75645	1.56804	1.13788	69.3425	-0.604672	0.250371	-2.41511	0.0157307	0.571575	0.657621
ENSMUSG00000102698	1.86847	1.4096	1.02059	0.482289	0.389376	0.807346	1.2717	63.6205	-0.960533	0.39778	-2.41473	0.0157467	0.571575	0.513867
ENSMUSG00000111602	4.35021	4.00165	4.70419	1.38404	2.77841	3.09959	3.50356	103.671	-0.68972	0.285655	-2.41452	0.015756	0.571575	0.619974
ENSMUSG00000108108	7.23685	7.4965	4.27258	2.25799	1.82299	4.09484	3.99719	26.9744	-1.06112	0.439638	-2.41361	0.0157952	0.571575	0.479261
ENSMUSG00000074994	7.40674	6.86353	6.33793	5.35085	5.08354	5.91595	6.20966	1411.82	-0.284595	0.117913	-2.41359	0.0157961	0.571575	0.820972
ENSMUSG00000087115	0.680377	0.584208	0.309847	0.159399	0.141144	0.342146	0.464221	169.782	-0.924284	0.382956	-2.41355	0.015798	0.571575	0.526942
ENSMUSG00000047990	0.519542	1.02321	0.495492	3.53026	1.01791	0.896994	1.76525	23.8831	1.38708	0.574942	2.41256	0.0158408	0.571575	2.6155
ENSMUSG00000106450	9.79063	14.4414	9.05011	3.94774	3.05441	7.43454	8.8944	56.0288	-0.932655	0.386609	-2.4124	0.015848	0.571575	0.523893
ENSMUSG00000110914	1.44284	1.58519	0.82563	0.257833	0.277548	0.69537	1.0235	34.7079	-1.19291	0.494597	-2.41189	0.0158701	0.571575	0.437419
ENSMUSG00000099924	1.22943	1.6556	1.77552	0.345237	0.541969	1.15585	1.18527	66.9577	-0.944171	0.391497	-2.4117	0.0158785	0.571575	0.519728
ENSMUSG00000043873	0.159264	0.360508	0.195289	0.0248462	0.0401191	0.152505	0.127953	20.8447	-1.466	0.608295	-2.41001	0.0159521	0.571575	0.361985
ENSMUSG00000107881	35.8396	20.4072	19.2266	16.9349	14.2801	20.0017	10.7197	118.88	-0.696517	0.289038	-2.40977	0.0159624	0.571575	0.61706
ENSMUSG00000076609	0.161308	0.324908	0.269221	0.880776	0.817758	0.552903	0.467756	12.8441	1.41846	0.589122	2.40775	0.0160511	0.571575	2.673
ENSMUSG00000087672	1.86429	1.80244	0.933448	0.610768	0.410919	0.937216	0.884623	23.8081	-1.11344	0.46297	-2.40499	0.0161731	0.571575	0.462192
ENSMUSG00000073421	1.35787	1.48148	1.61877	3.27465	2.26966	2.09443	1.81961	73.3334	0.666982	0.277475	2.40376	0.0162276	0.571575	1.58775
ENSMUSG00000036422	293.741	287.933	290.297	605.358	275.833	459.794	336.274	1570.56	0.528407	0.219839	2.40361	0.0162342	0.571575	1.44234
ENSMUSG00000112300	0.854883	0.507511	0.557844	0.147406	0.238016	0.431822	0.308388	20.1827	-1.17279	0.488069	-2.40293	0.0162645	0.571575	0.443562
ENSMUSG00000091393	0.563175	0.469662	0.461723	0.151056	0.182932	0.343175	0.375062	38.425	-0.919588	0.382853	-2.40193	0.0163087	0.571575	0.52866
ENSMUSG00000042353	0.507754	1.96122	1.46699	0.636033	0.632	0.92821	0.330693	64.5125	-1.05463	0.439085	-2.40187	0.0163113	0.571575	0.481422
ENSMUSG00000044629	41.3346	40.3663	50.2561	59.1247	53.1977	52.7386	49.7329	2252.2	0.287944	0.119904	2.40146	0.0163298	0.571575	1.2209
ENSMUSG00000041329	2097.36	1614.94	1380.2	1203.57	1039.02	1368.82	1515.73	4688.67	-0.405264	0.168766	-2.40135	0.0163349	0.571575	0.755098
ENSMUSG00000045284	5.53638	5.31478	6.20674	7.74099	7.26525	6.5797	6.15687	2185.79	0.286777	0.11946	2.40061	0.0163676	0.571575	1.21991
ENSMUSG00000024300	2.87665	2.72922	3.43578	4.08093	4.85914	3.46486	4.42242	143.439	0.482885	0.201153	2.40058	0.016369	0.571575	1.39754
ENSMUSG00000071176	159.133	176.847	162.315	114.492	141.331	138.262	149.73	1994.4	-0.288877	0.120372	-2.39988	0.0164006	0.571575	0.818539
ENSMUSG00000112303	1.606	2.02832	0.95211	0.0948011	0.30615	0.912501	0.915386	23.4062	-1.4549	0.606243	-2.39987	0.0164011	0.571575	0.36478
ENSMUSG00000106858	2.29794	2.12492	1.2203	0.541814	0.437433	1.50369	1.18401	53.1483	-1.0365	0.431983	-2.39939	0.0164225	0.571575	0.48751
ENSMUSG00000039231	12.6892	14.2489	16.0294	21.2766	19.0944	16.5473	16.0255	826.553	0.348057	0.145067	2.39929	0.016427	0.571575	1.27285
ENSMUSG00000019923	1403.75	1437.48	1773.09	2679.25	1994.86	1714.53	1733.65	33224.1	0.400716	0.167029	2.39908	0.0164362	0.571575	1.32016
ENSMUSG00000047261	100.653	127.707	139.377	179.793	168.444	154.483	127.839	5921.4	0.362856	0.151262	2.39886	0.0164461	0.571575	1.28597
ENSMUSG00000089213	1.49813	1.20702	1.94834	4.75936	2.88185	2.73869	3.15945	19.9128	1.12645	0.469577	2.39886	0.0164462	0.571575	2.18321
ENSMUSG00000034926	23.3411	19.5406	21.593	26.7427	25.1065	24.476	25.1206	4310.72	0.239053	0.0996821	2.39815	0.016478	0.571575	1.18022
ENSMUSG00000067399	0.342255	0.275749	0.222553	0.0679559	0.0548642	0.127977	0.164043	12.0294	-1.43836	0.599824	-2.39797	0.0164864	0.571575	0.368987
ENSMUSG00000010048	2.5903	2.87068	2.11599	3.4255	2.99685	3.36663	3.38829	283.071	0.380579	0.15872	2.3978	0.0164937	0.571575	1.30186
ENSMUSG00000104026	0.784764	0.887399	0.735307	0.405946	0.521957	0.591459	0.450046	47.3904	-0.701085	0.292505	-2.39683	0.0165375	0.571575	0.61511
ENSMUSG00000030695	4384.65	4566.77	5279.41	7862.76	5998.96	5354.27	5248.81	64418.7	0.366642	0.152981	2.39665	0.0165456	0.571575	1.28935
ENSMUSG00000104454	1.38296	1.01138	0.99428	0.185878	0.187585	0.875128	0.673053	37.2057	-1.23008	0.513362	-2.39612	0.0165695	0.571575	0.426294
ENSMUSG00000105358	1.01517	1.21308	0.739732	0.224214	0.140792	0.625552	0.793824	62.1084	-1.15211	0.480893	-2.39578	0.0165849	0.571575	0.449965
ENSMUSG00000024248	100.217	99.1264	105.376	152.556	134.721	109.604	111.13	6674.42	0.322298	0.134586	2.39473	0.0166325	0.571575	1.25032
ENSMUSG00000106043	1.2001	1.1927	0.945792	0.360993	0.316791	0.873605	0.924467	120.614	-0.847024	0.35374	-2.39448	0.0166438	0.571575	0.55593
ENSMUSG00000112586	0.880428	0.709347	0.093297	0	0	0.223539	0.103153	6.12512	-2.7649	1.15471	-2.39446	0.0166447	0.571575	0.147124
ENSMUSG00000022564	590.549	632.813	635.629	708.429	728.468	714.053	685.959	13911.5	0.194751	0.0813358	2.39441	0.0166471	0.571575	1.14453
ENSMUSG00000051703	43.6959	46.5258	43.3234	58.3725	53.3211	49.2194	50.2524	2464.88	0.245621	0.102763	2.39018	0.0168402	0.575738	1.1856
ENSMUSG00000108886	1.48956	1.36167	1.07911	0.234615	0.315693	1.00804	0.951471	67.029	-1.06103	0.443939	-2.39003	0.0168469	0.575738	0.47929
ENSMUSG00000021306	16.342	16.1019	14.6409	10.8545	13.4413	13.3206	12.4205	409.302	-0.32571	0.136318	-2.38935	0.0168784	0.575738	0.797906
ENSMUSG00000104410	1.0725	0.715114	0.793593	0.262514	0.228244	0.490151	0.701945	34.3752	-1.03364	0.432693	-2.38885	0.0169013	0.575738	0.488477
ENSMUSG00000025025	71.5762	64.5972	76.8742	80.5359	87.643	79.6309	92.799	2888.48	0.262146	0.109742	2.38876	0.0169055	0.575738	1.19926
ENSMUSG00000007338	86.4039	89.4329	99.4392	143.29	125.221	105.528	96.2583	1798.27	0.357559	0.149703	2.38845	0.0169194	0.575738	1.28126
ENSMUSG00000056201	1705.42	1944.41	2269.7	2858.6	2682.02	2197.19	2218.01	23099	0.335006	0.140306	2.38769	0.0169548	0.576085	1.26138
ENSMUSG00000089651	17.7902	13.6075	11.1679	4.91839	3.37523	9.88	10.6855	47.281	-0.976903	0.409295	-2.38679	0.0169962	0.576634	0.508069
ENSMUSG00000068290	6.90566	7.84129	8.45984	8.54575	10.0583	9.20393	9.58715	1875.95	0.273316	0.114538	2.38624	0.0170216	0.576643	1.20858
ENSMUSG00000100199	0.730702	0.870635	0.56928	0.269733	0.154253	0.555005	0.499196	52.8517	-0.972335	0.407637	-2.38529	0.0170654	0.577271	0.50968
ENSMUSG00000104125	0.303819	0.391652	0.369995	0.173549	0.173083	0.247795	0.290794	62.2123	-0.685978	0.287672	-2.38458	0.0170985	0.577537	0.621584
ENSMUSG00000103432	0.717089	0.57095	0.337925	0.165832	0.11157	0.293022	0.453686	46.8268	-1.08593	0.455613	-2.38344	0.0171517	0.578037	0.47109
ENSMUSG00000101463	1.47391	1.46691	0.82687	0.378723	0.0254801	0.818887	0.548534	28.5724	-1.50688	0.632298	-2.38318	0.0171639	0.578037	0.351872
ENSMUSG00000073077	1.45199	1.61978	1.73339	1.02013	1.28911	1.31788	0.974314	138.101	-0.473896	0.199055	-2.38074	0.0172781	0.581027	0.720017
ENSMUSG00000087127	0.274501	0.410728	0.373992	0	0.0691477	0.10753	0.124051	5.16972	-2.21921	0.932253	-2.38048	0.01729	NA	0.214759
ENSMUSG00000075012	14.1841	13.6601	16.6339	21.6735	19.0826	16.2401	16.9275	3191.78	0.317894	0.133587	2.37968	0.0173279	0.581466	1.24651
ENSMUSG00000039257	57.412	64.2578	71.1425	111.169	79.593	75.0974	71.9493	1578.91	0.393533	0.165393	2.37938	0.017342	0.581466	1.31361
ENSMUSG00000048978	461.622	291.149	316.608	271.32	258.036	249.005	311.2	7598.56	-0.38801	0.163158	-2.37813	0.0174008	0.582052	0.764183
ENSMUSG00000031370	4.81401	5.56915	6.45147	7.61888	7.19632	6.84086	6.22642	1759.96	0.31276	0.131526	2.37792	0.0174104	0.582052	1.24208
ENSMUSG00000104677	1.34112	1.4995	0.861397	0.388559	0.289572	1.06322	0.764804	67.6257	-0.977993	0.41162	-2.37596	0.0175033	0.582251	0.507686
ENSMUSG00000102973	4.71825	3.65521	2.76913	1.51934	0.746649	2.15632	2.99789	45.7454	-1.00637	0.423651	-2.37546	0.0175269	0.582251	0.497798
ENSMUSG00000042750	23.192	28.2207	36.5811	44.3259	40.9261	36.5167	32.3045	7174.35	0.393085	0.165505	2.37506	0.0175459	0.582251	1.3132
ENSMUSG00000001521	155.42	154.806	136.702	119.791	93.3711	123.219	131.407	575.538	-0.350525	0.147599	-2.37485	0.0175561	0.582251	0.784298
ENSMUSG00000086933	3.65535	5.56288	2.71144	0	0.716173	1.48494	1.28481	5.65802	-2.17705	0.916949	-2.37423	0.0175854	0.582251	0.221127
ENSMUSG00000004098	20.0828	20.6641	11.9996	26.6875	23.8928	28.9721	26.0242	97.5413	0.583296	0.245726	2.37376	0.0176079	0.582251	1.49827
ENSMUSG00000103937	1.37509	1.05695	0.618036	0.258908	0.334446	0.534537	0.866659	47.5781	-1.02937	0.433848	-2.37265	0.0176608	0.582251	0.489923
ENSMUSG00000109536	168.023	170.272	130.036	47.1725	51.9694	109.116	116.306	3970.31	-0.944069	0.398039	-2.3718	0.0177016	0.582251	0.519765
ENSMUSG00000048482	13.2851	12.6275	17.5143	29.3185	18.8083	15.2181	18.3351	1413.63	0.496111	0.209202	2.37144	0.017719	0.582251	1.41041
ENSMUSG00000110142	0.274396	0.257923	0.218079	0.0665895	0.0268805	0.139338	0.112521	10.7149	-1.53884	0.64895	-2.37128	0.0177266	0.582251	0.344161
ENSMUSG00000084240	1.75802	2.39019	1.20509	0.299975	0.242184	0.803446	1.39033	21.9494	-1.39264	0.587493	-2.37048	0.017765	0.582251	0.380867
ENSMUSG00000021273	16.8657	17.4428	20.3106	31.789	25.7567	19.9633	19.4149	3900.44	0.412336	0.173982	2.36999	0.0177888	0.582251	1.33084
ENSMUSG00000109256	2.96666	3.18692	2.32634	0.719939	1.22061	1.92827	1.94646	32.324	-0.956811	0.403843	-2.36926	0.0178236	0.582251	0.515195
ENSMUSG00000109836	155.42	132.829	145.075	116.858	128.215	116.741	128.669	6502.82	-0.236124	0.099681	-2.3688	0.0178459	0.582251	0.849023
ENSMUSG00000111605	2.53251	2.62338	1.47217	0.395088	0.978188	1.49911	1.65313	68.9354	-0.963916	0.406984	-2.36844	0.0178635	0.582251	0.512663
ENSMUSG00000031910	4.25648	4.10034	3.90059	2.97085	3.14906	3.33236	3.23938	200.966	-0.363828	0.153619	-2.36837	0.0178664	0.582251	0.7771
ENSMUSG00000057278	1.46895	1.73999	1.7999	2.794	2.41012	1.9651	1.94901	216.477	0.447186	0.188819	2.36833	0.0178684	0.582251	1.36338
ENSMUSG00000107835	0.742299	0.55102	0.334083	0.10019	0.0735345	0.343056	0.395761	45.3968	-1.2506	0.52808	-2.3682	0.0178747	0.582251	0.420273
ENSMUSG00000099001	1.10109	1.13664	0.951671	0.0375762	0.242697	0.817728	0.399114	20.3033	-1.49417	0.631293	-2.36684	0.0179407	0.582949	0.354985
ENSMUSG00000104262	0.476271	0.391555	0.454225	0.137988	0.0856959	0.310949	0.307476	33.1911	-1.06656	0.450661	-2.36665	0.01795	0.582949	0.477457
ENSMUSG00000106448	1.65756	2.3219	1.6976	0.822787	0.871863	1.47203	1.67832	166.546	-0.645551	0.272894	-2.36558	0.0180019	0.582949	0.639249
ENSMUSG00000104576	0.350895	0.276285	0.129297	0.0174179	0.0632804	0.145787	0.142957	21.0462	-1.44372	0.610376	-2.36529	0.0180159	0.582949	0.367619
ENSMUSG00000025066	35.4908	36.4464	42.2528	48.3265	49.832	42.8575	42.4357	3519.22	0.269008	0.113739	2.36513	0.0180236	0.582949	1.20498
ENSMUSG00000032322	0.457779	0.666474	0.398291	0.947208	0.899263	0.653332	0.677489	87.2353	0.639425	0.27052	2.36369	0.0180938	0.583577	1.55771
ENSMUSG00000040557	42.7151	44.8063	44.4412	48.4642	56.6126	57.1702	55.8631	376.286	0.310603	0.131406	2.36369	0.018094	0.583577	1.24023
ENSMUSG00000092909	1.45493	4.43367	3.87012	11.7272	7.36493	5.16563	5.39568	593.604	1.18769	0.502898	2.36169	0.0181918	0.584806	2.27788
ENSMUSG00000058835	28.9031	29.7766	33.588	43.4104	39.5855	34.9311	32.953	6020.72	0.294448	0.124701	2.36124	0.0182141	0.584806	1.22642
ENSMUSG00000015837	779.872	739.692	838.2	1000.44	956.451	882.247	860.23	15959.1	0.234845	0.0995031	2.36018	0.0182659	0.584806	1.17678
ENSMUSG00000040624	451.476	598.304	370.564	367.187	326.193	342.675	406.114	1125.68	-0.394129	0.167063	-2.35916	0.0183162	0.584806	0.760949
ENSMUSG00000103926	0.135862	0.0608123	0.110377	0.0109902	0.0266188	0.036795	0.068978	13.344	-1.50979	0.64005	-2.35886	0.0183309	0.584806	0.351162
ENSMUSG00000060739	171.265	197.724	213.445	279.178	271.516	217.455	215.368	1026.35	0.340486	0.144349	2.35877	0.0183358	0.584806	1.26618
ENSMUSG00000037958	8.58221	10.8849	13.9115	13.3793	15.0396	15.4533	14.166	898.74	0.383143	0.162535	2.3573	0.0184085	0.584806	1.30418
ENSMUSG00000016128	140.678	143.544	118.5	112.69	103.978	121.013	90.4548	882.183	-0.326675	0.138594	-2.35706	0.0184203	0.584806	0.797372
ENSMUSG00000052684	6.64287	6.74797	6.89596	10.5423	6.98828	8.31473	8.18744	3154.68	0.331051	0.140456	2.35698	0.0184243	0.584806	1.25793
ENSMUSG00000104400	0.292936	0.286588	0.149666	0.0342749	0.0645676	0.153002	0.12135	15.7076	-1.37555	0.583655	-2.35678	0.018434	0.584806	0.385406
ENSMUSG00000070298	3.44033	4.15773	3.46336	2.29594	1.68511	0.873494	1.20923	13.3567	-1.29393	0.54916	-2.35619	0.0184634	0.584806	0.407839
ENSMUSG00000037652	38.7324	35.7638	33.0234	30.8168	27.5759	30.8377	31.9135	4681.92	-0.243005	0.103147	-2.35592	0.018477	0.584806	0.844984
ENSMUSG00000031774	10.1086	10.369	12.0062	14.1872	12.8734	12.3623	12.6627	1346.9	0.265949	0.112928	2.35502	0.0185215	0.584806	1.20243
ENSMUSG00000103779	10.9302	8.612	8.12475	2.36969	2.62175	4.99528	9.15257	86.8173	-0.948423	0.402921	-2.35387	0.0185793	0.584806	0.518198
ENSMUSG00000097390	1.10276	1.35492	0.525856	0.421492	0.291678	0.529179	0.63955	26.3082	-1.08883	0.462599	-2.35373	0.0185863	0.584806	0.470142
ENSMUSG00000094724	3.90288	3.09027	3.72222	2.05758	2.19513	2.64478	0.993383	41.2185	-0.847291	0.360044	-2.3533	0.0186078	0.584806	0.555827
ENSMUSG00000110741	1.0891	0.693812	0.62804	0.0276591	0.334958	0.347258	0.507438	21.3546	-1.39229	0.591705	-2.35302	0.0186218	0.584806	0.380959
ENSMUSG00000104313	0.492477	0.429171	0.508021	0.0878052	0.186085	0.367462	0.296742	35.1187	-1.01566	0.43167	-2.35285	0.01863	0.584806	0.494603
ENSMUSG00000103897	19.7118	17.0198	18.0763	15.392	15.2523	15.4344	12.9727	492.525	-0.305908	0.130017	-2.35284	0.0186307	0.584806	0.808933
ENSMUSG00000084911	5.92798	6.91665	5.08235	3.65608	3.53396	4.75863	5.48972	343.281	-0.456431	0.194013	-2.35258	0.0186436	0.584806	0.728787
ENSMUSG00000085715	0.0429951	0.0494863	0.0234313	0.013415	0.0054153	0	0	3.27021	-3.08142	1.30997	-2.35229	0.0186582	NA	0.118141
ENSMUSG00000004263	12.4336	10.0176	8.79231	6.5572	6.17628	8.12163	9.43336	302.467	-0.45992	0.195614	-2.35117	0.0187146	0.585245	0.727026
ENSMUSG00000021972	117.762	118.026	106.507	85.9522	76.0337	93.1409	109.87	2113.88	-0.322746	0.1373	-2.35066	0.0187404	0.585245	0.799547
ENSMUSG00000106018	0.313407	0.3487	0.284666	0.097787	0.0723692	0.238721	0.20458	31.1688	-1.0424	0.443488	-2.35045	0.0187507	0.585245	0.48552
ENSMUSG00000056851	18.7648	14.527	13.8366	12.3275	11.707	12.8785	13.7163	2263.02	-0.31151	0.132542	-2.35027	0.01876	0.585245	0.805798
ENSMUSG00000034708	28.6155	28.6797	30.3023	34.3205	31.0145	37.3168	37.0412	1373.5	0.258096	0.109844	2.34967	0.0187902	0.585389	1.1959
ENSMUSG00000092354	0.461119	0.652664	0.558632	0.108878	0.164818	0.364522	0.420526	32.6683	-1.07607	0.458212	-2.34841	0.0188535	0.585568	0.474318
ENSMUSG00000104153	0.154009	0.315847	0.126851	0.0458687	0.037032	0.134371	0.095962	19.3767	-1.34901	0.574476	-2.34824	0.0188621	0.585568	0.392561
ENSMUSG00000074115	0.167238	0.269482	0.159497	0	0	0	0	1.59434	-4.30758	1.83448	-2.34813	0.0188682	NA	0.0504996
ENSMUSG00000086175	0.702776	0.694901	0.578847	0.139539	0.281641	0.408776	0.269473	14.3541	-1.2482	0.531628	-2.34788	0.0188806	0.585568	0.420973
ENSMUSG00000080780	0.320167	0.303474	0.19159	0.0685562	0.0774882	0.154929	0.21845	31.6923	-1.06846	0.455142	-2.34753	0.0188984	0.585568	0.476828
ENSMUSG00000104068	0.0438355	0.0252269	0.0298617	0	0.00552116	0	0.00660328	2.64347	-3.42407	1.45919	-2.34656	0.0189478	NA	0.0931652
ENSMUSG00000028758	4.23356	4.38131	4.09483	5.7856	5.0238	4.62307	4.98312	1234.04	0.267934	0.114225	2.34566	0.0189935	0.587718	1.20408
ENSMUSG00000097160	2.26712	4.18347	2.09243	1.19797	0.773743	2.00539	1.54232	28.6641	-1.05248	0.449235	-2.34283	0.0191383	0.590643	0.482138
ENSMUSG00000024454	152.462	155.408	170.136	205.595	198.655	180.82	172.494	2947.71	0.249321	0.106445	2.34226	0.0191674	0.590643	1.18865
ENSMUSG00000109242	0.155961	0.272254	0	0	0	0	0.0274093	2.61295	-4.21151	1.79919	-2.34078	0.0192436	NA	0.0539772
ENSMUSG00000082169	0.654829	0.468965	0.388588	0.190694	0.0256594	0.345821	0.21482	23.4527	-1.37817	0.588782	-2.34072	0.0192467	0.590643	0.384706
ENSMUSG00000051747	5.13848	6.73576	3.72551	4.12636	2.49454	4.34637	3.38766	489.248	-0.536489	0.229231	-2.34038	0.019264	0.590643	0.689447
ENSMUSG00000092341	20320.8	22777.2	15036.6	7072.32	7653.4	14353.4	14666.6	215012	-0.825293	0.352677	-2.34008	0.0192795	0.590643	0.564368
ENSMUSG00000027520	76.1815	87.4122	90.7896	63.0629	72.1525	77.2608	69.0159	2613.08	-0.26878	0.114904	-2.33917	0.0193266	0.590643	0.830021
ENSMUSG00000103345	2.26559	2.49559	1.89062	0.734506	0.483765	1.61783	1.88505	95.784	-0.911723	0.389867	-2.33855	0.0193588	0.590643	0.53155
ENSMUSG00000091405	6.16416	6.96922	7.34852	7.83708	8.65783	10.3123	7.66226	728.243	0.336469	0.143888	2.33841	0.019366	0.590643	1.26266
ENSMUSG00000022559	89.7433	98.8686	92.147	114.755	110.213	113.615	109.132	615.914	0.257196	0.109988	2.3384	0.0193667	0.590643	1.19515
ENSMUSG00000020277	76.3141	74.6406	76.1162	106.697	85.3494	90.0154	82.0974	7939.9	0.266328	0.113954	2.33716	0.0194311	0.590643	1.20274
ENSMUSG00000062647	16.7304	18.296	19.1851	26.6992	23.9716	19.6231	19.6299	8420.92	0.315005	0.134824	2.33641	0.0194697	0.590643	1.24402
ENSMUSG00000113102	0.426911	0.439092	0.459126	0.218224	0.1922	0.215862	0.383117	38.3134	-0.814546	0.348707	-2.3359	0.0194962	0.590643	0.568587
ENSMUSG00000103482	0.135929	0.221578	0.183903	0.0172605	0.050167	0.138691	0.106666	40.2813	-1.20375	0.515328	-2.33588	0.0194973	0.590643	0.434146
ENSMUSG00000062683	15.3483	16.555	19.0398	23.5019	23.8036	20.9162	17.7674	734.134	0.340504	0.145788	2.33561	0.0195117	0.590643	1.2662
ENSMUSG00000102517	1.08307	1.33492	0.848234	0.234985	0.284572	0.983404	0.726073	114.209	-0.965607	0.413507	-2.33516	0.0195348	0.590643	0.512063
ENSMUSG00000105161	1.13854	1.1733	1.01008	0.578298	0.653643	0.556637	0.781754	33.1735	-0.787887	0.33747	-2.33469	0.0195598	0.590643	0.579192
ENSMUSG00000014867	22.0549	23.1171	24.5674	30.6709	26.9344	28.2091	24.904	2926.12	0.251706	0.107836	2.33417	0.0195871	0.590643	1.19061
ENSMUSG00000055333	24.9105	38.6857	35.1196	59.9263	35.6495	106.916	34.6423	138.676	0.848427	0.363501	2.33404	0.0195934	0.590643	1.80054
ENSMUSG00000112556	8.49995	9.97139	7.66108	3.16211	2.18234	6.57399	7.68248	145.975	-0.831651	0.356374	-2.33365	0.0196143	0.590643	0.561886
ENSMUSG00000076435	3.41395	2.49984	2.4703	1.71916	1.54129	2.43447	2.27767	266.402	-0.486628	0.208532	-2.33358	0.0196175	0.590643	0.713691
ENSMUSG00000104245	0.267581	0.237144	0.169066	0.109579	0.0973153	0.134518	0.190454	53.734	-0.760021	0.325733	-2.33326	0.0196343	0.590643	0.590488
ENSMUSG00000036545	12.381	14.3643	11.8429	11.7579	8.94292	10.3443	10.1348	648.287	-0.323187	0.138595	-2.33189	0.0197067	0.590643	0.799302
ENSMUSG00000000902	20.9876	20.7282	20.4434	25.9066	23.8056	23.99	22.7398	2005.19	0.21854	0.0937455	2.33121	0.0197423	0.590643	1.16356
ENSMUSG00000101126	1.97035	1.62498	0.813803	0.508279	0.191501	0.879214	1.14517	68.5395	-1.11287	0.47739	-2.33116	0.0197451	0.590643	0.462373
ENSMUSG00000106525	0.029905	0.0401566	0.0190138	0.00362862	0.00292956	0.0151857	0	4.9717	-2.42032	1.03838	-2.33085	0.0197613	NA	0.186815
ENSMUSG00000048481	46.9561	49.4572	57.5331	57.3319	60.0867	69.9678	66.1899	745.199	0.305335	0.131012	2.33059	0.0197748	0.590643	1.23571
ENSMUSG00000107310	0.765835	1.12997	0.739184	0.211601	0.195241	0.590362	0.749168	70.7851	-1.0114	0.43398	-2.33053	0.0197781	0.590643	0.496064
ENSMUSG00000112663	9.53971	9.98744	6.88784	3.70803	2.28089	7.58657	6.53568	128.684	-0.8094	0.347408	-2.32982	0.0198155	0.590643	0.570619
ENSMUSG00000004207	1355.89	1389.15	1623.48	1837.97	1785.7	1687.46	1596.15	52101.8	0.245941	0.105576	2.3295	0.0198324	0.590643	1.18587
ENSMUSG00000105592	0.695883	0.708204	0.227045	0.299975	0.0968737	0.284554	0.212411	20.5537	-1.2928	0.554989	-2.32942	0.0198371	0.590643	0.408158
ENSMUSG00000103522	0.158284	0.184783	0.107826	0.0493865	0.0484162	0.106293	0.105592	35.0991	-0.95953	0.412091	-2.32844	0.0198886	0.591408	0.514225
ENSMUSG00000086004	0.137478	0.172792	0.0891577	0.0300265	0.0581804	0.0904751	0.046389	16.9289	-1.23257	0.529868	-2.32617	0.0200093	0.593847	0.42556
ENSMUSG00000107454	1.87696	1.89771	1.68478	0.602862	0.259584	1.34558	1.20304	35.9297	-1.09618	0.47164	-2.32419	0.0201155	0.593847	0.467754
ENSMUSG00000067224	8.12299	10.7331	7.12722	1.41931	2.57822	5.93976	4.79662	18.6807	-1.23011	0.529369	-2.32373	0.02014	0.593847	0.426285
ENSMUSG00000086450	0.242391	0.301073	0.144482	0.044117	0.0623312	0.184628	0.122471	32.516	-1.14674	0.493508	-2.32364	0.0201448	0.593847	0.451646
ENSMUSG00000059714	45.7366	43.0029	50.1624	55.1625	56.7816	52.3899	52.1119	4702.26	0.225087	0.0969035	2.3228	0.0201901	0.593847	1.16885
ENSMUSG00000057706	34.2748	33.874	38.4547	45.4914	41.6864	38.333	45.8533	1178.73	0.269418	0.116012	2.32233	0.0202154	0.593847	1.20532
ENSMUSG00000031827	19.9172	21.2599	22.7915	36.0818	24.3933	25.829	23.7458	1844.26	0.367285	0.158162	2.3222	0.0202221	0.593847	1.28992
ENSMUSG00000087588	0.391208	0.472785	0.290188	0.0237343	0.0958091	0.208587	0.275009	24.1066	-1.35132	0.581997	-2.32187	0.0202398	0.593847	0.391933
ENSMUSG00000105637	35.283	33.1256	27.2535	14.3296	8.99807	24.5206	26.1354	86.7268	-0.787851	0.339367	-2.32153	0.0202582	0.593847	0.579206
ENSMUSG00000024283	63.9663	62.2845	71.0033	71.7554	78.979	79.0661	76.5132	6122.35	0.220093	0.0948167	2.32125	0.0202734	0.593847	1.16481
ENSMUSG00000044627	34.0653	35.5746	42.4727	53.7781	47.2635	42.2538	41.4834	4312.05	0.305763	0.131748	2.32082	0.0202965	0.593847	1.23607
ENSMUSG00000064246	7.883	10.3493	7.83853	14.3382	12.647	8.57553	11.937	424.318	0.447955	0.193029	2.32067	0.0203048	0.593847	1.36411
ENSMUSG00000059474	21.9842	20.0029	18.9366	15.0588	15.9913	17.7319	18.3561	1255.65	-0.27462	0.11834	-2.3206	0.0203082	0.593847	0.826668
ENSMUSG00000095567	33.746	36.0758	36.342	42.5656	40.2595	39.8249	40.4265	2761.66	0.20392	0.0878984	2.31995	0.0203434	0.594115	1.15182
ENSMUSG00000058756	2165.13	2341.55	2572.6	2913.68	2677.1	2892.59	2607.68	28224.6	0.232675	0.100355	2.31853	0.0204207	0.595613	1.17501
ENSMUSG00000112103	0.537269	1.0966	0.683198	0.234689	0.221055	0.458344	0.377687	15.0196	-1.26398	0.545368	-2.31767	0.0204674	0.596215	0.416393
ENSMUSG00000080485	0.352323	0.441561	0.224009	0.0427502	0.0345144	0.143127	0.082558	5.02971	-2.15929	0.932067	-2.31667	0.0205217	NA	0.223866
ENSMUSG00000046607	7.43528	10.3891	9.59108	15.9703	11.7294	11.8988	9.33138	2309.75	0.420293	0.181515	2.31547	0.0205872	0.596894	1.3382
ENSMUSG00000019837	33.5057	37.7475	47.1029	50.4969	54.6482	46.6897	46.4301	1004.39	0.329424	0.142328	2.31454	0.020638	0.596894	1.25651
ENSMUSG00000108390	1.8556	2.64834	0.859572	0.173692	0.373946	0.969192	1.174	22.6466	-1.4127	0.61059	-2.31366	0.0206863	0.596894	0.375608
ENSMUSG00000097268	0.469283	0.367875	0.52921	0.692539	0.696105	0.59704	0.514903	181.797	0.460487	0.199105	2.31278	0.0207345	0.596894	1.37601
ENSMUSG00000067594	3.74633	4.33302	4.19222	5.03667	5.27011	7.27469	4.5122	307.671	0.433943	0.187634	2.31271	0.0207385	0.596894	1.35092
ENSMUSG00000110359	2.03075	6.05372	2.13042	0.221767	0.716173	0.928088	2.14135	10.4401	-1.77822	0.768915	-2.31263	0.020743	0.596894	0.291544
ENSMUSG00000050541	190.484	208.444	179.294	258.469	289.2	183.205	281.802	667.327	0.392645	0.169874	2.31139	0.0208114	0.596894	1.3128
ENSMUSG00000020660	0.305147	0.412681	0.457321	0.428445	0.55729	0.498063	1.98806	63.5641	1.14426	0.49513	2.31102	0.0208318	0.596894	2.21032
ENSMUSG00000111652	1.64814	1.27097	1.07784	0.694227	0.373656	0.796272	1.06757	43.8676	-0.867482	0.375472	-2.31038	0.0208674	0.596894	0.548103
ENSMUSG00000031516	265.866	294.798	332.955	385.59	369.323	346.755	335.531	1573.48	0.270328	0.117033	2.30984	0.0208971	0.596894	1.20608
ENSMUSG00000045326	0.0178597	0.0503626	0.0766486	0.263299	0.110224	0.114271	0.0941622	12.1332	1.57703	0.682808	2.30963	0.0209089	0.596894	2.98355
ENSMUSG00000041939	5.42289	5.02888	5.62609	6.88015	6.83653	6.1787	5.93851	747.722	0.269869	0.11686	2.30934	0.0209248	0.596894	1.2057
ENSMUSG00000081257	0.0941284	0.0478975	0.0425232	0.0108203	0.00436786	0.0271695	0.0261197	7.61359	-1.84598	0.799492	-2.30894	0.0209471	0.596894	0.278167
ENSMUSG00000113840	0.77819	1.51044	1.01205	0.347653	0.374237	0.484973	0.857872	22.6116	-1.10336	0.477931	-2.30861	0.0209651	0.596894	0.465432
ENSMUSG00000001794	79.0596	98.7067	105.504	139.943	123.36	112.763	100.785	3841.08	0.33616	0.145621	2.30845	0.020974	0.596894	1.26239
ENSMUSG00000080673	0.0890666	0.032618	0.0308886	0	0	0.0148018	0.00853795	3.23867	-3.10023	1.34325	-2.30801	0.0209988	NA	0.11661
ENSMUSG00000107461	1.87748	2.50669	1.84173	0.2929	0.378356	1.17675	1.64035	26.9955	-1.25485	0.543821	-2.30747	0.0210284	0.596894	0.419036
ENSMUSG00000021614	119.408	131.586	111.795	111.675	89.8522	100.028	98.6997	1300.29	-0.274253	0.118861	-2.30734	0.0210361	0.596894	0.826878
ENSMUSG00000086012	2.6358	2.29488	1.45962	0.417834	0.37482	0.971456	1.92761	35.3523	-1.21188	0.525342	-2.30685	0.0210634	0.596894	0.431705
ENSMUSG00000055401	2.61227	2.55408	2.49134	3.82649	3.43565	2.81497	2.77939	778.483	0.332197	0.144053	2.30608	0.0211063	0.596894	1.25893
ENSMUSG00000103364	0.495311	0.669399	0.274287	0.130864	0.11974	0.321294	0.353808	44.1245	-1.0552	0.457602	-2.30593	0.0211147	0.596894	0.481232
ENSMUSG00000087785	0.0480418	0.0359418	0.00981814	0	0.00302548	0.0094097	0.0108554	5.0866	-2.41822	1.04896	-2.30535	0.0211471	NA	0.187087
ENSMUSG00000097839	11.1917	9.5987	5.50896	3.94252	2.54639	5.60977	3.42616	17.2697	-1.17543	0.509958	-2.30495	0.0211695	0.596894	0.442753
ENSMUSG00000053399	2.14357	2.96323	1.97978	5.12528	3.18299	2.96988	3.02168	141.291	0.59176	0.256803	2.30434	0.0212036	0.596894	1.50708
ENSMUSG00000023832	26.7993	28.4206	34.9216	50.3084	43.3045	32.6886	32.9527	1219.39	0.405871	0.176171	2.30385	0.021231	0.596894	1.32489
ENSMUSG00000005124	2.57274	2.21054	2.11943	5.07772	3.07462	2.35157	2.93818	354.825	0.54539	0.236784	2.30332	0.0212608	0.596894	1.45941
ENSMUSG00000086236	0.628815	0.355716	0.625227	0.175326	0.188733	0.391325	0.324477	29.9679	-0.98348	0.427027	-2.30308	0.0212741	0.596894	0.505758
ENSMUSG00000103935	0.105743	0.0851955	0.0641762	0.0104978	0.0254263	0.0175733	0.0304097	5.25725	-2.01183	0.873544	-2.30307	0.0212748	NA	0.247958
ENSMUSG00000029623	447.793	539.488	642.189	646.469	764.216	635.309	667.567	3102.67	0.320766	0.13928	2.30303	0.0212769	0.596894	1.24899
ENSMUSG00000050808	0.329369	0.330355	0.267111	0.154151	0.150135	0.266239	0.248077	116.126	-0.594334	0.25811	-2.30264	0.0212992	0.596894	0.66235
ENSMUSG00000031584	200.423	198.44	223.404	281.072	259.487	230.28	232.042	1246.22	0.273456	0.118803	2.30176	0.0213486	0.596894	1.2087
ENSMUSG00000106375	43.3768	41.8852	19.8323	11.5319	9.88319	24.2045	31.0067	166.743	-0.87197	0.378843	-2.30166	0.0213541	0.596894	0.5464
ENSMUSG00000032606	72.2666	67.8604	78.3246	80.3255	91.843	85.2305	84.5611	2982.49	0.2319	0.100758	2.30156	0.02136	0.596894	1.17438
ENSMUSG00000098343	0.0203256	0.0900682	0.077539	0.288555	0.116482	0.120759	0.192894	13.2985	1.49188	0.648394	2.30088	0.0213984	0.596894	2.81254
ENSMUSG00000027455	6.46996	6.74228	7.35024	7.44	8.05029	8.60898	8.11383	2569.34	0.232795	0.101188	2.30062	0.021413	0.596894	1.17511
ENSMUSG00000002658	42.6591	47.4136	56.7396	61.7427	61.027	55.0176	59.6934	3198.77	0.278718	0.12115	2.30059	0.0214145	0.596894	1.21312
ENSMUSG00000051034	89.2838	83.6312	92.0737	90.8961	110.504	124.071	121.957	438.913	0.342166	0.148771	2.29995	0.0214512	0.596894	1.26766
ENSMUSG00000106837	2.16848	2.0052	1.26906	0.430559	0.60832	1.21627	1.50706	55.6852	-0.948151	0.41226	-2.29988	0.0214548	0.596894	0.518296
ENSMUSG00000086529	0.098425	0.132166	0.0782241	0.0179141	0.0433888	0.044982	0.0259464	8.01586	-1.62278	0.705726	-2.29944	0.0214799	0.596894	0.32471
ENSMUSG00000105720	10.9457	15.0034	11.1169	1.39713	1.87995	10.9143	6.74525	60.8253	-1.2373	0.538202	-2.29895	0.0215076	0.596894	0.424166
ENSMUSG00000015112	38.2616	43.5	37.3013	34.8195	30.9226	26.8122	26.4487	166.954	-0.418519	0.182055	-2.29885	0.0215133	0.596894	0.748193
ENSMUSG00000102009	0.625877	0.8169	0.37605	0.129862	0.165544	0.480542	0.428977	72.0191	-1.00952	0.439326	-2.29789	0.0215679	0.596894	0.49671
ENSMUSG00000103420	1.0229	1.43011	0.832083	0.229981	0.185675	0.852466	0.60275	25.5474	-1.22761	0.534448	-2.29696	0.0216211	0.596894	0.427026
ENSMUSG00000086971	0.440312	0.56271	0.506812	0.0331614	0.120478	0.277559	0.368232	22.6726	-1.33232	0.580067	-2.29683	0.0216283	0.596894	0.39713
ENSMUSG00000064357	0.19638	0.345208	0.272421	0.760344	0.975884	0.310042	0.376501	27.0271	1.15246	0.501784	2.29673	0.0216343	0.596894	2.22293
ENSMUSG00000023951	222.374	246.943	267.093	288.479	273.492	292.05	310.047	2067.7	0.245231	0.106792	2.29635	0.0216559	0.596894	1.18528
ENSMUSG00000103331	13.9658	16.6102	10.7823	2.90502	2.69717	10.4554	10.7994	76.453	-1.03895	0.452568	-2.29569	0.0216939	0.596894	0.48668
ENSMUSG00000086855	0.538247	0.867314	0.644955	0.241145	0.206856	0.466747	0.523903	37.6873	-0.932028	0.406026	-2.29549	0.0217053	0.596894	0.524121
ENSMUSG00000021097	479.272	481.907	360.726	308.921	270.424	365.509	411.749	3651.51	-0.377818	0.164598	-2.29539	0.0217107	0.596894	0.769601
ENSMUSG00000003573	58.1245	82.3484	73.9119	139.215	95.0653	103.433	70.765	330.669	0.513022	0.2237	2.29334	0.0218282	0.596894	1.42704
ENSMUSG00000109394	13.2146	13.7009	10.2399	8.18679	7.24442	10.6462	10.9867	522.443	-0.419342	0.182856	-2.29329	0.0218311	0.596894	0.747765
ENSMUSG00000093748	0.341855	0.253215	0.189308	0.0722557	0.0437517	0.146154	0.215121	34.1101	-1.13571	0.49525	-2.29321	0.0218357	0.596894	0.45511
ENSMUSG00000109585	2.96386	1.86882	2.02782	0.844348	0.568069	0.765607	2.03822	25.6273	-1.12578	0.490934	-2.29315	0.0218393	0.596894	0.458253
ENSMUSG00000034321	10.8245	12.5366	14.8707	16.9573	18.3486	14.9588	14.879	478.343	0.353872	0.154326	2.29302	0.0218469	0.596894	1.27799
ENSMUSG00000104758	0.0902853	0.0727415	0.028702	0	0.0132669	0.027508	0	4.60664	-2.58971	1.12939	-2.29301	0.0218473	NA	0.16612
ENSMUSG00000029862	1.02666	1.31883	0.903814	0.838906	0.519045	0.807155	0.817606	129.399	-0.54431	0.237536	-2.29148	0.0219357	0.596894	0.685719
ENSMUSG00000019715	11.9181	11.5257	12.749	13.8303	15.5169	13.008	14.6227	2251.48	0.239903	0.104697	2.2914	0.0219401	0.596894	1.18091
ENSMUSG00000041261	3.5938	3.0977	2.55744	3.83099	4.25347	3.95078	3.5313	604.224	0.33702	0.147096	2.29116	0.0219543	0.596894	1.26314
ENSMUSG00000003437	294.161	370.008	439.073	494.274	492.966	427.391	437.492	2324.39	0.33223	0.145017	2.29097	0.021965	0.596894	1.25896
ENSMUSG00000084329	0.982634	0.90755	0.457145	0.392591	0.211305	0.328596	0.555984	23.8583	-1.08406	0.473225	-2.2908	0.021975	0.596894	0.471699
ENSMUSG00000111212	28.5025	35.2578	32.4	12.5761	7.36117	25.5259	25.501	86.5334	-0.855593	0.373717	-2.28941	0.0220553	0.596894	0.552638
ENSMUSG00000035504	2.55721	2.54566	2.39193	2.84629	2.61229	4.29268	4.1225	259.098	0.473139	0.2067	2.28901	0.0220786	0.596894	1.38813
ENSMUSG00000110325	1.77742	1.69723	1.19288	0.287559	0.580401	1.35385	0.763572	34.6594	-1.052	0.45961	-2.2889	0.0220853	0.596894	0.482299
ENSMUSG00000073418	78.7028	94.2418	105.588	136.017	105.145	128.255	103.673	931.061	0.348678	0.152342	2.28878	0.0220923	0.596894	1.27339
ENSMUSG00000017210	27.614	30.1054	29.5867	33.7506	32.8585	32.7238	33.5476	5055.3	0.190741	0.0833467	2.28853	0.0221067	0.596894	1.14135
ENSMUSG00000108226	0.291138	0.196269	0.130331	0.0583963	0.0366693	0.162924	0.0939777	24.3292	-1.22211	0.534082	-2.28824	0.0221233	0.596894	0.428655
ENSMUSG00000087480	2.03206	1.10462	0.70048	0.454515	0.28061	0.604206	1.03264	37.8062	-1.11242	0.4864	-2.28705	0.0221927	0.596894	0.462516
ENSMUSG00000085499	0.307001	0.233212	0.209136	0.0670518	0.0309338	0.176383	0.138738	19.7558	-1.2738	0.557049	-2.28669	0.0222138	0.596894	0.413569
ENSMUSG00000113687	0.338987	0.351149	0.315597	0.0969542	0.128088	0.265582	0.212767	31.5668	-0.927035	0.405406	-2.28668	0.0222143	0.596894	0.525938
ENSMUSG00000106048	1.23695	1.63192	1.5041	0.472781	0.545285	0.876226	1.41844	74.099	-0.819033	0.358251	-2.2862	0.0222427	0.596894	0.566822
ENSMUSG00000049562	8.56367	9.60753	10.1432	11.1117	12.9085	11.7412	12.1858	246.916	0.345018	0.150929	2.28596	0.0222565	0.596894	1.27017
ENSMUSG00000003039	200.343	211.225	230.969	258.314	274.244	234.595	242.804	3844.9	0.237431	0.103892	2.28537	0.0222911	0.596894	1.17889
ENSMUSG00000064367	421.873	318.346	317.661	229.364	204.674	304.203	327.226	32175.5	-0.404722	0.177093	-2.28536	0.0222919	0.596894	0.755382
ENSMUSG00000043510	0.410219	0.385592	0.52164	0.577394	0.755498	0.5541	0.581554	123.822	0.494747	0.21665	2.28363	0.0223935	0.598237	1.40907
ENSMUSG00000064655	0.684593	0.920918	0.355599	1.60869	0.991595	0.720721	1.06993	154.913	0.7429	0.325375	2.28321	0.0224181	0.598237	1.67354
ENSMUSG00000103138	3.89318	3.83005	3.16579	1.29784	1.30073	2.47222	3.32739	70.1582	-0.791898	0.346842	-2.28317	0.0224205	0.598237	0.577584
ENSMUSG00000022540	98.282	109.103	113.922	126.96	120.548	134.77	120.607	2808.98	0.231125	0.101263	2.28242	0.0224645	0.598532	1.17375
ENSMUSG00000039206	576.191	547.885	636.285	818.211	715.509	651.695	656.234	2081.2	0.275798	0.120853	2.28209	0.0224839	0.598532	1.21066
ENSMUSG00000081372	0.350328	0.303966	0.154205	0.0588576	0.0475186	0.123159	0.056832	6.05647	-1.90419	0.835025	-2.28039	0.0225844	0.599468	0.267167
ENSMUSG00000087086	0.361892	0.583142	0.303305	0.0359275	0.0870181	0.240569	0.300656	25.9973	-1.32792	0.582636	-2.27917	0.0226572	0.599468	0.398341
ENSMUSG00000093502	0.277247	0.182512	0.187024	0.0516918	0.059619	0.179244	0.142608	47.6145	-0.989335	0.434149	-2.27879	0.0226797	0.599468	0.50371
ENSMUSG00000019235	108.848	101.088	96.003	125.008	116.295	117.824	116.094	1863.63	0.220319	0.0967029	2.27831	0.0227082	0.599468	1.16499
ENSMUSG00000107985	0.347242	0.839303	0.496753	2.27523	1.68383	1.58696	1.83077	7.77893	1.687	0.740542	2.27806	0.0227231	0.599468	3.21986
ENSMUSG00000102029	0.736902	0.545572	0.227932	0.0434989	0.280951	0.21845	0.21001	16.9405	-1.4043	0.616462	-2.278	0.0227266	0.599468	0.377801
ENSMUSG00000103901	1.97537	1.71395	1.54798	1.20682	1.26662	1.47096	1.42748	228.976	-0.377112	0.165545	-2.278	0.0227268	0.599468	0.769977
ENSMUSG00000085477	0.346062	0.219494	0.119377	0.0402038	0.0129834	0.141331	0.124225	20.3202	-1.51887	0.666833	-2.27773	0.0227426	0.599468	0.34896
ENSMUSG00000084139	0.303866	0.330507	0.17388	0.0331836	0.0803721	0.166647	0.112145	11.7798	-1.44765	0.635626	-2.27752	0.022755	0.599468	0.366617
ENSMUSG00000025468	434.876	504.855	549.687	707.11	619.54	598.615	521.865	6656.59	0.301231	0.13229	2.27705	0.0227834	0.599527	1.2322
ENSMUSG00000030161	223.571	229.456	270.207	309.247	311.397	270.537	264.16	23935.4	0.260757	0.11462	2.27498	0.0229072	0.600669	1.19811
ENSMUSG00000091288	0.0852037	0.0484569	0.0286799	0.00547331	0.00441887	0.0229056	0.0211398	6.4327	-2.00098	0.879579	-2.27493	0.0229104	0.600669	0.249831
ENSMUSG00000002957	2414.62	2264.17	2461.99	3413.54	2614	2765.96	2685.42	12691.8	0.26976	0.118597	2.2746	0.02293	0.600669	1.20561
ENSMUSG00000034235	91.8393	90.4458	79.9175	70.0081	66.0754	77.8579	79.3838	3171.32	-0.253343	0.111381	-2.27457	0.0229319	0.600669	0.83895
ENSMUSG00000089729	0.887586	1.25145	0.42325	0	0.195638	0.304232	0.116991	4.2715	-2.43284	1.06971	-2.2743	0.0229477	NA	0.185201
ENSMUSG00000107362	0.233091	0.214248	0.118978	0.025096	0.043417	0.150037	0.114238	40.8258	-1.17907	0.518903	-2.27224	0.0230719	0.603228	0.441635
ENSMUSG00000109341	2.29741	2.18417	1.227	0.250888	0.283576	1.38594	1.16282	28.5233	-1.30234	0.573256	-2.27184	0.0230963	0.603228	0.405467
ENSMUSG00000102133	0.424744	0.474678	0.41815	0.119701	0.16912	0.338137	0.24561	23.8285	-1.00423	0.442073	-2.27163	0.0231088	0.603228	0.498537
ENSMUSG00000107468	0.249979	0.192518	0.199841	0.068247	0.100475	0.131045	0.186066	45.7479	-0.816358	0.35978	-2.26904	0.0232656	0.605519	0.567874
ENSMUSG00000022351	120.22	106.51	146.383	179.267	172.737	143.086	134.387	3081.86	0.339694	0.149715	2.26894	0.023272	0.605519	1.26549
ENSMUSG00000020471	7.9303	9.29355	11.0232	16.3808	11.2157	12.0526	10.6919	503.746	0.417501	0.184012	2.26887	0.0232759	0.605519	1.33561
ENSMUSG00000104121	0.230129	0.360521	0.219476	0.0139617	0.0450879	0.163602	0.148294	13.7711	-1.5403	0.679048	-2.26833	0.0233093	0.605699	0.343813
ENSMUSG00000109005	4.80938	4.64174	3.29673	1.47714	1.1484	3.02221	3.64501	65.5837	-0.873447	0.385566	-2.26536	0.0234904	0.607161	0.545841
ENSMUSG00000102579	0.389227	0.286325	0.33893	0.157085	0.111902	0.216554	0.249824	30.828	-0.880752	0.388882	-2.26483	0.0235231	0.607161	0.543084
ENSMUSG00000063018	1.49842	1.56596	1.76692	2.34734	1.93733	1.99972	1.81224	402.559	0.329207	0.14537	2.26462	0.0235359	0.607161	1.25632
ENSMUSG00000072878	1.25675	0.957511	0.859845	0.223765	0.180656	0.861533	0.677001	54.7494	-1.07522	0.474822	-2.26447	0.0235453	0.607161	0.474598
ENSMUSG00000037432	2.83523	3.04573	2.29971	2.19314	2.1995	2.06431	2.22758	361.788	-0.330251	0.145855	-2.26425	0.023559	0.607161	0.795398
ENSMUSG00000017188	14.2743	14.3419	16.0059	17.9264	21.1725	17.2971	16.0035	1662.04	0.283658	0.125297	2.26388	0.0235813	0.607161	1.21728
ENSMUSG00000045382	0.593538	0.583409	0.633991	2.35934	0.774484	0.781221	0.700968	80.708	0.931259	0.411456	2.26332	0.0236157	0.607161	1.90694
ENSMUSG00000085792	0.465849	1.01559	0.574957	0.179551	0	0.425802	0.260058	15.8945	-1.67068	0.738203	-2.26318	0.0236248	0.607161	0.314105
ENSMUSG00000113154	0.471875	0.735019	0.360026	0.137416	0.0554712	0.392972	0.309602	35.0051	-1.22569	0.54167	-2.2628	0.0236478	0.607161	0.427592
ENSMUSG00000102357	0.975376	0.938841	0.568014	0.235654	0.167424	0.725846	0.537003	71.6394	-0.989986	0.437593	-2.26234	0.0236763	0.607161	0.503483
ENSMUSG00000080976	1.67936	1.61776	1.14899	0.119605	0.2575	0.734128	1.23188	27.722	-1.34187	0.593214	-2.26204	0.0236952	0.607161	0.394509
ENSMUSG00000076433	1.5359	1.36909	0.997312	0.785106	0.576231	0.776607	0.827004	31.3263	-0.815947	0.36077	-2.26168	0.0237171	0.607161	0.568036
ENSMUSG00000022972	25.6766	26.9764	30.1187	39.2473	35.6689	30.3507	31.1279	824.523	0.305181	0.134939	2.26162	0.0237207	0.607161	1.23557
ENSMUSG00000102162	0.267581	0.161689	0.0893181	0.0511368	0.0884684	0.0856024	0.0775924	18.3039	-1.18069	0.522175	-2.2611	0.0237533	0.607161	0.441141
ENSMUSG00000071415	241.665	262.235	288.627	370.476	339.031	278.372	301.624	6154.32	0.287155	0.127015	2.2608	0.0237719	0.607161	1.22023
ENSMUSG00000107091	0.213663	0.197966	0.132452	0.00583323	0.0188378	0.078118	0.140812	21.9823	-1.57802	0.698102	-2.26044	0.023794	0.607161	0.334942
ENSMUSG00000103800	1.38864	1.60165	0.989781	0.78217	0.39951	1.08221	0.878559	72.6373	-0.759863	0.336271	-2.25968	0.0238413	0.607161	0.590552
ENSMUSG00000027022	1.65086	0.911883	0.763157	0.267667	0.381354	0.63916	1.05663	117.261	-0.919052	0.406725	-2.25964	0.0238436	0.607161	0.528857
ENSMUSG00000083890	0.18797	0.0504815	0.0896345	0	0	0	0	1.56114	-4.26605	1.88986	-2.25734	0.023987	NA	0.0519745
ENSMUSG00000107719	0.489487	0.470005	0.230217	0.0878699	0.183266	0.263542	0.28282	44.6235	-0.954085	0.422841	-2.25637	0.0240475	0.607511	0.516169
ENSMUSG00000055629	188.678	204.684	205.115	243.693	224.113	230.904	221.881	3166.07	0.205963	0.0913071	2.25572	0.0240885	0.607511	1.15346
ENSMUSG00000063524	156.453	150.017	173.246	199.078	180.098	179.751	183.865	12755.9	0.215738	0.0956588	2.25529	0.0241152	0.607511	1.1613
ENSMUSG00000113919	0.0652235	0.048796	0.102193	0.320522	0.0985802	0.1533	0.0884261	28.063	1.19698	0.530792	2.25508	0.0241286	0.607511	2.29259
ENSMUSG00000029860	27.0103	24.9883	29.0604	28.5933	32.2764	32.7852	38.6713	1461.49	0.29232	0.129632	2.25499	0.0241337	0.607511	1.22461
ENSMUSG00000108910	5.05431	3.56315	3.71568	1.49487	0.742698	3.07988	2.55376	28.6032	-1.06271	0.471287	-2.25492	0.0241384	0.607511	0.478731
ENSMUSG00000062328	402.639	462.024	460.712	637.289	621.226	465.561	478.586	12371	0.317769	0.140965	2.25423	0.0241815	0.607511	1.2464
ENSMUSG00000105864	0.77952	0.94207	0.611536	0.247143	0.166276	0.66654	0.490534	46.2831	-0.986933	0.437888	-2.25385	0.0242059	0.607511	0.504549
ENSMUSG00000081148	0.0839514	0.109262	0.0554298	0.0211566	0.028468	0.0236106	0.0408571	8.37328	-1.54706	0.686673	-2.25298	0.0242601	0.607511	0.342206
ENSMUSG00000097280	0.502749	0.550878	0.42194	0.603928	0.851049	0.863918	0.667965	66.1576	0.604169	0.268181	2.25284	0.024269	0.607511	1.5201
ENSMUSG00000107756	22.7444	26.0839	27.945	4.69906	5.96166	20.9765	19.8779	93.3311	-0.990192	0.439537	-2.25281	0.0242714	0.607511	0.503411
ENSMUSG00000113984	3.21005	3.84789	3.06146	0.470253	0.724802	1.93221	3.13721	62.3891	-1.10907	0.492309	-2.25279	0.0242723	0.607511	0.463593
ENSMUSG00000086822	1.43575	1.39658	1.83685	3.19317	1.80615	2.27256	1.95705	118.326	0.566238	0.251372	2.25259	0.0242852	0.607511	1.48066
ENSMUSG00000033088	16.2579	16.6833	16.0208	10.3075	12.6109	14.6702	13.7234	359.494	-0.346196	0.153729	-2.252	0.0243226	0.607511	0.786656
ENSMUSG00000050335	4.23151	4.90082	4.03564	11.8413	8.39421	7.49377	5.85634	26.353	0.929375	0.412917	2.25076	0.0244009	0.607511	1.90445
ENSMUSG00000112595	5.88491	3.84436	3.6911	0.810561	1.07509	3.24679	3.5779	62.2256	-1.03727	0.460881	-2.25062	0.0244095	0.607511	0.487249
ENSMUSG00000064181	40.3555	42.9487	41.3495	55.1091	46.6739	46.3666	47.9662	1816.45	0.238101	0.10583	2.24984	0.0244592	0.607511	1.17944
ENSMUSG00000058966	98.9898	84.9604	78.6318	65.2936	66.6149	72.8408	80.3071	947.576	-0.296365	0.131754	-2.24938	0.0244886	0.607511	0.814302
ENSMUSG00000018293	51.8066	55.663	59.8112	73.4991	63.4188	67.361	60.3497	3464.9	0.246519	0.109608	2.24909	0.0245065	0.607511	1.18634
ENSMUSG00000037428	1206.9	1272.41	1227.94	2091.35	1214.84	1414.23	1698	7300.16	0.376674	0.167497	2.24884	0.0245228	0.607511	1.29834
ENSMUSG00000071645	68.0065	75.8561	77.3257	97.7012	90.3377	85.4359	80.0765	1133.85	0.261127	0.11615	2.2482	0.0245636	0.607511	1.19841
ENSMUSG00000030898	49.2027	40.8593	53.0319	55.0461	61.2425	52.0197	67.358	2204.42	0.305058	0.135699	2.24805	0.0245728	0.607511	1.23547
ENSMUSG00000027411	9.28477	8.66384	10.1664	10.71	11.3091	10.7691	10.9505	1947.34	0.223011	0.0992091	2.24789	0.0245835	0.607511	1.16717
ENSMUSG00000068264	9.49446	10.0147	10.0134	12.5922	12.2182	11.0473	11.8242	435.169	0.275625	0.122622	2.24776	0.0245918	0.607511	1.21052
ENSMUSG00000094832	0.202546	0.234831	0.240284	0.0539485	0.0696884	0.126433	0.203158	34.1249	-0.998962	0.44447	-2.24754	0.0246058	0.607511	0.50036
ENSMUSG00000111209	2.89474	7.16333	6.50746	2.48379	1.82299	2.4569	3.48845	19.3344	-1.1207	0.498664	-2.2474	0.0246143	0.607511	0.459871
ENSMUSG00000087306	34.3353	31.1874	30.8687	10.5083	15.6181	25.7866	28.134	120.266	-0.681765	0.303375	-2.24727	0.0246229	0.607511	0.623402
ENSMUSG00000005447	6.61807	10.4954	10.1067	20.8583	12.4453	11.0263	10.2028	290.951	0.584755	0.260234	2.24704	0.0246378	0.607511	1.49978
ENSMUSG00000028978	1.37466	1.35366	1.41035	1.85753	1.60374	1.66897	1.83021	238.314	0.333557	0.148448	2.24696	0.0246425	0.607511	1.26012
ENSMUSG00000086600	0.42974	0.602705	0.683079	0.869066	0.912131	0.858335	0.973422	49.9059	0.655634	0.291991	2.24539	0.0247428	0.607511	1.57531
ENSMUSG00000028478	94.7324	99.0754	112.596	146.624	132.596	110.74	111.445	7825.27	0.295468	0.131596	2.24527	0.0247508	0.607511	1.22728
ENSMUSG00000040298	3.13464	4.17006	3.96288	1.91061	2.0567	2.99844	2.15233	41.6865	-0.719165	0.320332	-2.24506	0.0247644	0.607511	0.607449
ENSMUSG00000106354	1.55047	1.88889	0.882449	0.266267	0.237018	0.645733	1.02182	154.811	-1.40935	0.627971	-2.2443	0.0248134	0.607511	0.376481
ENSMUSG00000076338	0.292846	0.157294	0.558581	0	0	0	0	1.54043	-4.24927	1.89349	-2.24415	0.0248231	NA	0.0525827
ENSMUSG00000087082	0.115416	0.113986	0.113624	0.0528552	0.0623677	0.0544486	0.0785173	23.6718	-0.883465	0.393896	-2.24289	0.0249039	0.607511	0.542064
ENSMUSG00000105322	0.457494	0.413599	0.266356	0.110378	0.136015	0.269863	0.34498	112.015	-0.816897	0.364269	-2.24256	0.0249251	0.607511	0.567662
ENSMUSG00000047379	90.2605	85.7776	93.7961	113.822	124.844	98.7289	96.3861	3657	0.270039	0.120417	2.24252	0.0249275	0.607511	1.20584
ENSMUSG00000092563	0.255217	0.483823	0.272039	0.0983679	0.0794172	0.219556	0.174135	15.714	-1.24419	0.555323	-2.24048	0.0250596	0.607511	0.422144
ENSMUSG00000104164	0.348907	0.316248	0.270364	0.0476278	0.115357	0.159457	0.241441	20.4997	-1.14395	0.510599	-2.2404	0.0250647	0.607511	0.45252
ENSMUSG00000079550	0.108558	0.159229	0.114152	0.0699145	0.0441747	0.0814164	0.0939248	35.9545	-0.825252	0.368479	-2.23962	0.0251158	0.607511	0.564384
ENSMUSG00000089922	18.6581	18.2627	13.3826	9.93516	8.42899	14.94	13.4143	187.589	-0.522299	0.233237	-2.23935	0.0251333	0.607511	0.696261
ENSMUSG00000082203	0.0853448	0.128927	0.0712199	0	0.00940565	0.0487551	0.0224982	5.11638	-2.21857	0.990857	-2.23904	0.0251533	NA	0.214854
ENSMUSG00000075514	1.22697	1.34248	1.84194	1.62112	2.00328	2.08376	2.2282	243.03	0.43335	0.193557	2.23888	0.0251638	0.607511	1.35037
ENSMUSG00000110238	1.9546	3.4359	1.52519	0.582138	0.313326	0.974492	1.12421	8.31368	-1.63911	0.732172	-2.23869	0.0251762	0.607511	0.321056
ENSMUSG00000080626	2.66755	2.71478	1.20509	0.459961	1.11405	0.769969	0.888263	10.4262	-1.43342	0.640311	-2.23863	0.0251803	0.607511	0.370253
ENSMUSG00000102902	0.165796	0.122447	0.0896018	0.0120704	0.0267988	0.0934515	0.0786714	31.7661	-1.25136	0.559085	-2.23823	0.0252063	0.607511	0.420053
ENSMUSG00000101535	0.134582	0.120153	0.0728486	0.0198608	0.0256553	0.0631687	0.0805446	21.1806	-1.20835	0.539919	-2.23802	0.02522	0.607511	0.432764
ENSMUSG00000040675	139.211	133.645	152.215	214.762	182.204	139.61	183.388	870.549	0.344705	0.154037	2.23781	0.0252334	0.607511	1.26989
ENSMUSG00000106944	7.66003	7.46917	4.90776	1.93041	2.73605	5.06265	5.96471	135.593	-0.767571	0.343011	-2.23775	0.0252375	0.607511	0.587405
ENSMUSG00000015790	2.85896	2.81167	3.24361	3.62562	3.99526	3.29735	3.31777	1788.9	0.260675	0.1165	2.23755	0.0252507	0.607511	1.19804
ENSMUSG00000103038	0.368618	0.427248	0.265208	0.162431	0.142542	0.230531	0.286406	43.4046	-0.789145	0.352754	-2.23709	0.0252802	0.607511	0.578687
ENSMUSG00000046834	0.870099	0.883291	0.796629	1.25425	1.0433	1.81329	1.15603	66.9616	0.632109	0.282651	2.23636	0.0253281	0.607511	1.54983
ENSMUSG00000059659	22.3454	21.8612	19.4082	13.9441	14.424	13.4947	12.2019	43.9634	-0.648575	0.290052	-2.23606	0.0253477	0.607511	0.63791
ENSMUSG00000096160	0.863711	2.08763	1.09831	3.77284	5.3305	2.89469	3.33942	10.0382	1.48517	0.66428	2.23576	0.0253676	0.607511	2.7995
ENSMUSG00000026578	4.19729	5.0248	5.71722	6.78917	6.23441	5.90817	5.6391	1192.75	0.302397	0.135275	2.23543	0.0253893	0.607511	1.23319
ENSMUSG00000098821	0.0706685	0.0175189	0.0051844	0	0	0.00496873	0.0057321	2.85394	-3.53233	1.58026	-2.23529	0.0253986	NA	0.0864296
ENSMUSG00000105519	2.13993	3.00487	2.91553	1.00153	1.83279	1.67655	1.67624	34.7373	-0.79265	0.354611	-2.23527	0.0253999	0.607511	0.577283
ENSMUSG00000001383	203.237	241.378	302.287	312.793	349.302	302.176	282.523	6298.28	0.324228	0.145055	2.23521	0.0254038	0.607511	1.25199
ENSMUSG00000084859	0.366282	0.288081	0.253678	0.0428568	0.0576673	0.207254	0.243693	49.8956	-1.1342	0.507446	-2.23511	0.02541	0.607511	0.455588
ENSMUSG00000086095	7.88219	7.30696	4.80022	3.73346	2.38625	5.51195	5.10705	115.305	-0.672753	0.300995	-2.2351	0.0254108	0.607511	0.627308
ENSMUSG00000098275	1.51256	1.71513	1.01512	0.489417	0.493912	0.768073	0.945147	18.4655	-1.0746	0.480801	-2.23502	0.0254159	0.607511	0.474803
ENSMUSG00000003435	1126.09	1215.09	1354.11	1317.2	1524.44	1461.66	1512.21	5859.51	0.239244	0.10705	2.23489	0.0254248	0.607511	1.18037
ENSMUSG00000106499	0.34803	0.290787	0.252013	0.147803	0.125011	0.18851	0.231064	36.6192	-0.781164	0.34965	-2.23413	0.0254743	0.607548	0.581897
ENSMUSG00000023992	21.9237	28.5262	28.2885	37.4489	35.816	31.4516	28.6808	539.463	0.344448	0.154187	2.23397	0.0254851	0.607548	1.26967
ENSMUSG00000069379	0	0	0.0462506	0.370715	0.12827	0.0886532	0.204547	2.57726	3.6244	1.62268	2.23359	0.0255102	NA	12.3325
ENSMUSG00000109574	15.3607	17.4218	13.1407	5.54353	3.42933	13.7389	11.8873	182.075	-0.824115	0.369071	-2.23295	0.0255525	0.607548	0.564829
ENSMUSG00000093930	102.926	98.0854	132.387	169.531	157.131	119.638	122.689	16572.1	0.356127	0.159513	2.23259	0.0255762	0.607548	1.27999
ENSMUSG00000035597	153.16	138.434	112.49	91.3111	92.6159	116.139	123.528	1692.52	-0.347018	0.155435	-2.23256	0.0255779	0.607548	0.786208
ENSMUSG00000108983	0.953681	1.31927	0.600636	0.216153	0.349021	0.526308	0.815881	39.6075	-1.01042	0.452664	-2.23216	0.0256045	0.607548	0.496402
ENSMUSG00000033047	865.387	915.648	1035.6	1377.3	1184.09	1033.09	1030.11	3023.79	0.30018	0.134487	2.23204	0.0256123	0.607548	1.2313
ENSMUSG00000011257	5.28698	5.53753	5.89251	7.73212	6.14198	6.47648	6.46582	1252	0.26611	0.119286	2.23085	0.0256909	0.608004	1.20256
ENSMUSG00000107729	2.3074	2.20761	1.84692	0.674943	0.508587	1.67594	1.75963	79.4563	-0.877869	0.393569	-2.23053	0.0257121	0.608004	0.544171
ENSMUSG00000106472	0.160495	0.181647	0.127554	0.0208652	0.0606437	0.0943057	0.120883	29.8972	-1.0764	0.482662	-2.23012	0.0257394	0.608004	0.474212
ENSMUSG00000044393	4.19278	4.37296	5.69677	3.73196	2.7598	3.41236	3.90634	145.724	-0.464138	0.20813	-2.23004	0.025745	0.608004	0.724904
ENSMUSG00000112967	0.404038	0.579597	0.375937	0.0968549	0.156391	0.31526	0.342913	34.3532	-0.993406	0.44575	-2.22862	0.0258393	0.608004	0.50229
ENSMUSG00000029410	5.32032	6.42975	2.66387	2.90502	1.28995	3.2825	1.82328	26.5785	-1.05359	0.472814	-2.22835	0.0258575	0.608004	0.481767
ENSMUSG00000028521	4.69941	4.23717	3.66281	3.22461	3.21594	3.35167	3.7038	403.125	-0.316034	0.141836	-2.22816	0.0258699	0.608004	0.803275
ENSMUSG00000044447	14.4435	14.7133	11.5231	8.68218	9.41654	9.88033	13.499	663.941	-0.387681	0.174053	-2.22737	0.0259223	0.608004	0.764357
ENSMUSG00000108780	1.00282	1.08283	0.650746	0.293539	0.227873	0.680373	0.752198	67.6311	-0.903105	0.405479	-2.22725	0.0259304	0.608004	0.534735
ENSMUSG00000000037	0.562543	0.506553	0.504944	0.337275	0.291748	0.342789	0.337299	38.9648	-0.68164	0.306071	-2.22706	0.025943	0.608004	0.623456
ENSMUSG00000102626	0.127301	0.0683761	0.0867199	0.0132398	0.0213783	0.0332449	0.0639209	10.1852	-1.515	0.680277	-2.22703	0.0259452	0.608004	0.349897
ENSMUSG00000100455	4.39882	3.89184	4.02857	3.26608	3.28928	3.30673	3.59801	373.912	-0.286677	0.128731	-2.22695	0.0259506	0.608004	0.819788
ENSMUSG00000047810	5.03082	5.96067	6.12847	9.23342	6.52277	7.8056	7.1771	168.757	0.425825	0.191255	2.22648	0.0259819	0.608013	1.34334
ENSMUSG00000026799	5.33587	5.67213	5.64201	8.03894	6.70264	6.37784	6.09692	732.854	0.293036	0.131633	2.22615	0.0260041	0.608013	1.22522
ENSMUSG00000070044	222.209	229.351	248.42	260.404	288.538	260.525	283.229	1480.43	0.227623	0.102305	2.22494	0.026085	0.608247	1.1709
ENSMUSG00000109286	6.34218	7.51786	5.00574	2.14943	1.6068	5.06403	4.91961	66.6751	-0.874446	0.393023	-2.22492	0.0260863	0.608247	0.545463
ENSMUSG00000028394	3.49488	3.82268	4.53555	5.29609	5.67506	4.29633	4.56571	854.174	0.327681	0.147288	2.22477	0.026097	0.608247	1.25499
ENSMUSG00000064264	19.0013	23.4557	22.6336	28.4713	27.1344	24.5193	24.915	975.679	0.274376	0.123348	2.22441	0.0261205	0.608247	1.20947
ENSMUSG00000057604	1.89623	1.88033	2.27548	2.73069	2.84763	2.35223	2.42797	234.798	0.361306	0.162488	2.22359	0.0261763	0.608926	1.28459
ENSMUSG00000091844	0.0297361	0.00898421	0.0070899	0	0	0.00339748	0	1.97347	-3.77915	1.70007	-2.22294	0.0262196	NA	0.0728385
ENSMUSG00000112033	0.398389	0.408514	0.207244	0.0791016	0.0319313	0.0331038	0.190948	5.55345	-2.04954	0.922014	-2.22289	0.0262229	0.609327	0.241561
ENSMUSG00000042770	168.171	187.968	184.378	272.841	246.103	201.592	192.228	628.651	0.340129	0.153036	2.22254	0.0262469	0.609327	1.26587
ENSMUSG00000080906	5.86952	9.45796	4.19836	0.801222	1.29373	4.02371	4.12613	18.1463	-1.34833	0.606916	-2.22161	0.0263098	0.609698	0.392747
ENSMUSG00000085109	3.54729	4.53917	2.58706	1.59509	1.10383	1.90726	1.32017	11.859	-1.27002	0.571689	-2.22151	0.0263162	0.609698	0.414655
ENSMUSG00000084244	0.190102	0.160456	0.112235	0.00988573	0.0359155	0.0744686	0.124092	23.2899	-1.33704	0.602011	-2.22095	0.0263544	0.609965	0.395833
ENSMUSG00000073530	1.24513	2.33468	1.72726	3.23041	2.85424	2.18652	1.95748	306.896	0.5287	0.238124	2.22027	0.0264004	0.610411	1.44263
ENSMUSG00000102752	0.830289	0.798281	0.554298	0.531938	0.244011	0.480645	0.589509	108.504	-0.661862	0.298165	-2.21978	0.0264336	0.610563	0.632062
ENSMUSG00000037126	445.724	446.04	437.499	552.537	529.824	473.043	489.262	16739.7	0.206176	0.0929169	2.21893	0.0264916	0.611179	1.15363
ENSMUSG00000112710	0.275451	0.190223	0.112586	0	0	0.0359674	0.0414933	2.48406	-3.31428	1.49378	-2.21872	0.026506	NA	0.100532
ENSMUSG00000034681	83.0203	86.5218	97.9281	121.872	107.368	96.1575	102.645	3127.13	0.263173	0.118621	2.2186	0.0265137	0.611179	1.20012
ENSMUSG00000064833	3.34476	0.808447	2.23295	0	0.294895	0.611446	0.352693	3.40733	-2.71401	1.22365	-2.21796	0.0265578	NA	0.152406
ENSMUSG00000104479	0.666626	0.582606	0.204739	0.222097	0.109578	0.196222	0.369338	31.0206	-1.12081	0.505559	-2.21697	0.0266254	0.613136	0.459837
ENSMUSG00000103959	0.544975	0.385313	0.530356	0.109311	0.11767	0.325307	0.387014	32.167	-1.05082	0.474244	-2.21579	0.026706	0.613233	0.482692
ENSMUSG00000019432	23.6365	27.2466	27.7877	33.5976	31.3695	30.7895	28.15	4096.02	0.240157	0.108389	2.2157	0.026712	0.613233	1.18112
ENSMUSG00000082148	0.5004	0.45116	0.318158	0.0130109	0.0945394	0.261362	0.27639	23.9605	-1.3879	0.626499	-2.21533	0.0267375	0.613233	0.38212
ENSMUSG00000094508	0.594624	0.558926	0.28355	0.108226	0.0873762	0.226461	0.104502	5.9074	-1.85623	0.83792	-2.21529	0.0267403	0.613233	0.276196
ENSMUSG00000066026	21.0376	24.2736	26.4686	30.2269	29.9648	28.3859	27.113	753.199	0.273201	0.123364	2.21459	0.0267882	0.613233	1.20849
ENSMUSG00000058486	7.14043	7.40987	6.96763	7.62491	8.69823	8.39322	9.16711	1148.51	0.239975	0.108392	2.21396	0.0268315	0.613233	1.18097
ENSMUSG00000027375	121.73	142.154	189.188	107.684	142.272	108.459	111.542	12371.6	-0.362204	0.163608	-2.21385	0.026839	0.613233	0.777975
ENSMUSG00000054452	141.945	166.056	183.079	188.597	203.74	192.002	190.709	12746.3	0.243277	0.109918	2.21325	0.0268804	0.613233	1.18368
ENSMUSG00000038000	76.8035	82.0632	85.5087	87.2326	97.358	97.6187	109.72	863.28	0.266338	0.12035	2.21302	0.026896	0.613233	1.20275
ENSMUSG00000005575	25.3371	29.1848	32.8224	38.1462	36.7394	31.9418	33.6031	4544.3	0.269921	0.121983	2.21278	0.026913	0.613233	1.20574
ENSMUSG00000097563	0.956883	0.818389	0.477354	0.0803815	0.15575	0.618965	0.419122	35.7134	-1.23273	0.557137	-2.21261	0.0269247	0.613233	0.425512
ENSMUSG00000037197	40.9722	50.6336	61.3209	70.7087	65.1362	61.4239	58.3759	1887.88	0.326063	0.147428	2.21168	0.0269889	0.613428	1.25359
ENSMUSG00000032744	0.483056	0.501728	0.527302	0.769034	0.590091	0.617079	0.853033	111.197	0.484778	0.219215	2.21142	0.0270067	0.613428	1.39937
ENSMUSG00000107996	3.76925	4.41248	3.31825	0.809167	1.02252	3.20966	3.02337	90.5304	-0.926878	0.419151	-2.21132	0.0270137	0.613428	0.525996
ENSMUSG00000002107	213.241	205.844	189.99	157.189	153.757	181.36	190.883	15516.5	-0.249386	0.112824	-2.2104	0.0270773	0.613909	0.841255
ENSMUSG00000105176	2.68168	2.34239	2.27726	1.9256	2.02657	2.11537	1.9202	434.296	-0.283782	0.128454	-2.20921	0.0271603	0.613909	0.821435
ENSMUSG00000105700	4.33062	3.93335	3.81245	0.765208	0.74945	2.5934	2.61634	243.982	-1.25971	0.570385	-2.20853	0.0272072	0.613909	0.417627
ENSMUSG00000047264	126.053	135.559	133.155	147.381	155.591	150.408	158.057	1094.74	0.215849	0.0977464	2.20825	0.0272269	0.613909	1.16139
ENSMUSG00000028141	0.748076	0.637485	0.370444	0.204233	0.253673	0.42078	0.36407	31.0735	-0.91061	0.412371	-2.20823	0.0272284	0.613909	0.53196
ENSMUSG00000031209	2.39267	2.77324	3.15598	2.16978	2.1527	2.46196	2.01396	364.791	-0.334312	0.151398	-2.20816	0.0272332	0.613909	0.793162
ENSMUSG00000029814	4.96908	4.7648	3.93332	2.85284	3.02851	3.35309	4.50123	367.467	-0.408654	0.185108	-2.20766	0.0272681	0.613909	0.753326
ENSMUSG00000067818	2.06419	2.17921	2.16707	2.39769	3.26812	2.33715	2.80015	468.656	0.338449	0.153316	2.20753	0.0272769	0.613909	1.2644
ENSMUSG00000105971	0.0878945	0.0708152	0.045137	0.0221503	0.011922	0.0308995	0.0142587	6.24133	-1.77679	0.804973	-2.20726	0.0272956	0.613909	0.291832
ENSMUSG00000108563	2.04878	2.00951	1.50085	0.518807	0.96861	1.11274	1.6281	49.1373	-0.809454	0.366741	-2.20715	0.0273033	0.613909	0.570598
ENSMUSG00000107042	9.80721	12.2726	6.96517	2.50658	2.75957	6.48469	7.701	34.6462	-0.996935	0.451929	-2.20596	0.0273871	0.614065	0.501064
ENSMUSG00000106166	0.616454	0.763533	0.579143	0.351669	0.24336	0.445722	0.562711	57.7206	-0.710794	0.32225	-2.20572	0.0274035	0.614065	0.610984
ENSMUSG00000030002	40.2227	41.107	31.3257	24.6141	24.1537	33.6747	34.0517	1667.09	-0.366839	0.166329	-2.2055	0.0274191	0.614065	0.77548
ENSMUSG00000054752	38.8955	32.0964	33.9731	28.5476	30.794	29.102	30.5447	2162.1	-0.233633	0.105947	-2.20519	0.0274405	0.614065	0.85049
ENSMUSG00000107840	0.737855	1.03291	0.56296	0.120866	0.203293	0.573262	0.612707	62.1263	-1.04381	0.473423	-2.20482	0.0274665	0.614065	0.485043
ENSMUSG00000039356	3.17599	3.22164	3.39553	3.94696	4.27453	3.72886	3.69737	562.425	0.261629	0.1187	2.20411	0.0275163	0.614065	1.19883
ENSMUSG00000009079	139.777	158.748	176.128	173.023	195.97	194.668	185.696	8046.41	0.243775	0.110621	2.2037	0.0275456	0.614065	1.18409
ENSMUSG00000048163	7.28942	8.24474	8.13015	9.42424	9.20762	8.83299	9.5526	1032.47	0.229542	0.104165	2.20363	0.02755	0.614065	1.17246
ENSMUSG00000090047	0.69768	0.899376	1.26423	0.304759	0.246047	0.573934	0.220703	8.98832	-1.49503	0.678638	-2.20299	0.0275956	0.614065	0.354773
ENSMUSG00000105561	0.812091	0.856694	0.729923	0.267966	0.283305	0.704898	0.653021	109.917	-0.744144	0.3378	-2.20291	0.027601	0.614065	0.597022
ENSMUSG00000104383	2.05072	2.50339	1.00753	0.475042	0.493103	0.795214	1.50714	21.1867	-1.19052	0.540553	-2.20241	0.0276362	0.614065	0.438145
ENSMUSG00000109379	1.26529	1.66589	0.882966	0.269611	0.516966	0.818027	0.943705	30.7333	-0.997662	0.452989	-2.2024	0.0276371	0.614065	0.500811
ENSMUSG00000041134	6.37987	4.37951	3.71075	2.84308	2.95117	3.26874	4.25361	144.784	-0.534214	0.242597	-2.20206	0.0276609	0.614065	0.690535
ENSMUSG00000030685	87.1868	99.7141	113.727	109.172	119.179	130.78	124.466	2898.92	0.270831	0.12301	2.2017	0.0276862	0.614065	1.2065
ENSMUSG00000029364	265.896	258.692	280.503	344.948	321.818	293.099	291.688	8060.77	0.221456	0.100629	2.20072	0.0277561	0.614868	1.16591
ENSMUSG00000045174	26.1297	27.8367	27.7147	33.3968	32.1297	31.3463	29.1877	2177.15	0.21084	0.0958491	2.19971	0.0278276	0.614868	1.15736
ENSMUSG00000062190	43.0847	40.564	48.6529	74.8436	60.9575	45.674	47.7273	4281.42	0.377721	0.171732	2.19948	0.027844	0.614868	1.29929
ENSMUSG00000024268	560.205	579.396	660.668	766.085	670.145	678.532	691.919	21981.7	0.225592	0.102567	2.19945	0.0278459	0.614868	1.16926
ENSMUSG00000043969	36.8828	28.4777	28.4335	32.5578	39.6992	46.6352	47.8042	252.679	0.417071	0.189638	2.1993	0.0278569	0.614868	1.33521
ENSMUSG00000109753	2.38274	2.09426	1.65269	0	0	0.98996	0.685232	5.37121	-2.27787	1.03594	-2.19885	0.0278888	NA	0.206202
ENSMUSG00000097834	4.79148	4.20248	3.29711	1.05975	1.76465	2.27295	3.90125	52.3259	-0.865864	0.393927	-2.19803	0.027947	0.615677	0.548718
ENSMUSG00000110373	0.500568	0.478164	0.283008	0.199672	0.16649	0.312331	0.369798	114.884	-0.684313	0.311359	-2.19783	0.0279614	0.615677	0.622302
ENSMUSG00000113752	0.705673	0.583128	0.345132	0.237116	0.175482	0.264619	0.400673	22.3415	-1.02218	0.465138	-2.19759	0.0279787	0.615677	0.492371
ENSMUSG00000070601	19.5194	12.9915	8.41761	6.67287	6.88381	10.86	8.23301	64.6205	-0.737299	0.335552	-2.19727	0.0280012	0.615677	0.599861
ENSMUSG00000113869	2.09144	2.02731	1.27781	0.463926	0.288116	1.49347	1.13713	40.048	-1.08883	0.495664	-2.19672	0.0280406	0.615896	0.470141
ENSMUSG00000047619	5.53242	4.95265	4.10381	2.34953	1.62591	2.24748	1.94458	11.037	-1.25605	0.572067	-2.19563	0.0281183	0.615896	0.418689
ENSMUSG00000108718	4.12597	3.49044	2.55773	0.788505	0.727541	1.97992	3.15424	48.6287	-1.03127	0.469911	-2.19461	0.0281915	0.615896	0.489279
ENSMUSG00000113885	0.714483	0.575648	0.454273	0.130041	0.157483	0.0544219	0.313915	6.00951	-1.84207	0.839394	-2.19453	0.0281976	0.615896	0.278921
ENSMUSG00000095186	3.8996	0.526299	0.0188786	0	0	0.180933	0.0626191	35.3065	-4.60019	2.09635	-2.19438	0.0282081	0.615896	0.0412291
ENSMUSG00000020180	48.0814	48.5813	59.6424	67.3497	61.0244	61.434	59.6885	1539.96	0.259648	0.118352	2.19386	0.0282452	0.615896	1.19719
ENSMUSG00000020810	43.4541	47.8123	50.8908	65.4937	55.8234	61.7033	48.2216	2298.03	0.286773	0.130727	2.19367	0.0282589	0.615896	1.21991
ENSMUSG00000088683	0.219646	0.247752	0.240901	0.119932	0.0774615	0.140535	0.115804	15.773	-1.06271	0.484465	-2.19357	0.0282665	0.615896	0.478733
ENSMUSG00000112448	2.20779	1.81234	1.58912	0.363925	0.330541	1.14226	1.5813	32.3047	-1.13191	0.516037	-2.19347	0.0282734	0.615896	0.45631
ENSMUSG00000105199	0.0915917	0.0846461	0.0565218	0.0323602	0.0332512	0.0541705	0.0397683	21.7091	-0.956705	0.43618	-2.19337	0.0282805	0.615896	0.515232
ENSMUSG00000026447	11.0608	11.9531	7.83182	6.83425	7.09605	8.55899	9.22554	1198.11	-0.375294	0.17121	-2.19201	0.0283788	0.61689	0.770948
ENSMUSG00000056763	24.2049	26.934	19.4891	16.2223	13.4933	20.8576	21.2584	1701.2	-0.391014	0.178383	-2.19199	0.0283801	0.61689	0.762594
ENSMUSG00000107364	1.63372	1.50136	1.0225	0.111506	0.315084	0.886631	1.07668	38.2356	-1.21308	0.553823	-2.19038	0.0284968	0.618659	0.431346
ENSMUSG00000105861	0.657093	0.673794	0.626676	0.206575	0.166778	0.527805	0.566902	102.583	-0.83101	0.379436	-2.19012	0.0285156	0.618659	0.562136
ENSMUSG00000049013	0.100679	0.092177	0.0698319	0.0149927	0.00806956	0.0418293	0.0627325	12.7141	-1.46499	0.66914	-2.18936	0.0285706	0.619264	0.362238
ENSMUSG00000075316	2.6639	2.32892	2.37842	1.78614	1.38492	2.11666	2.15156	272.671	-0.402401	0.18395	-2.18755	0.0287022	0.621409	0.756598
ENSMUSG00000109874	23.4085	17.7898	13.9333	3.98857	3.51291	16.085	12.9544	82.3143	-1.0072	0.460503	-2.18717	0.02873	0.621409	0.497511
ENSMUSG00000066687	192.402	160.129	119.219	93.7679	93.2302	130.819	147.617	3169.5	-0.434493	0.19873	-2.18634	0.0287906	0.621409	0.739954
ENSMUSG00000031708	445.696	476.031	555.132	648.587	617.454	553.179	537.095	13365.5	0.258956	0.118446	2.18628	0.0287955	0.621409	1.19661
ENSMUSG00000033987	0.260324	0.305489	0.15652	0.0556211	0.0748427	0.181045	0.193942	64.6824	-0.931006	0.425897	-2.18599	0.0288162	0.621409	0.524492
ENSMUSG00000050967	69.1296	59.2847	67.2847	94.5402	77.2434	70.474	74.1214	8004.62	0.277978	0.127176	2.18577	0.0288326	0.621409	1.21249
ENSMUSG00000034485	66.7814	61.9924	82.3817	74.7779	87.2512	99.3014	102.056	353.969	0.369763	0.169289	2.18421	0.028947	0.622945	1.29214
ENSMUSG00000041133	12.5606	14.626	17.8445	18.4497	20.8471	17.0758	17.6164	4904.33	0.301369	0.138029	2.18337	0.0290085	0.622945	1.23231
ENSMUSG00000106596	0.272343	0.438844	0.248913	0.0702219	0.0767031	0.255845	0.243301	63.2994	-0.988125	0.452578	-2.18332	0.029012	0.622945	0.504132
ENSMUSG00000000792	48.5903	48.3749	70.4596	87.6274	69.8344	66.002	66.0793	856.58	0.375185	0.171842	2.18331	0.0290128	0.622945	1.29701
ENSMUSG00000049950	1.81735	1.61	1.59066	2.39702	2.47626	2.01348	1.7753	259.21	0.374053	0.171419	2.18209	0.0291027	0.624287	1.29599
ENSMUSG00000109193	0.173621	0.23314	0.165584	0.695208	0.4082	0.79348	0.488206	7.61771	1.6324	0.748364	2.18128	0.0291624	0.624483	3.10027
ENSMUSG00000058145	17.0242	16.1576	14.7749	11.4894	11.0171	14.2536	14.2534	433.309	-0.325995	0.149455	-2.18123	0.0291664	0.624483	0.797748
ENSMUSG00000028851	25.1441	28.8093	33.5218	31.0136	35.882	36.248	38.7749	3875.97	0.283095	0.129872	2.1798	0.0292723	0.626121	1.2168
ENSMUSG00000002660	32.8199	40.2041	40.4264	49.3177	45.73	44.0578	42.214	1474.09	0.260825	0.119674	2.17946	0.0292976	0.626121	1.19816
ENSMUSG00000002985	2601.58	2887.58	3288.79	3576.54	3494.32	3557.51	3179.24	64836.8	0.23847	0.109447	2.17886	0.0293421	0.626485	1.17974
ENSMUSG00000005687	13.5089	13.5213	14.683	17.3072	16.2768	15.4431	15.5477	1679.57	0.215355	0.0988924	2.17767	0.0294308	0.626822	1.16099
ENSMUSG00000029102	0.0473533	0.0572277	0.0395161	0.025856	0.0104374	0.0243465	0.0187246	11.2555	-1.28886	0.591865	-2.17762	0.0294342	0.626822	0.409275
ENSMUSG00000031925	153.046	142.146	151.03	135.1	88.27	124.541	121.933	642.431	-0.341626	0.156886	-2.17754	0.0294401	0.626822	0.789152
ENSMUSG00000031948	100.094	116.282	122.475	158.526	143.117	126.18	121.926	2847.95	0.282862	0.129938	2.17689	0.0294885	0.627147	1.21661
ENSMUSG00000097067	1.24905	1.3925	0.997312	0.396518	0.44818	0.716868	1.20988	65.7941	-0.811553	0.372954	-2.17601	0.0295543	0.627147	0.569768
ENSMUSG00000112421	1.10215	1.10325	0.923722	0.401199	0.0883385	0.854767	0.42261	21.8529	-1.24039	0.570041	-2.17596	0.0295579	0.627147	0.423259
ENSMUSG00000029465	888.306	942.956	1112.55	1534.38	1290.13	1050.34	1071.62	5533.41	0.333608	0.153323	2.17585	0.0295667	0.627147	1.26016
ENSMUSG00000103307	0.0993928	0.100099	0.0552953	0	0.00730257	0.052995	0.0174677	5.98517	-2.10226	0.966407	-2.17534	0.0296049	0.627147	0.232893
ENSMUSG00000016554	48.7679	50.1121	60.0842	74.8946	70.9539	59.4978	56.353	1797.62	0.304214	0.13986	2.17514	0.0296199	0.627147	1.23475
ENSMUSG00000105550	0.0309616	0.0199562	0.0295284	0.0743852	0.109191	0.04528	0.0718253	9.17502	1.50083	0.690273	2.17426	0.0296857	0.627422	2.83006
ENSMUSG00000111421	0.56159	0.622138	0.669492	0.0766602	0.123783	0.256656	0.222066	5.37763	-1.85561	0.853517	-2.17408	0.029699	NA	0.276315
ENSMUSG00000092746	1.68515	1.76912	1.66558	3.02248	2.27812	1.73632	2.25077	210.294	0.441296	0.202997	2.17391	0.0297121	0.627422	1.35782
ENSMUSG00000104257	1.77508	1.63446	1.17201	0.46864	0.309564	1.30155	1.09014	59.2376	-0.946596	0.435444	-2.17387	0.0297152	0.627422	0.518855
ENSMUSG00000031540	439.835	385.42	386.346	320.183	316.616	333.912	389.835	4636.01	-0.247768	0.114002	-2.17335	0.0297536	0.627654	0.842198
ENSMUSG00000037801	11.691	9.59054	7.09536	5.57112	3.37338	7.18878	5.37939	34.9873	-0.815869	0.375489	-2.17282	0.0297942	0.62793	0.568066
ENSMUSG00000029094	9.55447	8.19631	9.1996	5.17109	6.69326	7.67203	8.44805	1072.23	-0.360158	0.165837	-2.17176	0.0298739	0.62903	0.779079
ENSMUSG00000085751	0.917834	0.955919	0.533749	0.0488935	0.118422	0.470621	0.590136	24.2093	-1.38722	0.638876	-2.17134	0.0299053	0.629111	0.382301
ENSMUSG00000067873	27.0402	33.9562	42.817	42.9204	47.8321	41.2214	42.2011	2652.8	0.331492	0.152741	2.17029	0.0299847	0.630202	1.25831
ENSMUSG00000102937	0.111818	0.109569	0.112406	0.0297025	0.0239803	0.0524839	0.105161	26.8889	-1.08183	0.498793	-2.1689	0.0300902	0.630767	0.472428
ENSMUSG00000099373	2.25192	2.06834	1.35304	0.344288	0.436795	1.33792	1.6147	62.2714	-1.01917	0.470033	-2.16829	0.0301368	0.630767	0.493401
ENSMUSG00000085593	0.146985	0.128721	0.103612	0.0139578	0.0169032	0.0876194	0.0673872	13.1837	-1.43929	0.664187	-2.167	0.0302351	0.630767	0.368748
ENSMUSG00000107955	2.58518	2.62985	1.34483	0.541814	0.529524	1.45596	1.92746	62.8787	-0.975544	0.450316	-2.16635	0.0302843	0.630767	0.508548
ENSMUSG00000021361	75.4536	75.1607	77.4009	107.867	96.19	83.0907	81.6187	1232.09	0.278321	0.128477	2.16631	0.0302876	0.630767	1.21278
ENSMUSG00000097325	1.1205	0.851808	0.680823	0.473667	0.334612	0.718577	0.686048	80.274	-0.67718	0.3126	-2.16628	0.0302896	0.630767	0.625387
ENSMUSG00000031488	52.2371	44.5031	39.3308	28.3862	26.4433	43.8629	30.8354	158.41	-0.484029	0.223447	-2.16619	0.0302965	0.630767	0.714978
ENSMUSG00000055415	50.9788	59.3976	58.7168	35.5439	49.4406	36.5603	44.2447	127.302	-0.442662	0.204367	-2.16602	0.03031	0.630767	0.735776
ENSMUSG00000021258	32.5039	27.0653	21.372	18.8914	17.4678	22.7035	23.8064	582.985	-0.381109	0.176032	-2.165	0.0303877	0.630767	0.767847
ENSMUSG00000111068	1.11049	1.19293	0.607991	0.381776	0.308226	0.657885	0.737275	36.2196	-0.901002	0.416226	-2.16469	0.0304112	0.630767	0.535515
ENSMUSG00000037351	128.429	119.451	127.411	157.746	155.257	132.93	137.169	13385.8	0.220721	0.101975	2.16446	0.0304289	0.630767	1.16532
ENSMUSG00000045733	543.077	509.134	611.072	733.038	688.265	596.783	619.461	8738.37	0.250154	0.115577	2.16439	0.0304341	0.630767	1.18933
ENSMUSG00000097816	0.818844	0.76584	0.409584	0.256383	0.201942	0.570498	0.489082	91.4326	-0.809193	0.373919	-2.16408	0.0304578	0.630767	0.570701
ENSMUSG00000026043	1.60287	1.90412	2.39901	8.24097	2.87795	3.02641	2.60311	288.646	1.08805	0.50291	2.16351	0.0305017	0.630767	2.12587
ENSMUSG00000020362	340.385	283.944	276.567	255.197	254.298	254.871	258.877	2572.66	-0.231076	0.106833	-2.16296	0.0305442	0.630767	0.851999
ENSMUSG00000083633	0.149013	0.276132	0.0473718	0.0433944	0.0350345	0.122583	0.0366634	21.3139	-1.4048	0.649523	-2.16282	0.0305546	0.630767	0.37767
ENSMUSG00000111006	0.822622	1.02103	0.720931	0.145677	0.254826	0.670618	0.562654	28.1495	-1.0633	0.491691	-2.16253	0.0305775	0.630767	0.478538
ENSMUSG00000106673	0.185892	0.27311	0.177287	0.0238826	0.0289224	0.0799583	0.172955	12.842	-1.48512	0.686869	-2.16215	0.0306064	0.630767	0.35722
ENSMUSG00000071036	9.01505	7.72973	3.54953	2.61927	1.16671	5.82097	3.8373	60.81	-1.00944	0.466876	-2.16212	0.030609	0.630767	0.496739
ENSMUSG00000081517	12.406	6.66356	5.25856	0.752663	0.911493	2.5199	6.90423	15.3202	-1.55585	0.719693	-2.16183	0.0306315	0.630767	0.340127
ENSMUSG00000064452	0.169248	0.164332	0.0744987	0.0331741	0.0650445	0.0872661	0.077793	23.0613	-1.04222	0.482471	-2.16016	0.0307602	0.630767	0.485581
ENSMUSG00000031879	3.27434	3.58495	4.19566	6.26609	4.83174	4.23366	3.9033	718.457	0.383457	0.177554	2.15967	0.0307984	0.630767	1.30446
ENSMUSG00000003423	23.6311	25.5761	27.6958	37.281	30.8806	30.434	27.6764	683.131	0.299718	0.138788	2.15953	0.0308088	0.630767	1.2309
ENSMUSG00000043284	40.6354	43.1668	49.7363	68.7978	60.4942	49.7983	46.461	1124.99	0.340997	0.157921	2.15928	0.0308282	0.630767	1.26663
ENSMUSG00000109279	5.54153	4.30943	2.57357	1.68393	1.31703	2.99505	3.40438	67.5167	-0.818622	0.379137	-2.15917	0.0308367	0.630767	0.566983
ENSMUSG00000001289	49.3896	47.8445	54.6026	75.0906	64.3508	52.9267	56.0349	6775.8	0.295088	0.136668	2.15916	0.0308375	0.630767	1.22696
ENSMUSG00000107966	0.672048	0.48927	0.401552	0.070738	0.128498	0.347843	0.435436	46.8621	-1.08376	0.502026	-2.15876	0.0308684	0.630767	0.471799
ENSMUSG00000099183	0.128419	0.0804727	0.0272165	0.0155821	0	0.0130421	0.0150459	2.92293	-2.8851	1.33656	-2.1586	0.0308811	NA	0.135363
ENSMUSG00000002250	34.2177	24.1887	22.3182	15.5651	19.7409	21.2049	23.9831	475.493	-0.417984	0.193681	-2.1581	0.03092	0.630767	0.74847
ENSMUSG00000102523	0.671529	0.823322	0.384266	0.191306	0.190489	0.475028	0.52338	83.2052	-0.862112	0.399495	-2.158	0.0309275	0.630767	0.550147
ENSMUSG00000089746	0.194189	0.117341	0.20835	0	0.0214011	0.0665608	0.0511913	4.04728	-2.29252	1.06248	-2.15771	0.0309501	NA	0.204118
ENSMUSG00000103131	0.0182442	0.0171489	0.0144997	0	0	0.0027793	0.0064126	2.89663	-2.88154	1.33551	-2.15763	0.0309564	NA	0.135697
ENSMUSG00000090121	0.579692	1.56599	0.162605	0.186191	0.150321	0.436354	0.251697	14.5699	-1.5919	0.737809	-2.1576	0.0309588	0.630767	0.331735
ENSMUSG00000028426	164.96	155.903	188.985	240.646	209.046	187.534	184.896	11776.7	0.27425	0.12711	2.15758	0.0309607	0.630767	1.20937
ENSMUSG00000051166	2671.49	2915.21	2485.85	1778.39	1892.99	2427.58	2538.78	3833.26	-0.317474	0.147145	-2.15756	0.0309618	0.630767	0.802474
ENSMUSG00000083086	0.233037	0.337957	0.13335	0	0	0.0852015	0	2.5253	-3.37671	1.56508	-2.15753	0.0309643	NA	0.0962738
ENSMUSG00000029819	29.5005	32.9405	36.382	68.5488	39.8973	34.9595	37.2342	3348.24	0.454941	0.210998	2.15614	0.0310727	0.630767	1.37073
ENSMUSG00000002741	54.1705	57.7613	63.3928	76.3901	71.8394	62.8428	65.6317	2980.44	0.243134	0.112779	2.15584	0.0310961	0.630767	1.18356
ENSMUSG00000097857	2.91144	2.50313	2.21761	0.810859	0.844149	1.96461	2.34886	103.76	-0.770056	0.35722	-2.15569	0.0311077	0.630767	0.586395
ENSMUSG00000113387	2.75327	1.92893	2.51165	0.261452	0.316624	1.20358	1.76718	13.3777	-1.43619	0.666627	-2.15442	0.0312073	0.630767	0.369541
ENSMUSG00000034780	61.7938	54.7998	53.4682	53.8477	43.7343	45.6102	48.1946	2736.18	-0.244826	0.113687	-2.1535	0.0312795	0.630767	0.843918
ENSMUSG00000038580	0	0	0	0.496758	0.133686	0.0692972	0.159887	1.69024	4.05897	1.88494	2.15337	0.03129	NA	16.6676
ENSMUSG00000033327	3.28331	3.36676	2.65146	1.66704	1.69175	2.9465	2.59884	318.233	-0.477925	0.221982	-2.15299	0.0313195	0.630767	0.718009
ENSMUSG00000110591	0.625992	1.51306	0.995025	0	0	0.381453	0	2.5115	-3.36931	1.56518	-2.15267	0.0313446	NA	0.0967693
ENSMUSG00000028039	11.4187	11.3249	12.6731	24.2957	14.2121	13.5215	12.3842	1918.41	0.447631	0.208	2.15207	0.0313919	0.630767	1.3638
ENSMUSG00000048429	85.594	88.9004	88.2786	114.756	100.706	96.4693	96.8126	2398.66	0.222003	0.10316	2.15203	0.031395	0.630767	1.16635
ENSMUSG00000103081	1.17879	1.19466	0.840207	0.758823	0.650924	0.867633	0.870091	152.842	-0.447191	0.207833	-2.15168	0.0314226	0.630767	0.73347
ENSMUSG00000084947	1.66209	1.86772	1.77982	0.812008	0.501321	1.14607	1.76799	97.5109	-0.747772	0.347555	-2.15152	0.0314351	0.630767	0.595522
ENSMUSG00000032942	3.05685	2.40421	3.01946	2.42418	5.26187	4.69004	4.71988	104.77	0.602256	0.280024	2.15073	0.0314975	0.630767	1.51809
ENSMUSG00000102562	2.3822	2.49053	1.92032	1.30074	0.725103	1.89228	1.64473	64.9479	-0.706546	0.32852	-2.1507	0.0315001	0.630767	0.612785
ENSMUSG00000090135	1.71934	1.62271	1.3118	0.214582	0.389796	1.30213	0.82879	22.4229	-1.17458	0.546163	-2.1506	0.0315077	0.630767	0.443013
ENSMUSG00000025885	68.5839	79.4944	77.7345	104.301	88.3229	95.5364	76.5297	3262.62	0.276319	0.128509	2.1502	0.0315396	0.630767	1.2111
ENSMUSG00000112914	0.398027	0.498205	0.379602	0.194046	0.0939977	0.285851	0.359747	46.3399	-0.872392	0.405768	-2.14998	0.0315572	0.630767	0.546241
ENSMUSG00000057337	2.95021	2.88483	2.76555	1.37682	2.06753	2.00516	2.55253	98.1522	-0.517501	0.240773	-2.14934	0.0316078	0.630767	0.698581
ENSMUSG00000008658	1619.33	1549.48	1504.09	1579.1	2007.66	1842.45	1885.1	15948.9	0.231427	0.107693	2.14895	0.0316381	0.630767	1.174
ENSMUSG00000110499	0.277271	0.190541	0.186661	0.053434	0.0359499	0.119264	0.171984	18.9212	-1.20083	0.558815	-2.14888	0.0316437	0.630767	0.435025
ENSMUSG00000020514	80.7744	77.0669	88.1852	122.1	106.824	101.226	83.3805	462.543	0.334513	0.155673	2.14881	0.0316491	0.630767	1.26095
ENSMUSG00000104919	1.01086	1.34695	0.80339	0.240595	0.182818	0.758123	0.888263	60.1698	-1.02867	0.47885	-2.14821	0.0316973	0.630767	0.490162
ENSMUSG00000070570	2326.2	1954.84	2290.93	2553.8	2396.5	2522.25	2738.73	41910	0.220747	0.102762	2.14815	0.0317019	0.630767	1.16534
ENSMUSG00000064517	0.122391	0.115044	0.155634	0.0222761	0.0359692	0	0.043019	3.61253	-2.38328	1.10972	-2.14765	0.0317417	NA	0.191673
ENSMUSG00000028836	0.863236	0.604778	0.658621	0.393472	0.483121	0.596917	0.459083	80.6125	-0.545935	0.254204	-2.14762	0.0317437	0.630767	0.684948
ENSMUSG00000025241	48.6304	46.9834	40.5355	26.4824	27.9046	42.7649	41.1217	1575.58	-0.392635	0.182837	-2.14745	0.0317573	0.630767	0.761737
ENSMUSG00000106469	1.0613	0.881379	0.700732	0.124814	0.15835	0.552189	0.757543	38.6771	-1.14692	0.534131	-2.14727	0.0317717	0.630767	0.451587
ENSMUSG00000016831	890.649	899.789	965.274	1158.63	1066.45	1008.04	1011.38	4037.47	0.20805	0.0969059	2.14693	0.0317992	0.630767	1.15513
ENSMUSG00000055691	0.169378	0.119167	0.102383	0.0416831	0.0357561	0.0937627	0.105652	41.7279	-0.91273	0.425165	-2.14676	0.0318121	0.630767	0.531179
ENSMUSG00000051219	0.0559205	0.0573418	0.0436352	0	0	0.01394	0.0321633	5.95264	-2.19951	1.02461	-2.14669	0.031818	0.630767	0.217711
ENSMUSG00000113511	0.476322	0.527677	0.378561	0.108368	0.0874906	0.272109	0.334843	16.4144	-1.20499	0.561368	-2.14652	0.0318316	0.630767	0.433773
ENSMUSG00000029681	325.922	351.095	384.448	483.282	445.429	372.657	404.651	1705.02	0.269238	0.125431	2.1465	0.0318331	0.630767	1.20517
ENSMUSG00000102287	0.792451	0.688216	0.510389	0.280972	0.145179	0.555005	0.455788	49.6534	-0.88672	0.413194	-2.14601	0.031872	0.630767	0.540842
ENSMUSG00000110993	2.41228	2.02287	1.24421	0.725783	0.759578	1.23745	1.68712	61.1011	-0.781592	0.36424	-2.14581	0.0318878	0.630767	0.581724
ENSMUSG00000090387	0.292873	0.276127	0.26743	0.224562	0.159324	0.125305	0.170839	36.2777	-0.720958	0.336073	-2.14524	0.0319335	0.630767	0.606694
ENSMUSG00000020758	15.8286	15.2558	13.932	11.1468	12.5208	10.7833	13.9219	376.433	-0.311675	0.145292	-2.14517	0.0319396	0.630767	0.805706
ENSMUSG00000011096	56.7612	65.3825	68.4045	82.2483	71.6362	76.2269	71.213	1470.06	0.245574	0.114523	2.14432	0.0320072	0.630767	1.18556
ENSMUSG00000040167	5.77679	4.63179	5.72231	3.07807	4.87173	3.95377	3.97266	170.97	-0.432715	0.201799	-2.14429	0.0320098	0.630767	0.740866
ENSMUSG00000112417	1.14652	1.37311	0.768365	0.304552	0.16392	0.679755	0.849538	25.4284	-1.14072	0.532069	-2.14393	0.0320381	0.630767	0.453533
ENSMUSG00000073274	1.46293	1.52336	1.18461	1.01984	0.600287	1.24886	1.07691	263.014	-0.49666	0.231674	-2.14379	0.0320498	0.630767	0.708746
ENSMUSG00000082287	0.303817	0.346069	0.169855	0.045763	0.0554201	0.181941	0.176753	18.2078	-1.25009	0.583197	-2.14352	0.0320715	0.630767	0.420421
ENSMUSG00000061232	14.0524	17.2601	21.8336	26.6672	25.6322	21.7248	18.3308	1165.34	0.382137	0.178309	2.14312	0.0321035	0.630767	1.30327
ENSMUSG00000024843	91.9845	98.4223	69.0487	73.3761	56.8521	75.3488	70.3016	2298.17	-0.326855	0.152529	-2.1429	0.0321209	0.630767	0.797273
ENSMUSG00000101734	0.0434053	0.157369	0.020698	0	0	0	0	1.52124	-4.2464	1.98164	-2.14287	0.0321239	NA	0.0526874
ENSMUSG00000105655	0.0978779	0.088716	0.0641762	0.0233816	0.029664	0.0307532	0.0741812	19.9211	-1.08892	0.508239	-2.14253	0.0321505	0.630767	0.470113
ENSMUSG00000040212	2.21322	2.92134	3.68262	9.71918	4.816	4.26113	2.38341	94.9598	0.846747	0.395347	2.14178	0.032211	0.630767	1.79844
ENSMUSG00000090565	1.46839	1.78717	0.983271	0.136472	0.440722	0.999479	0.988315	32.4639	-1.13785	0.531285	-2.1417	0.0322176	0.630767	0.454435
ENSMUSG00000107842	0.274081	0.245359	0.161815	0.0237547	0.0843846	0.178943	0.14221	38.053	-1.0758	0.502524	-2.14079	0.0322914	0.630767	0.474409
ENSMUSG00000031838	11.284	15.0576	15.6381	20.4094	20.6746	19.6611	16.9183	101.157	0.470486	0.219802	2.1405	0.0323145	0.630767	1.38558
ENSMUSG00000019832	0.480792	0.577096	0.533399	1.56442	0.873744	0.493272	0.70356	79.4004	0.771627	0.360557	2.1401	0.0323468	0.630767	1.70719
ENSMUSG00000004187	432.44	430.583	462.816	497.136	518.908	471.206	525.384	20108.5	0.187146	0.0874703	2.13954	0.0323923	0.630767	1.13851
ENSMUSG00000070697	67.11	71.4893	91.3187	94.752	104.885	89.402	88.3329	967.206	0.300249	0.140341	2.13942	0.0324013	0.630767	1.23136
ENSMUSG00000071657	61.9887	62.2307	66.1512	76.6644	74.1341	69.8094	69.8473	2984.38	0.194448	0.090894	2.13928	0.0324127	0.630767	1.14429
ENSMUSG00000032484	0.160313	0.209887	0.229338	0.568974	0.176677	0.31138	0.908611	19.0823	1.28624	0.601265	2.13923	0.0324174	0.630767	2.43892
ENSMUSG00000070348	376.076	397.818	377.836	473.075	406.187	465.097	441.735	1655.92	0.217419	0.101658	2.13872	0.032458	0.630767	1.16265
ENSMUSG00000109812	7.64318	5.669	3.82619	3.59481	3.23784	3.51657	5.57545	479.124	-0.521556	0.243864	-2.13871	0.0324591	0.630767	0.69662
ENSMUSG00000103577	0.0877973	0.0432281	0.0325629	0.00532659	0.0172017	0.0178333	0.0257164	7.01906	-1.7102	0.799806	-2.13827	0.0324949	0.630767	0.305617
ENSMUSG00000000339	10.8471	10.5426	13.6126	15.0043	15.5596	12.826	13.8343	798.5	0.294607	0.137794	2.13803	0.0325144	0.630767	1.22655
ENSMUSG00000073650	0.396632	0.374485	0.378272	0.446676	0.584647	0.549468	0.575072	79.5036	0.495528	0.231799	2.13774	0.0325375	0.630767	1.40984
ENSMUSG00000053289	48.3789	50.0473	56.9253	58.0466	64.5901	59.1132	61.0841	1417.1	0.229714	0.107459	2.13769	0.0325419	0.630767	1.1726
ENSMUSG00000113020	1.46529	1.6089	1.23669	0.623071	0.423008	1.17339	1.2306	89.2198	-0.738636	0.345558	-2.13752	0.0325558	0.630767	0.599306
ENSMUSG00000037139	1.40742	1.082	1.44474	1.86548	1.8471	1.79708	1.47275	151.469	0.417156	0.195169	2.1374	0.0325651	0.630767	1.33529
ENSMUSG00000109382	1.50825	1.02074	0.747984	0.0988245	0.186167	0.661724	0.827004	24.9597	-1.29964	0.608227	-2.13677	0.0326171	0.630767	0.406228
ENSMUSG00000022375	103.282	101.838	106.324	118.082	147.273	120.305	126.993	329.476	0.305513	0.142992	2.13658	0.0326325	0.630767	1.23586
ENSMUSG00000058420	46.0171	48.9337	51.4694	61.8475	52.062	64.0463	53.6967	2240.06	0.246668	0.115456	2.13646	0.0326418	0.630767	1.18646
ENSMUSG00000028964	22.8472	24.463	27.5272	34.1685	32.1949	26.7267	27.3989	3397.65	0.271951	0.12731	2.13613	0.032669	0.630767	1.20744
ENSMUSG00000106612	0.824657	0.720168	0.390492	0.188929	0.177954	0.548193	0.486473	86.2565	-0.880281	0.412402	-2.13452	0.0328	0.630767	0.543262
ENSMUSG00000107171	1.72797	1.32259	0.597393	0.235877	0.438001	0.947654	0.751607	41.5547	-1.03116	0.483149	-2.13425	0.0328227	0.630767	0.489317
ENSMUSG00000032525	12.5674	13.5991	10.1013	7.33508	7.53924	11.1717	11.0349	4405	-0.383095	0.179509	-2.13413	0.0328321	0.630767	0.766791
ENSMUSG00000030744	318.31	358.063	362.513	544.293	466.009	368.323	360.8	11198.8	0.328481	0.15393	2.13397	0.0328455	0.630767	1.25569
ENSMUSG00000028869	7.72746	7.76976	9.60007	9.96334	10.2609	9.40445	9.92973	2464.61	0.241556	0.113217	2.13358	0.0328774	0.630767	1.18227
ENSMUSG00000031916	6.69845	6.94197	7.60553	8.60324	8.57583	8.0584	7.82706	1173.6	0.223133	0.104605	2.13311	0.0329159	0.630767	1.16727
ENSMUSG00000106855	0.423689	0.659444	0.358158	0.157734	0.144326	0.422472	0.284304	37.9302	-0.930882	0.436499	-2.13261	0.0329567	0.630767	0.524537
ENSMUSG00000029782	16.9584	17.5565	17.7957	19.8281	21.8252	20.9894	18.5207	1544.04	0.219092	0.102736	2.13257	0.0329602	0.630767	1.164
ENSMUSG00000020100	3.92517	3.37685	3.39451	2.37935	2.49286	2.94925	3.39359	392.778	-0.346398	0.162439	-2.13248	0.0329675	0.630767	0.786545
ENSMUSG00000107886	4.91913	4.00588	2.62316	0.346575	0.932691	2.56239	3.12338	52.1755	-1.14364	0.536381	-2.13214	0.0329955	0.630767	0.452617
ENSMUSG00000085902	2.27444	4.12308	1.89801	0.620947	0.250661	1.55919	0.599578	5.93853	-1.8693	0.876753	-2.13207	0.033001	0.630767	0.273706
ENSMUSG00000112197	8.58147	6.35184	5.65577	0.990468	1.96838	4.20885	6.54754	73.2964	-1.00113	0.469614	-2.13181	0.0330224	0.630767	0.499609
ENSMUSG00000035215	19.6344	21.7654	21.2489	24.8379	26.8872	25.5834	22.8084	522.727	0.261405	0.122625	2.13175	0.0330277	0.630767	1.19865
ENSMUSG00000014402	22.4089	24.0006	26.3242	31.813	31.0435	26.4679	26.3602	2093.19	0.254375	0.119348	2.13137	0.0330583	0.630767	1.19282
ENSMUSG00000047617	8.02101	9.3045	8.70706	12.8959	10.5966	9.66527	9.44977	1218.27	0.294942	0.138434	2.13057	0.0331249	0.630767	1.22684
ENSMUSG00000077789	0.116191	0.0468066	0.110812	0	0	0	0	1.40517	-4.11574	1.93193	-2.13037	0.0331408	NA	0.0576817
ENSMUSG00000097430	2.62836	2.47406	1.83658	0.62521	0.504763	1.68882	2.05805	67.685	-0.925383	0.434414	-2.13019	0.0331561	0.630767	0.526541
ENSMUSG00000049044	186.046	150.871	168.633	197.975	212.859	176.195	211.893	25666.3	0.245197	0.115107	2.13017	0.0331578	0.630767	1.18525
ENSMUSG00000016200	8.13717	7.87785	7.1201	6.24198	6.52388	7.01438	6.81544	2241.18	-0.213801	0.100399	-2.12953	0.0332106	0.630767	0.862262
ENSMUSG00000032120	82.0696	86.5005	85.0299	92.748	93.5685	108.617	95.0823	7377.9	0.205962	0.0967323	2.1292	0.0332378	0.630767	1.15346
ENSMUSG00000112263	0.0344873	0.111144	0.115118	0	0	0.0315226	0	2.52666	-3.37785	1.58648	-2.12915	0.0332415	NA	0.0961979
ENSMUSG00000095842	1.81955	2.01573	0.542289	0.372568	0	0.519729	0.719493	7.85103	-1.87756	0.881966	-2.12883	0.0332683	0.630767	0.272145
ENSMUSG00000028759	259.343	254.531	273.178	310.318	310.117	280.888	292.504	10386.4	0.186042	0.087402	2.12857	0.0332895	0.630767	1.13764
ENSMUSG00000021670	48.4608	41.919	56.6984	64.3395	65.7994	53.3719	55.5196	6468.25	0.285693	0.13422	2.12854	0.033292	0.630767	1.219
ENSMUSG00000104647	0.404405	0.404545	0.248495	0.183765	0.119647	0.315063	0.257575	106.195	-0.687777	0.32313	-2.12848	0.0332969	0.630767	0.62081
ENSMUSG00000083050	5.20903	3.51121	3.71363	0.506896	0.68207	2.12134	2.85513	107.518	-1.42705	0.670493	-2.12836	0.0333069	0.630767	0.37189
ENSMUSG00000111962	0.0886145	0.0475969	0.18311	0	0	0.0539978	0	3.76806	-2.92436	1.37439	-2.12775	0.033358	NA	0.131729
ENSMUSG00000053134	5.03854	4.93426	5.46857	6.74227	6.33808	5.8054	5.60479	838.811	0.250507	0.117741	2.12761	0.0333696	0.630767	1.18963
ENSMUSG00000104145	1.53721	1.32275	1.13694	0.525307	0.378008	0.888916	1.33423	101.545	-0.771618	0.362699	-2.12743	0.0333844	0.630767	0.58576
ENSMUSG00000022449	41.1937	44.0424	31.0012	27.9293	29.6059	30.2023	35.6144	731.761	-0.330048	0.155151	-2.12727	0.033398	0.630767	0.79551
ENSMUSG00000033373	10.3193	11.3582	11.7644	13.3241	13.1008	12.5991	13.1175	854.292	0.225091	0.105837	2.12678	0.0334387	0.630767	1.16885
ENSMUSG00000033316	55.7996	57.0919	61.6883	51.8284	49.3077	50.6563	52.7362	4472.52	-0.186718	0.0877992	-2.12665	0.0334492	0.630767	0.878602
ENSMUSG00000073478	1.3379	1.50104	1.16865	0.955829	0.948073	0.891454	1.09434	94.1514	-0.462107	0.217337	-2.12622	0.0334846	0.630767	0.725925
ENSMUSG00000111171	2.25075	1.62251	1.39338	0.258728	0.313326	1.62415	0.874384	31.4746	-1.18708	0.558357	-2.12602	0.0335016	0.630767	0.439191
ENSMUSG00000081721	0.277026	0.223195	0.226459	0.0987836	0.0797528	0.160195	0.202691	33.4365	-0.841806	0.396016	-2.12569	0.0335293	0.630767	0.557945
ENSMUSG00000098164	0.109449	0.139055	0.132486	0.0551647	0.0964971	0.0500202	0.0710216	23.1487	-0.894212	0.4207	-2.12553	0.0335421	0.630767	0.538041
ENSMUSG00000086805	17.9561	19.7715	9.4187	2.94133	5.27706	8.47979	14.2005	38.8754	-1.02752	0.483418	-2.12553	0.0335423	0.630767	0.490553
ENSMUSG00000030990	5.79561	5.57888	5.5916	4.7468	4.53046	4.9124	4.45908	315.124	-0.278109	0.130889	-2.12477	0.0336055	0.630975	0.824671
ENSMUSG00000062981	30.6326	32.0737	39.12	46.3736	43.5135	39.3432	36.349	1516.01	0.286427	0.134807	2.12472	0.0336104	0.630975	1.21962
ENSMUSG00000109539	6.17563	5.18798	3.69905	1.35704	1.6932	3.9582	4.4472	104.978	-0.809699	0.381152	-2.12435	0.0336412	0.630975	0.570501
ENSMUSG00000006675	31.0967	30.0919	32.7332	43.3625	37.5035	34.5142	33.7207	2381.25	0.251634	0.118479	2.12387	0.0336808	0.630975	1.19055
ENSMUSG00000045776	10.4224	12.0823	6.14991	1.52849	1.8951	6.09968	5.79811	262.285	-1.31826	0.620736	-2.12371	0.0336942	0.630975	0.401017
ENSMUSG00000040289	16.835	16.4556	18.0429	26.4536	22.0905	18.7967	17.7242	2322.55	0.313539	0.147658	2.12342	0.033719	0.630975	1.24275
ENSMUSG00000036572	8.9612	10.3027	12.1956	12.6752	13.2055	13.7944	11.6241	867.319	0.29066	0.136912	2.12297	0.0337562	0.631155	1.2232
ENSMUSG00000023216	0.00671718	0.0216477	0.00640624	0.0220064	0.0236891	0.0306987	0.162909	6.08236	2.32465	1.09517	2.12264	0.0337839	0.631157	5.00944
ENSMUSG00000041697	30.6989	35.811	38.0246	50.4193	45.1525	39.4075	35.9891	10496.5	0.294664	0.138973	2.12029	0.0339812	0.634135	1.2266
ENSMUSG00000027223	221.691	246.056	237.619	297.175	274.281	259.234	254.694	13919.9	0.206651	0.0974953	2.11959	0.0340403	0.634135	1.15401
ENSMUSG00000060550	0.177536	0.222504	0.338636	0.667801	0.591324	0.576976	0.228807	21.1865	1.07067	0.505183	2.11938	0.0340585	0.634135	2.10041
ENSMUSG00000088639	0.17174	0.0782082	0.0996985	0	0.0131667	0.0614256	0.0629891	9.727	-1.7517	0.826561	-2.11926	0.0340688	0.634135	0.296953
ENSMUSG00000022965	76.054	68.1875	77.7851	96.1706	87.0012	82.026	81.9213	2126.25	0.229813	0.108448	2.1191	0.0340819	0.634135	1.17268
ENSMUSG00000025855	5666.96	4713.58	5239.62	7186.74	6414.29	5432.38	5935.93	28465.2	0.26172	0.123539	2.11853	0.0341305	0.634428	1.19891
ENSMUSG00000113196	1.34278	1.26884	0.94861	0.434482	0.2777	0.984909	0.908981	55.4492	-0.86635	0.408992	-2.11826	0.0341532	0.634428	0.548533
ENSMUSG00000044724	0.285324	0.197041	0.116621	0	0	0.0745131	0	2.46313	-3.32985	1.57292	-2.11699	0.0342608	NA	0.0994525
ENSMUSG00000112955	1.52563	1.74343	1.11353	0.238009	0.301959	1.18104	1.14909	69.4489	-1.02586	0.484597	-2.11694	0.0342648	0.635532	0.491116
ENSMUSG00000029661	76.5232	70.9015	76.1231	114.788	75.6198	99.4771	84.6133	838.812	0.328948	0.155426	2.11642	0.0343088	0.635532	1.2561
ENSMUSG00000047904	59.3573	62.5724	61.5475	123.516	81.0265	66.8746	61.5502	1249.01	0.444308	0.209937	2.11639	0.034312	0.635532	1.36066
ENSMUSG00000031723	16.8749	19.31	22.1347	28.4968	26.1981	21.5492	21.0948	948.794	0.323667	0.152944	2.11625	0.0343238	0.635532	1.25151
ENSMUSG00000105259	0.10632	0.0593035	0.0779991	0.00893128	0.0144213	0.0299017	0.0431196	6.19715	-1.74981	0.827122	-2.11554	0.0343841	0.63577	0.297341
ENSMUSG00000025377	10.9096	12.3263	11.2049	14.3106	14.8357	13.1186	12.6609	619.108	0.25764	0.12179	2.11544	0.0343922	0.63577	1.19552
ENSMUSG00000092004	0.141647	0.146729	0.0964926	0.0220978	0	0	0.0640119	3.46963	-2.64204	1.24953	-2.11442	0.034479	NA	0.160202
ENSMUSG00000056629	55.998	57.8547	60.9597	48.0603	52.4961	50.001	52.4184	1827.35	-0.199388	0.094307	-2.11425	0.0344941	0.637139	0.87092
ENSMUSG00000098758	1.37014	1.54546	4.70419	0	0.241601	1.50283	0	5.09409	-2.49466	1.17998	-2.11415	0.0345026	NA	0.177433
ENSMUSG00000035268	7.54436	8.31043	9.53453	10.1657	10.5516	10.0573	9.25504	2365.5	0.241892	0.114433	2.11384	0.0345293	0.637237	1.18254
ENSMUSG00000108271	0.176313	0.198874	0.100891	0.0385084	0	0.0322313	0	2.31163	-3.19679	1.51259	-2.11345	0.034562	NA	0.109061
ENSMUSG00000105750	0.0722732	0.0902555	0.0689277	0.0315703	0.0318603	0.0396362	0.0495361	15.8431	-1.02243	0.483829	-2.1132	0.0345839	0.637237	0.492288
ENSMUSG00000113852	10.2139	11.2409	7.20541	4.1684	3.80633	7.86812	9.1047	303.569	-0.616025	0.291537	-2.11302	0.0345986	0.637237	0.652466
ENSMUSG00000065433	0.991041	1.15778	1.22871	0.270565	0.262129	0.769969	0.731511	16.2803	-1.14699	0.542855	-2.11288	0.0346109	0.637237	0.451567
ENSMUSG00000029878	75.1625	74.0451	92.8051	90.8874	106.097	97.4347	90.0115	6253.14	0.252776	0.119673	2.11221	0.034668	0.637503	1.1915
ENSMUSG00000028648	19.981	19.2724	22.3673	26.4009	26.5747	21.7606	23.1314	1677.72	0.252537	0.119569	2.11206	0.0346812	0.637503	1.1913
ENSMUSG00000112756	3.14766	2.94506	1.69465	0.887068	0.671412	1.76337	2.14135	38.9071	-0.92983	0.440423	-2.11122	0.0347534	0.638319	0.52492
ENSMUSG00000103145	0.0559931	0.0270676	0.0213605	0	0	0	0	1.39	-4.10171	1.94348	-2.1105	0.0348156	NA	0.0582454
ENSMUSG00000108077	2.13972	2.25069	1.70056	0.346173	0.384288	1.8109	1.46238	75.9543	-1.01958	0.48314	-2.11033	0.0348301	0.639213	0.493259
ENSMUSG00000111569	0.0598012	0.0642411	0.057033	0	0	0	0	1.35413	-4.06866	1.92812	-2.11017	0.0348433	NA	0.0595951
ENSMUSG00000083235	0.0264162	0.0425663	0.0251934	0	0	0.00804846	0	1.73059	-3.58721	1.69996	-2.11017	0.0348438	NA	0.0832037
ENSMUSG00000005469	634.814	594.996	694.639	690.097	749.393	757.78	758.564	6813.04	0.204246	0.0968031	2.10991	0.0348659	0.639357	1.15208
ENSMUSG00000051517	0.393378	0.417782	0.409274	1.15207	0.567533	0.653747	0.52793	34.3622	0.827833	0.392438	2.10946	0.0349048	0.639558	1.77502
ENSMUSG00000106421	0.0994482	0.0659843	0.0892656	0.0127767	0.0257881	0.026735	0.061685	9.72625	-1.42009	0.673954	-2.1071	0.0351085	0.641334	0.373688
ENSMUSG00000113223	1.24727	0.650234	0.979618	0.0801222	0.0646866	0.402371	0.618919	8.21497	-1.72119	0.816854	-2.1071	0.0351088	0.641334	0.303298
ENSMUSG00000105992	0.0859901	0.0433005	0.0205024	0	0.00947677	0.00982475	0	2.3451	-3.25775	1.54647	-2.10657	0.0351551	NA	0.104549
ENSMUSG00000075044	0.200517	0.138474	0	0	0	0	0	1.76411	-4.44947	2.11247	-2.10628	0.0351798	NA	0.0457696
ENSMUSG00000092009	4.07558	4.07806	4.26308	6.17358	7.0127	5.46767	4.78276	81.3061	0.50375	0.239189	2.10607	0.0351981	0.641334	1.41789
ENSMUSG00000030220	57.2278	86.3038	86.0664	104.159	99.2939	109.981	88.5828	256.661	0.391123	0.185724	2.10593	0.0352101	0.641334	1.31141
ENSMUSG00000035772	5.71767	6.35956	6.99144	8.31273	7.71341	7.19907	7.02786	1280.76	0.250501	0.118969	2.10559	0.03524	0.641334	1.18962
ENSMUSG00000025737	8.50841	8.95553	9.28238	10.7755	10.8588	9.8855	9.82983	1284.93	0.213389	0.101354	2.10539	0.0352573	0.641334	1.15941
ENSMUSG00000085135	0.230936	0.1906	0.20413	0.0676614	0.119185	0.144155	0.142544	29.0913	-0.8089	0.384238	-2.1052	0.0352735	0.641334	0.570817
ENSMUSG00000004105	32.7367	30.0557	22.5991	18.0828	19.1299	27.8784	21.4242	538.564	-0.395497	0.187873	-2.10513	0.0352798	0.641334	0.760228
ENSMUSG00000088115	0.0265272	0.0042745	0.0303591	0	0	0	0.00559438	1.87566	-3.68094	1.74916	-2.1044	0.0353435	NA	0.0779697
ENSMUSG00000083951	0.0785564	0.0483995	0.0616988	0.0100926	0.0122224	0.0295661	0.0389811	9.01708	-1.46726	0.697294	-2.10422	0.0353589	0.641334	0.361668
ENSMUSG00000112410	1.02172	1.32425	0.868509	0.194046	0.293743	0.568454	1.03052	35.5791	-1.04318	0.495838	-2.10388	0.0353887	0.641334	0.485255
ENSMUSG00000102681	0.339123	0.254597	0.183764	0.0252503	0.0951338	0.169075	0.178796	24.0942	-1.1403	0.542151	-2.10329	0.0354405	0.641334	0.453665
ENSMUSG00000087396	0.474013	0.435039	0.444209	0.247569	0.268922	0.399357	0.3564	94.9536	-0.501753	0.238592	-2.10297	0.0354683	0.641334	0.706248
ENSMUSG00000030595	103.384	99.9534	122.979	123.779	136.227	127.14	133.592	671.757	0.260174	0.123734	2.10269	0.035493	0.641334	1.19762
ENSMUSG00000066043	2.18844	1.7393	1.24436	0.926159	1.09284	1.39317	1.50715	253.65	-0.486584	0.231427	-2.10254	0.0355061	0.641334	0.713713
ENSMUSG00000094410	1.97617	1.88885	1.65057	1.03212	1.15794	1.53703	1.61786	131.899	-0.459947	0.218788	-2.10225	0.0355317	0.641334	0.727013
ENSMUSG00000035530	94.4088	77.3274	72.4921	69.4462	71.3086	66.4596	67.0218	2365.07	-0.247566	0.117765	-2.10221	0.0355348	0.641334	0.842316
ENSMUSG00000024174	3.16565	3.33923	2.65536	2.38799	2.46597	2.27763	2.56052	221.051	-0.335251	0.15949	-2.10202	0.0355513	0.641334	0.792646
ENSMUSG00000025492	14.2327	22.2596	22.8892	27.4283	22.5133	30.2272	27.9558	178.951	0.446089	0.212244	2.10177	0.0355733	0.641334	1.36234
ENSMUSG00000084978	1.96072	1.57972	1.21547	0.249806	0.37455	1.31426	1.06821	35.4112	-1.07309	0.510579	-2.1017	0.0355793	0.641334	0.475301
ENSMUSG00000097355	1.55344	1.36041	0.708558	0.239712	0.133983	1.00319	0.783413	51.0523	-1.16046	0.552201	-2.10153	0.0355948	0.641334	0.447368
ENSMUSG00000102157	0.261941	0.171222	0.212108	0.0431776	0.0479316	0.185214	0.135498	31.8842	-1.05755	0.503235	-2.10151	0.0355965	0.641334	0.480446
ENSMUSG00000105598	11.6601	4.98713	5.76611	1.41482	1.14225	3.55258	6.98242	36.7678	-1.19253	0.567537	-2.10123	0.0356209	0.641334	0.437536
ENSMUSG00000108825	2.84305	2.81302	1.80763	1.25279	1.18734	1.77802	1.84081	40.415	-0.718091	0.341796	-2.10093	0.0356468	0.641334	0.607901
ENSMUSG00000031840	3342.67	3305.88	3907.7	4086.35	4359.75	3914.2	3949.29	21306	0.212617	0.10124	2.10012	0.0357182	0.641954	1.15879
ENSMUSG00000111313	0.538116	0.289035	0.27371	0	0.0632582	0.0983714	0.22697	6.1892	-1.91682	0.912814	-2.0999	0.0357374	0.641954	0.264838
ENSMUSG00000072722	3.20836	2.73848	1.18152	0.416278	0.476115	1.97439	1.57431	54.2928	-1.09642	0.522318	-2.09915	0.0358035	0.642318	0.467674
ENSMUSG00000021774	9.5732	11.2416	13.0313	15.1085	15.0019	13.2722	12.0819	1243.29	0.297442	0.141711	2.09893	0.0358228	0.642318	1.22896
ENSMUSG00000026202	465.12	493.69	551.612	723.38	658.854	536.975	534.571	20733.6	0.285003	0.135799	2.09872	0.035842	0.642318	1.21841
ENSMUSG00000106637	0.194903	0.143376	0.185881	0.0370162	0.0672413	0.0619647	0.142969	14.6598	-1.17763	0.561321	-2.09797	0.0359079	0.642664	0.442076
ENSMUSG00000030256	229.368	192.41	150.673	158.963	132.04	168.072	146.297	1003.55	-0.334364	0.159436	-2.09716	0.035979	0.642664	0.793134
ENSMUSG00000019647	16.5911	13.7474	14.437	9.16219	10.6255	13.0256	14.3202	1451.75	-0.340679	0.162455	-2.09707	0.0359877	0.642664	0.78967
ENSMUSG00000052229	129.754	148.804	130.398	97.1453	104.459	133.372	114.349	1963.23	-0.279195	0.133213	-2.09586	0.036095	0.642664	0.824051
ENSMUSG00000005501	7.42394	8.7448	6.15708	5.17734	4.97289	6.5419	6.7352	894.821	-0.346246	0.165221	-2.09566	0.0361126	0.642664	0.786628
ENSMUSG00000090965	0.235084	0.669677	0.328296	0.220048	0.162851	0.283942	0.230181	37.8199	-0.882896	0.421372	-2.09529	0.0361455	0.642664	0.542278
ENSMUSG00000090386	49.262	54.2988	49.6806	28.5006	29.0166	41.4825	51.8345	432.472	-0.438646	0.209374	-2.09503	0.036168	0.642664	0.737827
ENSMUSG00000004264	49.7863	49.4263	57.0212	65.7587	62.5737	57.9799	57.0825	2370.4	0.224615	0.10727	2.09392	0.0362672	0.642664	1.16847
ENSMUSG00000083935	5.03194	4.86499	3.26333	0.439609	0.709835	2.02372	3.60808	14.7691	-1.37741	0.658081	-2.09307	0.0363429	0.642664	0.384909
ENSMUSG00000087088	11.7444	10.3285	9.4654	7.04493	8.31282	8.54246	7.41296	113.283	-0.421505	0.201403	-2.09284	0.0363632	0.642664	0.746645
ENSMUSG00000103343	0.448987	0.516773	0.367031	0.154099	0.147032	0.386939	0.243483	26.3128	-0.92949	0.444222	-2.0924	0.0364025	0.642664	0.525044
ENSMUSG00000030882	7.96479	10.5007	7.55548	4.97688	4.61891	7.43582	7.67999	177.56	-0.491818	0.235104	-2.09192	0.0364458	0.642664	0.711129
ENSMUSG00000108788	4.57117	4.13206	2.87094	0.730526	0.294895	2.85341	2.46885	23.9624	-1.28251	0.613084	-2.0919	0.0364474	0.642664	0.41108
ENSMUSG00000033585	180.373	231.742	269.792	534.123	302.188	482.55	215.222	5010.75	0.754665	0.360769	2.09182	0.0364544	0.642664	1.68724
ENSMUSG00000107000	25.1031	21.7183	12.5329	6.07149	5.64451	16.0154	16.5217	91.6727	-0.838901	0.401056	-2.09173	0.0364628	0.642664	0.559069
ENSMUSG00000070306	0.360357	0.756218	0.655382	0.841963	1.0418	0.811957	0.83066	94.2466	0.572672	0.273812	2.09148	0.0364852	0.642664	1.48728
ENSMUSG00000097456	0.62131	0.405231	0.310383	0.250398	0.176074	0.297471	0.343173	48.451	-0.741392	0.354506	-2.09134	0.0364975	0.642664	0.598162
ENSMUSG00000098660	0.0674544	0.0741094	0.0877253	0.00669666	0.0216261	0.0336304	0.0452634	8.18023	-1.50729	0.720821	-2.09108	0.0365212	0.642664	0.351771
ENSMUSG00000103663	2.42805	1.7167	1.51226	0.432904	0.567946	1.26818	1.51527	28.4028	-0.993346	0.475059	-2.091	0.0365284	0.642664	0.502311
ENSMUSG00000052146	23.6221	28.8786	29.0811	39.6376	33.341	31.0975	28.8096	3387.62	0.288565	0.138065	2.09007	0.0366119	0.642664	1.22142
ENSMUSG00000110159	3.04452	2.10663	1.77632	0.547607	0.789482	1.66968	1.96397	49.519	-0.892129	0.426879	-2.08989	0.036628	0.642664	0.538819
ENSMUSG00000087053	1.16073	1.00621	0.392353	0.128361	0.194311	0.45661	0.759155	41.5748	-1.15152	0.551007	-2.08984	0.036632	0.642664	0.450152
ENSMUSG00000112881	0.410166	0.277164	0.264993	0.115592	0.186647	0.120938	0.209277	17.855	-1.00058	0.478798	-2.08978	0.0366379	0.642664	0.499799
ENSMUSG00000029331	0.832692	0.536709	0.272279	0.363735	0.0419516	0.282698	0.150522	15.5428	-1.39384	0.667058	-2.08953	0.0366602	0.642664	0.380551
ENSMUSG00000028841	0.233105	0.187809	0.0476388	0.0181829	0.0733999	0.045657	0.0175572	5.58083	-1.98084	0.948098	-2.08927	0.036683	0.642664	0.253343
ENSMUSG00000006589	18.52	23.1588	23.4724	41.5525	28.7433	23.4473	23.0793	886.163	0.426577	0.204185	2.08916	0.0366929	0.642664	1.34404
ENSMUSG00000089839	0.100728	0.0865653	0.0320218	0.0073333	0.0296027	0.0306896	0.0212428	6.84133	-1.69762	0.812672	-2.08894	0.0367131	0.642664	0.308294
ENSMUSG00000104908	0.0316407	0.0297411	0.0100587	0	0.0046494	0	0.00556066	2.3081	-3.20924	1.53691	-2.08811	0.0367875	NA	0.108124
ENSMUSG00000036955	252.978	235.594	269.588	288.812	304.878	277.304	285.304	6035.42	0.194061	0.0929483	2.08783	0.0368129	0.642664	1.14398
ENSMUSG00000103505	0.421764	0.439264	0.235458	0.0449351	0.0997654	0.244468	0.271179	25.4587	-1.14589	0.54894	-2.08746	0.0368464	0.642664	0.451911
ENSMUSG00000003808	43.9809	48.5624	43.6228	51.7799	54.8776	51.7241	51.4555	1231.39	0.208456	0.0998624	2.08743	0.0368491	0.642664	1.15545
ENSMUSG00000034185	0.0553691	0.05948	0.035204	0.470287	0.065089	0.089972	0.0259487	19.4173	1.69387	0.811653	2.08694	0.0368934	0.642664	3.23524
ENSMUSG00000087326	0.0980361	0.315945	0.218162	0	0.0288116	0.0896085	0.0344585	3.58102	-2.43641	1.16751	-2.08684	0.0369024	NA	0.184742
ENSMUSG00000102721	0.360307	0.508014	0.204029	0.0860719	0.109199	0.247	0.237457	23.1964	-1.07555	0.515396	-2.08684	0.0369028	0.642664	0.474491
ENSMUSG00000032399	95.6933	98.6422	111.93	130.844	130.762	107.621	112.97	18593.4	0.239798	0.114921	2.08664	0.0369206	0.642664	1.18083
ENSMUSG00000097507	0.752151	0.711386	0.389855	0.303554	0.331571	0.343746	0.431041	29.751	-0.812124	0.389217	-2.08656	0.0369281	0.642664	0.569543
ENSMUSG00000021288	266.094	262.975	311.959	406.656	346.495	297.481	309.013	31371.2	0.277958	0.133221	2.08644	0.0369387	0.642664	1.21248
ENSMUSG00000051486	7.47205	8.54016	7.80748	5.58747	6.50271	7.05914	6.77961	384.098	-0.292491	0.14019	-2.08639	0.0369434	0.642664	0.816491
ENSMUSG00000103251	0.0927531	0.0693919	0.0505483	0.0180876	0.0116824	0.0454176	0.0454093	14.9983	-1.23479	0.59191	-2.08611	0.0369687	0.642664	0.424905
ENSMUSG00000025582	642.152	556.932	530.454	838.759	631.055	649.719	665.631	21423.2	0.272319	0.130552	2.0859	0.0369874	0.642664	1.20775
ENSMUSG00000039114	249.635	224.204	291.728	413.589	343.628	261.532	280.49	8349.89	0.34803	0.166857	2.0858	0.0369969	0.642664	1.27282
ENSMUSG00000023015	4.44711	4.56685	4.83328	9.32393	6.1639	4.91127	4.85028	572.708	0.450801	0.216137	2.08571	0.0370046	0.642664	1.3668
ENSMUSG00000027858	33.159	32.8399	39.7463	24.7731	33.5982	26.304	30.9082	3893.47	-0.286496	0.137369	-2.0856	0.0370148	0.642664	0.819891
ENSMUSG00000051768	8.88376	9.26125	9.45553	11.7061	9.71918	10.6234	11.1169	1074.65	0.229267	0.109944	2.08531	0.0370416	0.642664	1.17224
ENSMUSG00000004891	1.1716	1.19898	1.72811	1.65692	1.76437	1.54647	2.14087	459.163	0.379453	0.182027	2.0846	0.0371061	0.642979	1.30085
ENSMUSG00000103195	0.130515	0.0771127	0.124473	0.0285056	0.00767133	0.023859	0.0825738	8.133	-1.65589	0.794387	-2.08449	0.037116	0.642979	0.317343
ENSMUSG00000020738	54.9945	49.6723	59.1654	79.8091	72.9164	54.8046	62.5346	1680.7	0.306085	0.146867	2.08409	0.0371516	0.643032	1.23635
ENSMUSG00000081272	10.1743	9.13666	10.4878	14.0324	12.9062	10.526	10.8126	1457.38	0.281195	0.134951	2.08369	0.0371887	0.643032	1.2152
ENSMUSG00000102784	0.286535	0.326684	0.288739	0.112175	0.100097	0.227312	0.256534	44.0643	-0.791533	0.379931	-2.08336	0.0372183	0.643032	0.57773
ENSMUSG00000023224	2.61001	3.25825	4.04836	4.41632	4.71609	5.23006	3.35703	287.274	0.423202	0.203174	2.08295	0.037256	0.643032	1.3409
ENSMUSG00000112084	1.6626	1.52707	1.01481	0.508378	0.117268	0.881412	1.05189	30.3207	-1.13751	0.546116	-2.08291	0.0372597	0.643032	0.454544
ENSMUSG00000086671	0.069834	0.0822322	0.0153695	0	0.00473615	0.0245503	0.0226576	6.08784	-2.10042	1.00892	-2.08186	0.037355	0.643237	0.23319
ENSMUSG00000099879	0.405871	0.402466	0.282868	0.136378	0.151394	0.156953	0.27983	17.3394	-1.01256	0.486459	-2.08149	0.0373894	0.643237	0.495667
ENSMUSG00000025508	602.435	641.524	756.052	923.885	917.289	733.662	696.33	4042.13	0.294778	0.141629	2.08134	0.0374025	0.643237	1.2267
ENSMUSG00000093112	0.680321	0.523209	0.545606	0.996217	0.654342	0.975155	0.961933	51.4527	0.621701	0.298746	2.08104	0.0374306	0.643237	1.53869
ENSMUSG00000110986	0.547492	0.466312	0.462474	0.0341649	0.165498	0.200171	0.445354	22.1229	-1.22021	0.586413	-2.0808	0.0374524	0.643237	0.429221
ENSMUSG00000100572	2.91006	3.48603	2.08151	0.62722	0.641421	2.30991	2.22066	55.5819	-0.963734	0.463199	-2.0806	0.0374703	0.643237	0.512728
ENSMUSG00000087569	0.0600644	0.032262	0.0381893	0.196779	0.423652	0.0732013	0.0422238	6.45058	2.10133	1.01004	2.08044	0.0374855	0.643237	4.29105
ENSMUSG00000108238	2.49254	1.45594	1.72344	0.476343	0.933968	1.08218	1.37985	22.8324	-0.957406	0.460237	-2.08025	0.0375028	0.643237	0.514982
ENSMUSG00000005470	0.628298	0.607452	0.439424	0.91484	1.44026	0.804001	1.10419	21.1344	0.934047	0.449163	2.07953	0.0375687	0.643237	1.91063
ENSMUSG00000062661	248.531	256.356	265.264	308.988	278.298	283.023	291.641	12169.4	0.17822	0.0857038	2.07949	0.0375723	0.643237	1.13149
ENSMUSG00000104828	0.55079	0.475087	0.407875	0.155679	0.119974	0.343525	0.437299	57.2879	-0.857467	0.41242	-2.07911	0.0376071	0.643237	0.551921
ENSMUSG00000022283	79.021	57.8881	52.4633	52.537	40.2792	48.5718	57.409	4704.08	-0.345018	0.165947	-2.07909	0.0376091	0.643237	0.787298
ENSMUSG00000109606	15.8521	13.0495	8.21649	1.50533	3.49406	8.34716	10.538	52.7763	-1.05039	0.505511	-2.07787	0.0377213	0.643582	0.482839
ENSMUSG00000030403	12.7704	17.6864	16.8465	26.4157	18.0393	18.4035	19.5109	414.749	0.382385	0.184043	2.07769	0.0377376	0.643582	1.3035
ENSMUSG00000035337	1.0326	0.941417	0.647896	0.415449	0.167706	0.695456	0.458459	23.9126	-1.01151	0.486972	-2.07713	0.0377893	0.643582	0.496028
ENSMUSG00000024914	136.719	166.651	176.78	202.468	215.54	186.411	168.281	4442.34	0.271347	0.130647	2.07695	0.0378064	0.643582	1.20693
ENSMUSG00000040435	28.5825	26.2133	27.7814	29.6859	31.9023	33.5184	37.7061	527.975	0.271133	0.130547	2.07691	0.0378102	0.643582	1.20676
ENSMUSG00000110754	1.10948	1.16703	0.617239	0	0.217375	0.422544	0.747441	20.7076	-1.47645	0.71094	-2.07675	0.0378243	0.643582	0.359373
ENSMUSG00000032231	59.3138	68.6281	78.8977	132.712	90.631	86.6215	67.4819	390.609	0.451757	0.217544	2.07663	0.0378361	0.643582	1.3677
ENSMUSG00000094441	11.5245	10.0009	10.1679	8.39942	9.28787	9.04885	8.13713	390.913	-0.274827	0.132356	-2.07643	0.0378544	0.643582	0.826549
ENSMUSG00000104913	1.36632	1.52336	1.18461	2.53202	2.31192	1.43809	1.5426	128.523	0.523976	0.252468	2.07542	0.037948	0.644211	1.43791
ENSMUSG00000018648	16.6468	15.143	17.1955	30.4503	22.3082	15.7455	18.0586	2614.56	0.406245	0.195742	2.07541	0.0379486	0.644211	1.32523
ENSMUSG00000105726	7.79807	14.398	11.4655	2.48379	2.00528	9.20663	6.85232	24.8709	-1.12852	0.543836	-2.07511	0.037976	0.644211	0.457384
ENSMUSG00000109054	1.69173	1.51445	0.717076	0	0.331452	0.171811	0.594623	3.98202	-2.24983	1.08427	-2.07497	0.0379894	NA	0.210249
ENSMUSG00000112820	0.0522379	0.0841745	0.0996396	0.0114092	0.0368449	0	0.0220332	4.37097	-2.1533	1.03805	-2.07438	0.0380444	NA	0.224797
ENSMUSG00000089982	0.117078	0.188656	0.081883	0.0255709	0.0344078	0.0428054	0.0987637	11.2523	-1.37319	0.661984	-2.07436	0.0380459	0.64492	0.386036
ENSMUSG00000028484	46.2162	48.0391	58.9927	65.3252	62.2322	57.1148	57.3498	9720.15	0.244237	0.117767	2.0739	0.0380885	0.645162	1.18447
ENSMUSG00000006299	12.5166	14.7758	17.1093	17.5878	20.0974	17.0436	16.7296	4105.12	0.271481	0.130936	2.07339	0.0381365	0.645497	1.20705
ENSMUSG00000044813	1.28007	1.52159	1.24558	1.26418	0.902869	1.14968	0.892031	331.7	-0.360681	0.174149	-2.07111	0.0383489	0.648498	0.778797
ENSMUSG00000085524	0.0376251	0.0277878	0.0179417	0	0.00276438	0.0114636	0.0132248	5.2682	-2.01194	0.971521	-2.07092	0.0383661	NA	0.247939
ENSMUSG00000051851	4.8942	5.30289	5.81082	6.42685	6.63087	6.30083	5.69462	1414.5	0.231306	0.111706	2.07066	0.0383905	0.648498	1.1739
ENSMUSG00000090053	9.96654	7.90567	7.95703	4.10994	6.84419	7.0209	7.83181	848.784	-0.415438	0.200639	-2.07057	0.0383988	0.648498	0.749792
ENSMUSG00000003531	23.2259	20.7447	23.7251	27.6672	26.663	25.9236	24.8293	1123.36	0.220016	0.106275	2.07026	0.0384281	0.648513	1.16475
ENSMUSG00000099746	0.0694922	0.0922168	0.0584783	0.0357123	0.0144161	0.0373637	0.0431041	12.7921	-1.18508	0.572586	-2.0697	0.0384804	0.648916	0.439799
ENSMUSG00000032898	33.1577	33.2916	33.9639	39.2743	37.4624	38.5575	35.6713	5862.07	0.173242	0.0837535	2.06847	0.0385956	0.649046	1.12759
ENSMUSG00000039349	7.20204	5.77897	7.00036	6.26089	10.6297	7.66158	9.99039	1942.24	0.375163	0.181418	2.06794	0.0386455	0.649046	1.29699
ENSMUSG00000106229	0.888905	0.973066	0.691107	0.422054	0.349264	0.635862	0.774306	73.0471	-0.645697	0.312277	-2.06771	0.0386678	0.649046	0.639184
ENSMUSG00000073877	0.685798	0.692189	0.567804	0.567864	1.16942	0.936821	1.12843	113.704	0.553489	0.267687	2.06767	0.0386711	0.649046	1.46763
ENSMUSG00000018727	3.39859	3.26476	1.34014	0.963539	0.806724	2.06099	2.03305	63.2605	-0.865039	0.418543	-2.06679	0.0387539	0.649046	0.549031
ENSMUSG00000024421	25.7247	22.2425	21.4422	18.557	18.3933	17.396	21.3918	413.824	-0.289347	0.140032	-2.0663	0.0388006	0.649046	0.818272
ENSMUSG00000103197	0.131809	0.235992	0.237448	0.063974	0.0516493	0.0803187	0.123545	9.41251	-1.35021	0.653471	-2.06622	0.0388081	0.649046	0.392234
ENSMUSG00000041058	8.70819	8.03235	7.83573	6.71791	7.63885	6.93209	7.22689	3055.55	-0.200251	0.0969196	-2.06616	0.0388135	0.649046	0.870399
ENSMUSG00000067212	17.9713	19.898	21.6226	27.0492	30.1909	19.6654	23.4112	658.82	0.338619	0.163891	2.06612	0.0388172	0.649046	1.26455
ENSMUSG00000074569	1.01254	1.0106	0.403564	0.429093	0.279807	0.428215	0.653361	41.5983	-0.861012	0.416852	-2.06551	0.0388747	0.649046	0.550566
ENSMUSG00000107534	0.91698	0.910303	0.7496	0.268228	0.346485	0.583713	0.776991	41.4428	-0.799876	0.387291	-2.06531	0.0388935	0.649046	0.574399
ENSMUSG00000034206	34.7622	32.3284	27.0907	23.6448	17.9512	27.1439	27.4392	285.712	-0.38601	0.187019	-2.06402	0.0390158	0.649046	0.765243
ENSMUSG00000077711	0	0	0.195419	0	0.722625	1.49832	1.08032	2.54387	3.62506	1.75646	2.06385	0.039032	NA	12.3382
ENSMUSG00000032035	13.0318	12.4942	15.594	16.0733	19.5012	13.7766	20.0816	605.747	0.341074	0.165282	2.06358	0.0390571	0.649046	1.2667
ENSMUSG00000016756	0.682331	1.09949	0.867662	1.61446	2.70713	1.76708	1.67882	13.6549	1.13216	0.54867	2.06345	0.0390695	0.649046	2.19186
ENSMUSG00000022312	40.283	40.7669	50.9472	55.1374	54.0189	49.2263	49.9492	3722.82	0.243403	0.117986	2.06298	0.0391147	0.649046	1.18378
ENSMUSG00000023048	4.4339	5.00977	6.16967	5.64301	6.70564	7.1995	6.15952	932.176	0.304939	0.147868	2.06223	0.0391855	0.649046	1.23537
ENSMUSG00000000120	0.585105	1.15345	1.19915	0.557391	0.713429	0.751004	0.380684	63.946	-0.70296	0.340973	-2.06163	0.0392426	0.649046	0.61431
ENSMUSG00000026810	15.8693	18.4765	17.8068	20.3897	21.1531	20.7246	19.2411	846.25	0.228689	0.110932	2.06151	0.039254	0.649046	1.17177
ENSMUSG00000019132	265.122	225.532	227.605	203.307	207.558	196.362	220.81	7053.72	-0.209783	0.101767	-2.06141	0.0392642	0.649046	0.864667
ENSMUSG00000113269	2.4149	2.50154	1.36307	0.592019	0.347612	1.71178	1.611	63.7731	-0.975382	0.473214	-2.06119	0.0392854	0.649046	0.508605
ENSMUSG00000093954	0.823613	1.42923	1.45013	1.86803	1.67573	2.14262	3.27346	29.7948	0.849845	0.41232	2.06113	0.0392907	0.649046	1.80231
ENSMUSG00000002458	4.1878	4.00502	4.44209	5.38349	5.17493	4.98066	4.49412	590.734	0.250596	0.121593	2.06094	0.0393091	0.649046	1.1897
ENSMUSG00000107813	0.574858	0.795417	0.309879	0.150119	0.132217	0.354101	0.461214	33.1352	-1.03499	0.502449	-2.0599	0.0394085	0.649046	0.488019
ENSMUSG00000105071	0.439163	0.490792	0.297237	0.170176	0.118656	0.29782	0.343576	45.4037	-0.819395	0.397803	-2.0598	0.0394177	0.649046	0.56668
ENSMUSG00000106891	8.74784	11.2768	9.77311	16.1037	16.9678	13.0218	13.4411	53.2801	0.579276	0.281251	2.05964	0.039433	0.649046	1.4941
ENSMUSG00000009394	203.646	199.908	217.097	383.207	237.636	236.393	215.795	25165.1	0.374778	0.181969	2.05956	0.0394403	0.649046	1.29664
ENSMUSG00000028949	30.1637	38.7662	34.8457	55.7591	43.4943	40.6222	35.141	1708.47	0.338434	0.164343	2.05931	0.0394644	0.649046	1.26438
ENSMUSG00000101970	7.89604	7.38821	7.0355	4.6206	5.92155	6.46966	6.75043	436.733	-0.323566	0.157126	-2.05927	0.0394683	0.649046	0.799092
ENSMUSG00000022407	54.2074	55.4834	63.3273	75.4796	72.6359	61.4435	65.4872	1057.2	0.253601	0.123152	2.05925	0.0394706	0.649046	1.19218
ENSMUSG00000104365	0.594036	0.870192	0.386276	0.137606	0.103161	0.477155	0.474537	50.3986	-1.05159	0.510715	-2.05905	0.039489	0.649046	0.482436
ENSMUSG00000102749	0.845395	0.720417	0.759747	0.17754	0.243673	0.638981	0.582863	36.3892	-0.912989	0.443466	-2.05876	0.0395172	0.649046	0.531084
ENSMUSG00000020570	7.1152	6.20089	6.52391	5.28006	6.05358	5.49941	5.7449	990.006	-0.227485	0.110505	-2.0586	0.0395329	0.649046	0.854123
ENSMUSG00000085816	0.750762	0.961853	0.234757	0.0940829	0.0759578	0.449982	0.441248	36.4409	-1.29277	0.628048	-2.05839	0.0395524	0.649046	0.408166
ENSMUSG00000003234	91.693	88.5294	100.772	108.851	114.109	104.531	102.961	2816.4	0.200543	0.0974404	2.05811	0.0395793	0.649046	1.14913
ENSMUSG00000086708	0.59639	0.488716	0.471555	0.122464	0.112353	0.423983	0.446122	77.837	-0.909371	0.441931	-2.05772	0.039617	0.649046	0.532417
ENSMUSG00000109568	11.0533	10.2756	5.67629	4.6426	2.06151	3.30295	8.29323	31.7725	-0.988333	0.480332	-2.05761	0.0396281	0.649046	0.50406
ENSMUSG00000047250	2.57047	2.55767	2.33708	5.51589	3.43342	2.32992	2.77823	748.903	0.49733	0.241735	2.05734	0.0396536	0.649046	1.4116
ENSMUSG00000104709	0.993399	1.06317	0.777728	0.259065	0.248373	0.772479	0.766084	49.0668	-0.886051	0.430683	-2.05732	0.0396557	0.649046	0.541093
ENSMUSG00000090406	0.147904	0.251569	0.0470192	0	0.0289781	0.0600843	0.0519865	5.32955	-2.06915	1.00605	-2.05671	0.0397144	NA	0.2383
ENSMUSG00000020153	103.86	111.694	131.345	152.576	147.959	129.216	124.724	2357.19	0.261554	0.127174	2.05666	0.0397189	0.649046	1.19877
ENSMUSG00000084722	0.286608	0.527807	0.312389	0.067069	0.0902468	0.205833	0.259044	12.7356	-1.27943	0.622114	-2.05659	0.0397259	0.649046	0.411958
ENSMUSG00000075254	122.257	95.4022	86.9003	70.3143	76.3662	79.9847	98.1577	2000.66	-0.321982	0.156565	-2.05654	0.0397306	0.649046	0.79997
ENSMUSG00000020130	98.4305	72.4191	62.3172	66.4449	60.3851	55.7314	64.3615	1113.89	-0.332275	0.16157	-2.05654	0.0397308	0.649046	0.794283
ENSMUSG00000099030	0.376979	0.189829	0.0898821	0.0514597	0.0276973	0.0574286	0.149066	8.9432	-1.6286	0.792274	-2.0556	0.0398207	0.649046	0.323402
ENSMUSG00000026479	15.2829	11.8231	17.4764	18.52	19.615	17.2033	17.5684	1410.71	0.295354	0.143683	2.05559	0.039822	0.649046	1.22719
ENSMUSG00000079523	30.7251	39.0306	48.1262	66.4524	51.7563	43.4942	43.0927	3694.69	0.381656	0.185704	2.05518	0.0398612	0.649046	1.30284
ENSMUSG00000051243	155.539	152.298	138.177	293.459	171.515	184.729	144.465	4129.19	0.417188	0.202996	2.05515	0.0398642	0.649046	1.33532
ENSMUSG00000024948	83.1291	88.4752	81.7252	63.9488	68.2644	75.6901	80.0563	2518.86	-0.230286	0.112061	-2.05501	0.0398782	0.649046	0.852466
ENSMUSG00000027968	0.801165	0.915655	1.11154	1.21933	1.29765	1.1001	1.05122	616.536	0.308057	0.149914	2.05489	0.0398897	0.649046	1.23804
ENSMUSG00000105293	1.17135	1.26284	0.884057	0.257674	0.304619	0.785659	1.09297	101.878	-0.859355	0.418218	-2.0548	0.0398983	0.649046	0.551199
ENSMUSG00000035184	8.52448	7.77616	8.10852	8.68959	9.58878	9.70889	9.59482	1238	0.208415	0.101433	2.05471	0.0399072	0.649046	1.15542
ENSMUSG00000032011	1925.69	1917.29	2159.72	2308.36	2323.03	2257.28	2188.26	20458.7	0.181581	0.0884497	2.05293	0.0400794	0.650399	1.13413
ENSMUSG00000106720	0.930933	0.835269	0.343029	0.0924201	0.0373076	0.425453	0.490817	22.2308	-1.42994	0.696561	-2.05285	0.0400869	0.650399	0.371147
ENSMUSG00000086311	8.63711	6.03094	4.94238	1.25761	1.523	4.47362	4.25017	16.1106	-1.18037	0.57502	-2.05274	0.040098	0.650399	0.441239
ENSMUSG00000061374	115.723	122.703	121.993	138.297	142.135	132.552	145.625	752.931	0.216549	0.105496	2.05267	0.0401042	0.650399	1.16195
ENSMUSG00000004266	2.6217	2.55695	3.59698	3.86758	3.91325	3.59449	3.97698	156.398	0.393182	0.191601	2.05208	0.0401615	0.650867	1.31329
ENSMUSG00000099045	0.232292	0.219702	0.0963212	0.0110293	0.0623312	0.0738514	0.127796	12.1522	-1.40909	0.687124	-2.0507	0.0402959	0.652583	0.37655
ENSMUSG00000114099	0.361022	0.444859	0.28355	0.974035	0.692769	0.427042	0.604616	26.5891	0.882442	0.430395	2.05031	0.0403346	0.652747	1.84349
ENSMUSG00000063239	48.5698	59.186	51.6701	53.116	39.068	42.7175	38.3657	1432.6	-0.295766	0.14428	-2.04995	0.0403694	0.652848	0.81464
ENSMUSG00000084985	0.0465047	0.0662897	0.0375286	0.00781312	0.0220777	0.0261581	0.0226327	9.54292	-1.34105	0.654282	-2.04965	0.0403987	0.65286	0.394734
ENSMUSG00000001056	33.1246	34.1378	36.6932	47.4706	46.1653	36.1706	37.8425	1142.85	0.274308	0.133894	2.04869	0.040492	0.652877	1.20941
ENSMUSG00000085201	0.129936	0.209374	0.102369	0.0246775	0.0547892	0.103275	0.0893559	18.8344	-1.11277	0.543295	-2.04819	0.0405414	0.652877	0.462405
ENSMUSG00000033510	67.3212	68.9128	71.084	77.5317	76.6784	76.0585	83.2269	2809.3	0.181392	0.0885835	2.04769	0.04059	0.652877	1.13398
ENSMUSG00000111019	0.0857816	0.0789862	0.0701235	0.200737	0.172869	0.134413	0.206751	11.5522	1.18635	0.579527	2.0471	0.040648	0.652877	2.27576
ENSMUSG00000052551	13.6907	16.3723	15.9685	10.8379	12.4313	14.748	12.7327	1375.21	-0.274089	0.133906	-2.04687	0.0406704	0.652877	0.826972
ENSMUSG00000110414	5.22278	5.02235	2.41017	1.28789	1.03978	2.30991	3.19775	18.1303	-1.11337	0.544072	-2.04637	0.0407202	0.652877	0.462213
ENSMUSG00000102584	0.431855	0.309279	0.305085	0.192136	0.098713	0.160816	0.236121	16.1609	-1.02948	0.503167	-2.046	0.040756	0.652877	0.489886
ENSMUSG00000054863	216.854	232.55	230.917	289.381	269.281	258.325	234.692	4290.98	0.213267	0.104243	2.04587	0.0407694	0.652877	1.15931
ENSMUSG00000027940	19.3599	21.15	23.8314	27.6007	25.8687	24.4329	22.9311	5849.18	0.23308	0.113931	2.04581	0.0407752	0.652877	1.17534
ENSMUSG00000020205	3.38273	2.45048	2.91485	2.36551	1.68742	2.29183	2.42491	176.009	-0.411716	0.201263	-2.04567	0.0407891	0.652877	0.751729
ENSMUSG00000073599	5.10291	5.75586	7.50861	8.35891	8.29108	8.32899	8.22498	105.458	0.439413	0.214959	2.04417	0.0409367	0.652877	1.35605
ENSMUSG00000086969	0.266953	0.335524	0.142574	0.0816269	0.0376579	0.146403	0.168895	16.4681	-1.20296	0.588503	-2.04411	0.0409428	0.652877	0.434382
ENSMUSG00000112548	3.46864	2.9144	2.41017	0.595244	0.69901	2.12874	2.56029	44.4529	-0.970755	0.47491	-2.04408	0.0409454	0.652877	0.510239
ENSMUSG00000029790	7.17006	6.27399	7.84707	9.08156	8.26467	9.61566	8.21127	286.438	0.311133	0.152228	2.04386	0.0409675	0.652877	1.24068
ENSMUSG00000032249	1067.04	1229.51	1571.09	2169.41	1645.67	1489.1	1345.57	7237.91	0.366759	0.179476	2.0435	0.0410033	0.652877	1.28945
ENSMUSG00000004988	0.635493	0.644749	0.291814	0.291303	0.124509	0.315531	0.43019	51.9395	-0.858524	0.420238	-2.04295	0.0410578	0.652877	0.551517
ENSMUSG00000086145	0.135383	0.156797	0.0484186	0	0.0149203	0.0541384	0.062456	8.31748	-1.78716	0.874808	-2.04292	0.0410608	0.652877	0.289742
ENSMUSG00000112162	0.382259	0.631358	0.419248	0	0.0168511	0.349398	0.201539	15.604	-1.74599	0.854684	-2.04285	0.0410676	0.652877	0.29813
ENSMUSG00000031066	56.9244	59.8604	63.7614	75.8681	73.0995	70.4636	61.1369	7038.73	0.220956	0.108165	2.04277	0.0410754	0.652877	1.16551
ENSMUSG00000081936	0.133398	0.0716512	0.134291	0	0.019602	0.0474174	0.0781463	9.74569	-1.63604	0.80104	-2.04239	0.0411125	0.652877	0.321739
ENSMUSG00000111497	5.54275	3.54177	3.82792	1.8785	2.02214	2.27109	2.62	16.928	-0.965051	0.472547	-2.04223	0.0411286	0.652877	0.51226
ENSMUSG00000058571	64.2393	46.521	37.5729	38.4396	35.6296	35.4529	43.398	663.418	-0.371065	0.181739	-2.04175	0.0411759	0.652877	0.773211
ENSMUSG00000098224	2.07375	2.74872	1.72256	0.438316	0.825705	1.58976	1.55185	24.4026	-0.985321	0.48265	-2.04148	0.0412028	0.652877	0.505113
ENSMUSG00000086614	23.1434	23.4686	12.5583	3.48602	3.86985	17.1419	12.6227	35.9729	-1.08605	0.532025	-2.04135	0.0412164	0.652877	0.47105
ENSMUSG00000034254	46.3641	51.0832	54.3656	52.148	57.5239	66.7681	63.2441	3866.86	0.243846	0.119454	2.04134	0.0412166	0.652877	1.18415
ENSMUSG00000106411	0.869743	0.575949	0.545413	0.0780657	0.115548	0.598954	0.402022	39.859	-1.14768	0.562467	-2.04044	0.0413062	0.652877	0.45135
ENSMUSG00000051557	3.88905	3.95482	4.06326	4.63673	4.8864	4.43342	4.56931	622.921	0.222848	0.109217	2.04041	0.0413093	0.652877	1.16704
ENSMUSG00000087355	0.702469	0.616276	0.357308	0.0596655	0.137631	0.413786	0.444437	52.1697	-1.08114	0.529948	-2.04009	0.0413415	0.652877	0.472655
ENSMUSG00000041079	3.24619	3.16735	3.51809	4.58085	4.30235	3.54514	3.83419	370.486	0.29622	0.145211	2.03993	0.0413572	0.652877	1.22792
ENSMUSG00000104802	0.0716108	0.0705169	0.0569133	0.238951	0.147318	0.0472729	0.117461	28.1042	1.04766	0.513614	2.03978	0.0413722	0.652877	2.06717
ENSMUSG00000101823	1.80511	1.43011	1.09032	0.279262	0.397874	1.11371	1.26895	73.1876	-0.913913	0.448178	-2.03917	0.0414327	0.652877	0.530744
ENSMUSG00000054385	7.10762	8.53769	5.79263	3.52811	3.19023	5.55165	5.58697	45.3278	-0.68251	0.334743	-2.03891	0.0414593	0.652877	0.62308
ENSMUSG00000075270	2.04278	2.30191	1.8411	1.26489	1.23164	2.05967	1.60628	262.221	-0.420456	0.206252	-2.03855	0.0414951	0.652877	0.747189
ENSMUSG00000007041	10.6359	13.0075	15.6054	19.0007	16.7828	15.6542	15.4136	289.98	0.352013	0.17278	2.03736	0.0416144	0.652877	1.27634
ENSMUSG00000044988	1.69734	4.92308	2.26628	0	0	1.86172	0	4.71993	-2.63457	1.29318	-2.03728	0.0416216	NA	0.161033
ENSMUSG00000020925	75.6888	79.154	85.0561	95.7444	98.6833	86.0896	92.5489	968.209	0.22185	0.1089	2.03719	0.0416311	0.652877	1.16623
ENSMUSG00000025290	810.184	908.598	934.582	1269.27	1148.56	917.112	951.16	10688.3	0.276746	0.135867	2.03689	0.0416615	0.652877	1.21146
ENSMUSG00000107810	239.371	189.058	187.288	129.945	168.248	166.567	189.818	682.707	-0.325707	0.159916	-2.03674	0.0416762	0.652877	0.797907
ENSMUSG00000103509	4.33343	5.10885	2.8136	2.05868	1.96427	3.62524	3.54971	285.611	-0.546141	0.268152	-2.03669	0.0416815	0.652877	0.684849
ENSMUSG00000067973	0.420081	0.338453	0.26709	0.0873805	0.0529099	0.274263	0.12656	11.6754	-1.32987	0.652976	-2.03662	0.0416877	0.652877	0.397805
ENSMUSG00000106404	0.655653	0.571967	0.521805	0.0938211	0.151493	0.483565	0.500641	98.208	-0.923069	0.453256	-2.03653	0.0416973	0.652877	0.527386
ENSMUSG00000036989	257.435	246.711	262.319	350.653	284.967	280.705	281.919	5253.81	0.229494	0.112721	2.03595	0.041755	0.652877	1.17242
ENSMUSG00000099083	10.4354	9.17051	8.5306	6.51197	6.73165	7.69696	9.29372	863.846	-0.311344	0.152934	-2.03581	0.0417698	0.652877	0.805891
ENSMUSG00000026697	7.12013	6.9524	6.29754	7.68445	8.44601	9.14479	7.14746	943.92	0.256233	0.125875	2.03561	0.0417893	0.652877	1.19436
ENSMUSG00000006024	390.092	383.341	421.256	473.257	503.522	425.209	434.377	9595.27	0.205235	0.100829	2.03548	0.0418027	0.652877	1.15287
ENSMUSG00000104929	5.98536	6.08353	5.31311	1.50837	1.46134	5.21833	4.80633	98.3511	-0.834568	0.410037	-2.03535	0.0418158	0.652877	0.560751
ENSMUSG00000103924	11.2323	13.0032	9.19978	3.52498	2.64849	8.45892	7.88944	447.07	-0.985229	0.484077	-2.03527	0.0418234	0.652877	0.505145
ENSMUSG00000022619	362.964	376.999	397.523	432.246	427.92	420.332	419.173	13853.4	0.164357	0.0807568	2.03521	0.0418299	0.652877	1.12067
ENSMUSG00000032508	0.956539	1.02097	0.951247	1.49992	1.19654	1.14333	1.25002	146.208	0.378595	0.186033	2.0351	0.041841	0.652877	1.30007
ENSMUSG00000002524	213.496	233.954	253.346	290.2	284.639	259.154	251.515	5479.21	0.216217	0.10626	2.0348	0.0418707	0.652877	1.16168
ENSMUSG00000021177	19.3727	18.4439	15.2602	14.8252	13.1426	15.7338	14.7205	561.97	-0.277047	0.136157	-2.03476	0.0418747	0.652877	0.825278
ENSMUSG00000021051	1203.56	987.357	1038.1	899.782	910.256	933.532	972.744	3823.74	-0.212036	0.10421	-2.0347	0.0418813	0.652877	0.863318
ENSMUSG00000029861	31.4599	32.5188	32.6057	41.8905	42.7218	32.8871	35.0274	7771.71	0.24414	0.119993	2.03462	0.0418887	0.652877	1.18439
ENSMUSG00000105218	7.08619	9.85303	7.19418	5.4918	4.53456	7.15607	6.08617	123.651	-0.471105	0.231612	-2.03403	0.0419487	0.652877	0.721412
ENSMUSG00000103412	0.931057	1.15736	0.634256	0.0581003	0.164175	0.70513	0.561008	23.598	-1.2838	0.631169	-2.034	0.0419517	0.652877	0.410713
ENSMUSG00000031938	122.012	116.114	104.809	83.5667	91.0812	94.4255	108.036	504.963	-0.278023	0.136723	-2.03348	0.0420041	0.652877	0.82472
ENSMUSG00000085240	0.553897	0.362591	0.198096	0.113415	0.0610437	0.221498	0.0730079	6.81888	-1.65476	0.8138	-2.03338	0.0420142	0.652877	0.31759
ENSMUSG00000109390	2.63703	3.00102	2.04341	0.539954	0.871863	2.31995	1.87694	60.1029	-0.867147	0.426551	-2.03293	0.0420598	0.652877	0.54823
ENSMUSG00000031170	0.465226	0.798239	0.838082	1.49592	1.06341	0.732346	0.962958	109.981	0.597114	0.293745	2.03276	0.0420764	0.652877	1.51269
ENSMUSG00000045813	16.0845	19.2679	13.5885	10.3363	7.98911	15.4397	14.2366	716.069	-0.443602	0.218266	-2.03239	0.0421144	0.652877	0.735296
ENSMUSG00000036810	18.5167	16.376	16.7484	14.2058	16.8809	13.0977	12.4952	794.435	-0.279597	0.137581	-2.03223	0.0421302	0.652877	0.823821
ENSMUSG00000059173	81.82	72.441	90.526	133.544	103.625	80.7702	93.7957	15068.9	0.335142	0.164937	2.03194	0.0421594	0.652877	1.2615
ENSMUSG00000037849	0.0556437	0.0112078	0.026534	0	0.00613237	0	0.00733429	2.29006	-3.18332	1.56676	-2.03179	0.0421748	NA	0.110084
ENSMUSG00000027944	7.10367	7.93678	8.00784	10.5966	9.78792	8.27199	8.24628	1271.91	0.263578	0.129743	2.03154	0.0422005	0.652877	1.20045
ENSMUSG00000058258	16.7721	13.914	17.3248	19.5116	23.9581	16.877	20.0996	384.761	0.331579	0.163223	2.03146	0.0422088	0.652877	1.25839
ENSMUSG00000086233	0.2037	0.292335	0.267122	0.111225	0.0673479	0.128005	0.241643	30.7098	-0.903476	0.44479	-2.03124	0.0422302	0.652877	0.534597
ENSMUSG00000110258	0.466286	0.58439	0.543524	0	0.137035	0.236779	0.273156	6.44845	-1.70632	0.840139	-2.03099	0.0422556	0.652877	0.306441
ENSMUSG00000105753	0.391742	0.409555	0.231282	0.0916715	0.0452289	0.264287	0.275385	54.6323	-1.02709	0.505839	-2.03048	0.0423081	0.65308	0.490698
ENSMUSG00000102362	0.333899	0.189894	0.290344	0.139418	0.0606088	0.197479	0.144976	20.5927	-0.999408	0.492429	-2.02955	0.0424024	0.65308	0.500205
ENSMUSG00000106646	3.19843	2.11165	2.45725	0.727673	0.54832	1.98959	2.15473	44.2541	-0.933531	0.460023	-2.02931	0.0424264	0.65308	0.523575
ENSMUSG00000106214	0.150307	0.184071	0.206422	0.039394	0.0371055	0.13189	0.133134	21.8766	-1.07922	0.531913	-2.02895	0.0424633	0.65308	0.473283
ENSMUSG00000090608	1.04261	1.08891	0.920694	0.548205	0.272365	0.635322	0.692212	20.0753	-0.931171	0.458976	-2.0288	0.0424786	0.65308	0.524433
ENSMUSG00000102856	1.93944	1.58841	0.978336	0.525114	0.466345	1.2746	1.2	74.1446	-0.793427	0.391144	-2.02848	0.0425115	0.65308	0.576972
ENSMUSG00000030204	417.341	385.402	436.241	440.38	468.218	520.719	497.935	1307.38	0.223051	0.109975	2.02819	0.0425406	0.65308	1.1672
ENSMUSG00000021905	46.3666	40.7003	43.992	54.992	57.3441	47.888	46.704	1262.67	0.244492	0.120553	2.02809	0.0425514	0.65308	1.18468
ENSMUSG00000022504	3.91429	3.46427	1.69686	1.68393	0.836625	2.35809	2.25135	81.4651	-0.76565	0.377566	-2.02786	0.042575	0.65308	0.588188
ENSMUSG00000113303	0.0548057	0.107236	0.0970706	0.153901	0.179475	0.186065	0.15686	17.8101	0.96051	0.473683	2.02775	0.042586	0.65308	1.946
ENSMUSG00000031605	1341.01	1485.04	1511.12	2426.76	1754.22	1580.31	1507.1	9508.07	0.329763	0.162638	2.02759	0.0426023	0.65308	1.25681
ENSMUSG00000035246	11.7508	10.4399	11.3426	13.0997	12.7395	12.2445	12.9071	2213.16	0.18987	0.0936476	2.0275	0.0426114	0.65308	1.14066
ENSMUSG00000096736	1.18153	0.0594961	0	0	0	0.0224991	0	7.65193	-5.81811	2.8702	-2.02707	0.042655	0.653311	0.0177246
ENSMUSG00000030824	47.5868	50.6512	50.1473	65.2476	52.7594	57.989	54.3682	3040.92	0.219208	0.108173	2.02647	0.0427168	0.653819	1.16409
ENSMUSG00000100799	0.283672	0.269362	0.212567	0.0774455	0.16078	0.148163	0.149561	19.1511	-0.920842	0.454717	-2.02509	0.0428581	0.654536	0.528201
ENSMUSG00000028868	7.60558	6.71787	5.23529	4.20713	3.98665	6.00943	5.77883	651.778	-0.384089	0.189704	-2.02468	0.0429007	0.654536	0.766263
ENSMUSG00000107905	2.42825	2.34014	2.15947	0.5457	0.523178	1.59862	1.72896	216.207	-1.07119	0.52907	-2.02467	0.042901	0.654536	0.475925
ENSMUSG00000103525	0.111991	0.135344	0.126227	0.0500316	0.0269286	0.0837522	0.085884	18.1607	-1.02133	0.504493	-2.02448	0.0429211	0.654536	0.49266
ENSMUSG00000065173	1.85469	1.57294	0.837871	0.319801	0.430319	0.446119	1.02932	9.91261	-1.36152	0.672594	-2.02428	0.0429413	0.654536	0.389172
ENSMUSG00000103916	0.303258	0.296687	0.358083	0.118276	0.120954	0.263989	0.236024	35.0411	-0.786946	0.38881	-2.02398	0.0429717	0.654536	0.57957
ENSMUSG00000039278	103.324	108.58	126.743	107.472	137.529	163.169	148.33	12256	0.301609	0.149051	2.02353	0.0430181	0.654536	1.23252
ENSMUSG00000033287	74.8924	82.4154	76.8667	95.6426	94.1575	86.6448	82.3916	4632.92	0.20057	0.0991409	2.02308	0.0430645	0.654536	1.14915
ENSMUSG00000022982	212.727	239.019	301.13	307.52	330.744	290.676	282.952	5035.05	0.271784	0.134364	2.02274	0.0430999	0.654536	1.2073
ENSMUSG00000060771	13.9049	15.2379	12.0706	11.6433	10.0581	12.2505	11.8781	904.235	-0.262823	0.129943	-2.0226	0.0431149	0.654536	0.833456
ENSMUSG00000020659	6.38782	5.26307	4.3886	3.84551	4.14705	4.78135	4.38584	581.843	-0.316712	0.156587	-2.02259	0.0431156	0.654536	0.802898
ENSMUSG00000104044	0.700974	0.64287	0.412495	0.244307	0.210391	0.422599	0.534705	63.3356	-0.732315	0.362084	-2.0225	0.043125	0.654536	0.601937
ENSMUSG00000020736	28.6067	25.7063	33.1483	30.1553	37.0272	35.1073	39.0823	1064.86	0.278576	0.137757	2.02222	0.0431537	0.654536	1.213
ENSMUSG00000004707	0.0699827	0.0626488	0.081575	0.195307	0.130258	0.106611	0.155788	15.3783	1.03855	0.513595	2.02212	0.0431644	0.654536	2.05416
ENSMUSG00000110976	0.18529	0.186607	0.0441783	0	0	0	0	1.33897	-4.05398	2.00499	-2.02195	0.043182	NA	0.0602046
ENSMUSG00000090220	15.0921	13.5295	7.09536	3.71408	3.37338	7.57736	10.7588	42.8775	-0.908635	0.449476	-2.02154	0.0432238	0.654918	0.532689
ENSMUSG00000042817	106.377	91.0513	89.9295	77.3597	76.0337	82.7235	81.6925	380.77	-0.268743	0.132964	-2.02116	0.0432631	0.654918	0.830043
ENSMUSG00000089336	0.10075	0.182639	0.0960866	0	0	0.0460447	0.0265594	2.67559	-2.7916	1.38126	-2.02106	0.0432737	NA	0.144426
ENSMUSG00000081974	1.01638	0.800686	0.86163	0.221987	0.159308	0.681273	0.690675	29.2509	-1.02646	0.507889	-2.02103	0.0432765	0.654918	0.490913
ENSMUSG00000043282	0.356996	0.272488	0.223994	0.184668	0.0496973	0.111631	0.217938	22.4909	-1.02746	0.508471	-2.02068	0.0433124	0.654918	0.490573
ENSMUSG00000031917	5.36961	5.5882	6.20562	8.12504	7.59076	6.04553	6.12022	1251.78	0.284793	0.140971	2.02021	0.0433612	0.654918	1.21824
ENSMUSG00000021131	5.11616	7.47515	8.3429	9.63988	9.79271	8.09275	8.69318	321.396	0.374249	0.185269	2.02003	0.0433805	0.654918	1.29616
ENSMUSG00000033713	235.615	214.082	220.552	170.519	185.819	191.086	216.853	3140.3	-0.225524	0.111665	-2.01964	0.0434203	0.654918	0.855284
ENSMUSG00000028461	1.36403	1.50506	1.66729	1.52422	2.08204	2.07473	1.81369	508.841	0.310522	0.153758	2.01955	0.0434296	0.654918	1.24016
ENSMUSG00000096140	0.165113	0.133029	0.15747	0.495856	0.327542	0.415029	0.152343	13.3358	1.1998	0.594182	2.01925	0.0434609	0.654918	2.29708
ENSMUSG00000026535	0	0.00708341	0	0.105611	0.0116271	0.00401801	0	4.35216	3.58362	1.77487	2.01909	0.0434778	NA	11.9888
ENSMUSG00000086944	0.298585	0.386996	0.173334	0.127592	0.0572284	0.154257	0.191646	15.957	-1.12371	0.556565	-2.01901	0.0434863	0.654918	0.458912
ENSMUSG00000067698	0.106062	0.142421	0.0899131	0	0.0519504	0.0430864	0.0372794	5.95427	-1.74473	0.864227	-2.01883	0.0435046	0.654918	0.29839
ENSMUSG00000042138	33.0032	32.6771	25.1804	23.7089	23.2781	25.9501	25.3248	354.508	-0.302592	0.149924	-2.0183	0.0435596	0.655104	0.810794
ENSMUSG00000049336	218.091	200.881	238.806	174.6	157.067	204.604	200.186	8955.26	-0.252017	0.124875	-2.01816	0.0435743	0.655104	0.839721
ENSMUSG00000003072	313.327	316.662	333.667	384.931	376.785	349.277	345.476	7010.94	0.180844	0.0896296	2.01768	0.0436247	0.65517	1.13355
ENSMUSG00000089900	0.255555	0.215255	0.177255	0.0634267	0.040966	0.169881	0.0979902	13.0939	-1.21012	0.599791	-2.01757	0.043636	0.65517	0.432232
ENSMUSG00000108443	5.16093	4.78492	2.69598	1.10454	1.85209	3.4135	3.69181	130.501	-0.743783	0.368738	-2.0171	0.0436849	0.655182	0.597172
ENSMUSG00000027327	29.7318	36.4217	37.3667	46.9263	42.3255	41.7076	35.7062	1423.75	0.271593	0.134651	2.01701	0.0436941	0.655182	1.20714
ENSMUSG00000086458	0.702288	0.801114	0.636621	0.197427	0.208437	0.629204	0.601227	80.9591	-0.802501	0.397969	-2.01649	0.0437484	0.655348	0.573354
ENSMUSG00000109879	9.02555	10.7622	5.16465	1.97126	1.2732	3.62985	7.233	16.1282	-1.25036	0.620215	-2.01601	0.0437992	0.655348	0.420344
ENSMUSG00000097520	6.84777	7.78311	5.55117	3.49867	2.93246	5.52142	6.6018	236.112	-0.537923	0.266833	-2.01596	0.0438046	0.655348	0.688762
ENSMUSG00000027175	5.74347	5.07584	4.82095	3.27392	3.79911	4.1851	5.33328	1674.8	-0.329823	0.163633	-2.01562	0.0438392	0.655348	0.795634
ENSMUSG00000045777	139.309	124.15	145.876	191.873	167.191	142.146	163.985	563.41	0.285377	0.141597	2.01542	0.0438609	0.655348	1.21873
ENSMUSG00000089975	0.381535	0.386724	0.410825	0.228487	0.260427	0.224991	0.220624	25.6002	-0.747885	0.37114	-2.0151	0.0438942	0.655348	0.595476
ENSMUSG00000102618	1.80551	2.1416	1.38711	0.273847	0.420071	1.44401	1.42788	52.9072	-0.996117	0.494487	-2.01445	0.0439626	0.655348	0.501348
ENSMUSG00000107286	2.48369	2.41074	1.32425	0.448492	0.896602	1.94843	1.38166	83.0382	-0.823925	0.409016	-2.01441	0.0439668	0.655348	0.564903
ENSMUSG00000103122	0.572513	1.04833	0.496374	0.0568373	0.137663	0.0475725	0.603694	8.48646	-1.76183	0.874661	-2.0143	0.0439776	0.655348	0.294873
ENSMUSG00000063273	20.0303	16.5778	15.6597	15.4266	15.0109	13.8686	15.0277	3322.27	-0.232022	0.115208	-2.01394	0.0440155	0.655348	0.851441
ENSMUSG00000020381	14.401	12.6156	17.9855	21.5927	19.9521	20.8936	16.511	161.667	0.398824	0.198036	2.0139	0.0440204	0.655348	1.31843
ENSMUSG00000106254	8.03749	4.40897	4.40355	0.933755	0.753866	4.06405	3.96713	23.1601	-1.20647	0.599386	-2.01284	0.0441313	0.656153	0.433328
ENSMUSG00000104874	0.0660512	0.0587215	0.021722	0.00497454	0.0140567	0.0229001	0.0360251	14.6903	-1.32586	0.658702	-2.01284	0.0441318	0.656153	0.398912
ENSMUSG00000020863	60.0288	69.0148	69.4651	74.7128	73.4333	77.5323	76.4031	4911.57	0.190533	0.0946982	2.012	0.0442196	0.657031	1.14119
ENSMUSG00000073411	25.9239	28.0935	36.1054	42.0601	39.6945	35.2234	31.4932	1677.94	0.305239	0.151744	2.01155	0.0442677	0.657318	1.23562
ENSMUSG00000109282	2.50677	1.92115	1.45777	0.333843	0.539055	1.62066	1.22494	23.4164	-1.07142	0.532775	-2.01101	0.0443244	0.65767	0.475851
ENSMUSG00000099008	0.220905	0.227814	0.0842717	0.0578972	0.0856959	0.104996	0.0745396	14.4431	-1.13196	0.563051	-2.0104	0.0443886	0.65767	0.456296
ENSMUSG00000106211	1.20909	1.30969	1.05062	0.176051	0.236891	0.896402	1.06245	65.9246	-1.00537	0.500219	-2.00985	0.0444467	0.65767	0.498143
ENSMUSG00000018830	2.16675	1.86521	2.02955	1.77464	3.01333	2.52865	3.54953	391.308	0.428168	0.213039	2.00981	0.0444509	0.65767	1.34552
ENSMUSG00000104655	9.97347	8.70182	7.53984	2.01891	2.08035	6.18116	6.4126	262.947	-1.06615	0.530502	-2.0097	0.0444629	0.65767	0.477592
ENSMUSG00000086612	2.28279	2.15322	1.32751	0.486421	0.2209	0.865155	2.0255	50.1284	-1.10029	0.547495	-2.00968	0.0444649	0.65767	0.466423
ENSMUSG00000054702	0.662012	0.580901	0.518847	0.544	0.369851	0.371449	0.373224	77.7872	-0.505984	0.251846	-2.0091	0.0445262	0.65767	0.70418
ENSMUSG00000030798	2.25734	2.81072	1.85928	3.32417	3.49794	3.06367	2.99338	86.3268	0.475166	0.236532	2.00889	0.0445493	0.65767	1.39008
ENSMUSG00000018411	148.906	153.098	160.211	171.227	170.057	171.721	173.413	21967.6	0.155477	0.0773965	2.00883	0.0445548	0.65767	1.11379
ENSMUSG00000030120	91.4784	106.3	112.886	149.9	131.728	114.322	106.903	17915.2	0.279707	0.139267	2.00842	0.0445991	0.65767	1.21395
ENSMUSG00000003585	35.3434	35.7561	39.7603	43.6209	43.2468	44.1878	39.2587	1776.51	0.20469	0.101934	2.00805	0.0446375	0.65767	1.15244
ENSMUSG00000048703	1.36106	1.70432	1.01655	0.519322	0.274697	1.319	0.864568	64.1752	-0.871102	0.433954	-2.00736	0.0447115	0.65767	0.546729
ENSMUSG00000097859	2.39621	2.75347	1.77953	0.750714	0.588771	1.92093	2.05037	92.898	-0.800364	0.398723	-2.00732	0.0447158	0.65767	0.574204
ENSMUSG00000007207	1820.19	1517.02	1727.82	1598.68	2106.49	2157.41	2390.02	9339.57	0.289345	0.144162	2.00708	0.044741	0.65767	1.22209
ENSMUSG00000044068	43.6268	44.9669	52.3294	52.0438	59.4312	52.7377	54.7759	2276.35	0.221162	0.110197	2.00698	0.0447522	0.65767	1.16567
ENSMUSG00000114048	1.33027	0.758087	0.556987	0.354321	0.400485	0.474503	0.581616	20.4741	-0.95792	0.477302	-2.00695	0.0447554	0.65767	0.514799
ENSMUSG00000059518	173.163	217.434	212.176	268.625	234.231	226.41	229.553	1217.95	0.253605	0.126378	2.00671	0.0447803	0.65767	1.19218
ENSMUSG00000063160	613.631	632.331	587.157	856.227	612.436	732.32	709.966	4539.62	0.251907	0.125566	2.00616	0.0448387	0.658105	1.19078
ENSMUSG00000052376	0.613332	0.411793	0.243725	0	0.18025	0.0934344	0.161684	4.97052	-1.93363	0.963991	-2.00586	0.0448714	NA	0.26177
ENSMUSG00000006442	8.75595	8.69776	9.55125	12.0503	10.3427	9.80318	10.0338	1467.51	0.229713	0.11458	2.00483	0.044981	0.659067	1.1726
ENSMUSG00000036151	7.22044	7.44626	3.16765	4.41563	1.71882	4.81781	2.66479	64.9332	-0.80766	0.402883	-2.0047	0.0449949	0.659067	0.571308
ENSMUSG00000097216	1.52647	1.35967	1.33449	1.96332	1.82435	1.51927	1.80633	199.23	0.33762	0.168421	2.00462	0.0450039	0.659067	1.26367
ENSMUSG00000085492	5.21465	4.49202	5.05146	6.16023	7.12765	5.20104	5.87906	355.68	0.310138	0.154733	2.00435	0.0450329	0.659067	1.23983
ENSMUSG00000027500	84.6321	76.1589	92.8841	103.033	93.647	93.1616	100.993	9690.33	0.208565	0.104068	2.00412	0.0450569	0.659067	1.15554
ENSMUSG00000095396	0	0	0	0.0868458	0	0.0290758	0.0670856	1.71522	4.08044	2.03611	2.00404	0.0450663	NA	16.9174
ENSMUSG00000111227	0.357866	0.587333	0.467708	0.130269	0.186973	0.363447	0.335428	27.319	-0.891529	0.444916	-2.00382	0.0450897	0.659067	0.539042
ENSMUSG00000031337	3.02889	2.79077	2.54928	2.02089	2.28	2.34926	2.48504	329.948	-0.28777	0.143658	-2.00316	0.0451601	0.659067	0.819167
ENSMUSG00000029402	35.9217	38.2494	40.1121	46.5218	51.4053	42.8983	46.6338	249.186	0.29894	0.149251	2.00294	0.0451841	0.659067	1.23024
ENSMUSG00000102844	0.112214	0.282528	0.167218	0.0459536	0.0371005	0.153851	0.0961395	19.0234	-1.17249	0.585396	-2.0029	0.0451881	0.659067	0.443655
ENSMUSG00000086370	11.5619	15.047	8.98621	6.94034	6.04931	10.6065	10.9358	991.867	-0.459318	0.229333	-2.00284	0.0451945	0.659067	0.72733
ENSMUSG00000098604	0.123611	0.126752	0.0964545	0	0.0297226	0.0410853	0.0710962	6.48319	-1.70086	0.849347	-2.00255	0.0452257	0.659067	0.307603
ENSMUSG00000081801	0.0742132	0.0283227	0.0484269	0	0.00688746	0.0285614	0.0247121	8.0575	-1.72759	0.862811	-2.00228	0.0452551	0.659067	0.301957
ENSMUSG00000106993	0.100737	0.0825379	0.0765335	0.0261039	0.0120428	0.0733497	0.0612136	37.7622	-1.00428	0.501645	-2.00197	0.0452879	0.659067	0.49852
ENSMUSG00000022514	207.328	205.971	196.863	158.411	185.912	162.802	191.545	1930.11	-0.219534	0.109674	-2.0017	0.0453173	0.659067	0.858843
ENSMUSG00000049387	0.0297623	0.0383665	0.0170308	0.0975055	0.0734729	0.0870522	0.0376599	9.53778	1.37001	0.68457	2.00128	0.0453627	0.659067	2.58473
ENSMUSG00000104240	2.42607	3.73477	2.35508	0.804275	0.84031	2.13831	2.51252	50.9647	-0.854429	0.42695	-2.00124	0.0453666	0.659067	0.553084
ENSMUSG00000030055	0.904553	0.623599	0.720383	0.590651	0.460418	0.596655	0.412993	68.8859	-0.53737	0.268588	-2.00072	0.0454225	0.659067	0.689026
ENSMUSG00000057777	0.187626	0.142769	0.109352	0.0455323	0.00919012	0.0476379	0.109913	9.32464	-1.48545	0.742537	-2.0005	0.045446	0.659067	0.357138
ENSMUSG00000067928	25.6709	24.3641	29.7218	22.3149	23.2215	19.6629	23.0086	487.683	-0.269403	0.134671	-2.00045	0.0454519	0.659067	0.829663
ENSMUSG00000032204	15.5468	13.4536	10.4339	19.8074	22.845	17.3682	17.0007	60.2981	0.553093	0.276528	2.00014	0.0454856	0.659138	1.46723
ENSMUSG00000028864	4.58678	3.41299	3.23566	5.07107	5.09677	4.07121	4.5468	472.233	0.327612	0.163831	1.9997	0.045533	0.659353	1.25493
ENSMUSG00000063856	137.808	150.923	151.137	219.218	180.712	153.067	159.251	2559.84	0.279958	0.140017	1.99946	0.0455581	0.659353	1.21416
ENSMUSG00000040009	74.7297	72.1618	75.5464	96.254	82.2512	80.0383	82.5212	6426.31	0.20152	0.100805	1.99911	0.0455965	0.659491	1.14991
ENSMUSG00000041453	1845.73	2006.74	2206.81	2627.66	2491.09	2155.99	2199.43	10791.7	0.229781	0.114984	1.99839	0.0456749	0.659649	1.17266
ENSMUSG00000029219	0.779122	3.01792	1.9148	1.43988	1.10964	0.986047	0.568769	48.8315	-0.897586	0.449174	-1.9983	0.0456838	0.659649	0.536784
ENSMUSG00000055202	25.3144	22.0001	24.9391	44.2732	29.1163	27.0142	26.0156	460.954	0.391506	0.195928	1.99821	0.045694	0.659649	1.31176
ENSMUSG00000103201	0.371447	0.399025	0.395325	0.0705455	0.0949247	0.280469	0.363294	54.6911	-0.942656	0.471869	-1.99771	0.0457484	0.660018	0.520274
ENSMUSG00000036687	1.76655	1.46776	0.737091	0.602862	0.438048	1.05964	0.349269	17.3393	-1.10598	0.553778	-1.99716	0.0458077	0.660456	0.464585
ENSMUSG00000062012	8.26912	8.8923	9.77185	10.6542	10.6554	10.6931	9.71651	1190.59	0.216384	0.108372	1.99668	0.0458605	0.660801	1.16182
ENSMUSG00000026833	253.571	225.005	260.447	300.153	294.248	267.865	268.074	33938.3	0.198053	0.0992098	1.99631	0.0459003	0.660959	1.14715
ENSMUSG00000108643	0.680388	0.469866	0.324446	0.0530724	0.0856959	0.177685	0.307476	6.43721	-1.65957	0.831474	-1.99594	0.0459404	0.66112	0.316533
ENSMUSG00000032366	49.0717	52.9772	59.4496	95.5711	63.9958	59.4767	56.251	9140.94	0.354347	0.177644	1.9947	0.0460755	0.662409	1.27841
ENSMUSG00000018433	13.413	14.4618	14.9627	17.7627	19.6649	15.0337	15.7594	1091.11	0.25632	0.128524	1.99434	0.0461149	0.662409	1.19443
ENSMUSG00000004895	17.5702	18.0905	20.6861	19.6771	21.8797	22.4948	24.1237	1777.93	0.231173	0.11593	1.99407	0.0461447	0.662409	1.17379
ENSMUSG00000036391	267.246	229.06	198.777	152.239	170.103	197.318	222.671	1092.84	-0.319971	0.160479	-1.99385	0.046169	0.662409	0.801086
ENSMUSG00000109416	2.58179	3.76401	2.69679	0.537036	0.975544	2.35985	1.81494	17.8603	-1.08098	0.542243	-1.99354	0.0462025	0.662409	0.472707
ENSMUSG00000073802	0.265671	0.344853	0.154839	0.628603	0.429425	0.39123	0.404647	26.4545	0.848306	0.425562	1.99338	0.0462203	0.662409	1.80039
ENSMUSG00000099141	0.0638198	0.0791055	0.0280918	0.0268054	0	0.0179488	0.0258829	7.33792	-1.72179	0.863939	-1.99295	0.0462671	0.662409	0.303173
ENSMUSG00000075553	13.2436	12.9897	9.3356	5.03046	5.83817	7.89462	9.71468	33.162	-0.737504	0.370144	-1.99248	0.0463187	0.662409	0.599776
ENSMUSG00000036398	28.207	33.243	33.7214	44.4076	40.3434	35.3143	32.7804	2605.74	0.268201	0.134646	1.9919	0.046382	0.662409	1.2043
ENSMUSG00000001313	23.146	25.6403	25.6064	26.4215	30.7824	30.8116	27.0295	2531.63	0.214115	0.107501	1.99175	0.0463989	0.662409	1.15999
ENSMUSG00000101481	0.627099	0.816162	0.506059	0.228273	0.163031	0.499704	0.584954	63.5105	-0.819899	0.411675	-1.99162	0.0464131	0.662409	0.566481
ENSMUSG00000032174	131.762	137.766	135.217	194.965	149.758	165.277	136.502	7461.89	0.260525	0.130834	1.99126	0.0464523	0.662409	1.19791
ENSMUSG00000067336	207.602	180.267	189.383	169.267	173.219	166.692	172.075	17643.4	-0.175991	0.0883937	-1.99099	0.0464825	0.662409	0.88516
ENSMUSG00000097619	0.204992	0.180888	0.176884	0.0533002	0.068851	0.124913	0.113225	14.0961	-1.05322	0.52913	-1.99048	0.0465381	0.662409	0.481891
ENSMUSG00000098142	0.889843	1.14709	0.712868	0.31096	0.345198	0.618144	0.638048	19.5256	-0.942711	0.473642	-1.99034	0.046553	0.662409	0.520254
ENSMUSG00000034311	0.391912	0.391974	0.451102	0.641978	0.5183	0.524979	0.591384	77.4709	0.465151	0.233738	1.99005	0.0465852	0.662409	1.38046
ENSMUSG00000098915	41.698	32.0684	28.9221	0	8.35535	12.127	27.9803	11.888	-1.49912	0.753391	-1.98983	0.04661	0.662409	0.35377
ENSMUSG00000103317	0.329629	0.385838	0.177945	0.0339594	0.0712844	0.204651	0.242651	34.6575	-1.10921	0.557452	-1.98978	0.0466155	0.662409	0.463549
ENSMUSG00000091438	0.334476	0.224568	0.212662	0.0608772	0.0491491	0.0509538	0	2.49409	-2.65903	1.3366	-1.98941	0.0466564	NA	0.158326
ENSMUSG00000024446	14.6029	17.4224	16.3919	21.2627	20.6225	18.033	18.1236	437.623	0.272139	0.136817	1.98907	0.0466934	0.662409	1.2076
ENSMUSG00000061186	0.760127	0.927455	0.886039	0.707116	0.576406	0.803432	0.620111	251.652	-0.343444	0.172704	-1.98862	0.0467426	0.662409	0.788158
ENSMUSG00000031824	132.552	120.784	134.38	183.939	142.785	135.17	152.452	16905.2	0.248985	0.125228	1.98826	0.0467835	0.662409	1.18837
ENSMUSG00000048329	0.409809	0	0	1.79012	0.541969	0.37458	1.29638	3.2104	2.94046	1.47914	1.98795	0.046817	NA	7.67654
ENSMUSG00000102602	2.50794	2.78007	2.14441	0.991627	1.1132	2.30025	2.26153	243.031	-0.572063	0.287851	-1.98736	0.0468827	0.662409	0.672654
ENSMUSG00000031285	15.6817	12.5083	16.677	8.57762	11.5202	11.9853	14.7103	1483.87	-0.353967	0.17814	-1.98702	0.0469205	0.662409	0.78243
ENSMUSG00000087620	4.99495	6.52238	5.71438	3.62044	3.60271	5.34578	5.34248	951.277	-0.359664	0.181073	-1.98629	0.0470014	0.662409	0.779346
ENSMUSG00000084029	0.61939	0.440323	0.321421	0.149206	0.136523	0.358003	0.364981	39.1116	-0.867434	0.436716	-1.98627	0.0470038	0.662409	0.548121
ENSMUSG00000109131	3.76088	6.78161	2.73279	0.391148	1.42107	2.29172	3.39918	17.2955	-1.24217	0.625537	-1.98576	0.0470599	0.662409	0.422737
ENSMUSG00000087531	2.23939	2.88678	1.98715	0.595429	0.652404	1.83329	2.27922	95.489	-0.824827	0.41547	-1.98529	0.0471124	0.662409	0.56455
ENSMUSG00000096385	2.61512	0.367269	0.0686441	0.0262003	0	0.241224	0	20.6187	-3.91837	1.9737	-1.98529	0.0471126	0.662409	0.0661385
ENSMUSG00000081636	0.251783	0.236667	0.32017	0	0.0369979	0.115069	0.0884986	3.72707	-2.14405	1.08003	-1.98519	0.0471236	NA	0.226243
ENSMUSG00000105510	0.214813	0.228454	0.17209	0.0750673	0.0909083	0.0863924	0.172149	18.0406	-0.957949	0.482582	-1.98505	0.0471391	0.662409	0.514788
ENSMUSG00000111003	0.553741	0.842709	0.44987	0.13438	0.253147	0.54363	0.281137	22.2317	-1.01623	0.512074	-1.98454	0.0471961	0.662409	0.494407
ENSMUSG00000076143	0.43426	0.437346	0.129424	0	0.0957176	0.223273	0.0572389	7.56443	-1.7996	0.906942	-1.98425	0.0472279	0.662409	0.287254
ENSMUSG00000108067	0.11154	0.0879121	0.0670634	0.0145638	0.0117581	0.0487592	0.0907676	53.1617	-1.10207	0.555432	-1.98417	0.047237	0.662409	0.465847
ENSMUSG00000048351	11.5864	11.5562	11.6186	16.9248	13.27	11.9695	14.0834	728.309	0.278166	0.140232	1.98361	0.0472991	0.662409	1.21265
ENSMUSG00000052456	28.5897	30.2882	32.513	41.5958	36.8272	32.3012	33.195	2754.47	0.239894	0.120944	1.98351	0.0473103	0.662409	1.18091
ENSMUSG00000067377	19.1616	16.7031	19.5032	27.2118	23.9569	21.5987	18.6347	543.503	0.308766	0.155695	1.98315	0.0473508	0.662409	1.23865
ENSMUSG00000046186	22.3834	18.1794	17.5598	40.4109	19.2571	28.8738	23.0314	140.139	0.52432	0.264404	1.98302	0.0473649	0.662409	1.43826
ENSMUSG00000034248	10.1323	9.69588	8.17989	7.15339	7.22498	8.31892	8.56607	994.105	-0.256497	0.129351	-1.98295	0.0473734	0.662409	0.837118
ENSMUSG00000016559	33.2568	32.0917	44.2513	37.7381	48.1256	46.419	45.5816	5931.09	0.283664	0.143053	1.98293	0.0473754	0.662409	1.21728
ENSMUSG00000091784	8.86362	8.62343	6.85836	4.93105	3.68619	4.58584	7.2302	39.9141	-0.67546	0.340676	-1.9827	0.0474008	0.662409	0.626133
ENSMUSG00000031897	52.818	49.8312	55.3788	84.738	68.3715	53.853	56.5922	1329.06	0.322689	0.162791	1.98223	0.0474533	0.662409	1.25066
ENSMUSG00000106010	1.29968	1.6282	1.15354	0.254327	0.255007	0.858347	0.998141	255.861	-1.20201	0.606485	-1.98192	0.0474879	0.662409	0.43467
ENSMUSG00000064247	2.55827	2.82511	2.71903	4.55199	3.23741	2.90839	3.03312	511.435	0.344369	0.173766	1.98179	0.0475027	0.662409	1.2696
ENSMUSG00000021143	23.7137	25.5395	23.9238	17.6279	19.9903	20.5244	24.2324	3923.08	-0.244298	0.123272	-1.98179	0.0475027	0.662409	0.844226
ENSMUSG00000108214	2.08602	1.89754	2.18199	0.29394	0.355968	1.10712	1.91581	21.795	-1.16623	0.588476	-1.98178	0.047504	0.662409	0.445584
ENSMUSG00000085638	34.4415	41.3617	22.0014	5.67723	7.16173	23.4621	30.4928	75.5162	-0.966775	0.487853	-1.9817	0.0475134	0.662409	0.511648
ENSMUSG00000110558	10.5501	14.5163	7.05629	3.29177	3.68441	9.01699	9.46322	125.291	-0.751905	0.379623	-1.98066	0.0476291	0.662409	0.593819
ENSMUSG00000074578	2.53594	3.05678	2.77034	3.33761	3.79802	3.1548	3.1533	493.52	0.269083	0.135863	1.98055	0.0476415	0.662409	1.20504
ENSMUSG00000066647	62.6458	61.0675	77.0238	83.3271	86.8791	75.883	72.723	1372.3	0.252802	0.127644	1.98052	0.0476451	0.662409	1.19152
ENSMUSG00000018765	698.2	755.862	820.916	915.344	896.471	858.641	811.336	4867.26	0.198909	0.100497	1.97925	0.0477883	0.662409	1.14783
ENSMUSG00000022658	329.169	324.644	362.439	559.035	444.505	332.094	368.4	9734.72	0.330615	0.167107	1.97846	0.0478764	0.662409	1.25755
ENSMUSG00000091426	0.217918	0.280917	0.154388	0.0339966	0.0713624	0.17642	0.144437	25.8443	-1.02872	0.52007	-1.97804	0.0479244	0.662409	0.490146
ENSMUSG00000026380	2.9253	2.50669	2.65346	2.03858	1.86025	2.0593	2.66982	348.344	-0.322012	0.162814	-1.97778	0.0479531	0.662409	0.799954
ENSMUSG00000109465	1.86829	1.24347	1.62687	0.177414	0.214852	0.816717	1.28481	13.2726	-1.34331	0.679209	-1.97775	0.0479569	0.662409	0.394116
ENSMUSG00000018796	944.259	929.835	1111.87	1296.78	1284.03	1043.15	1099.35	3132.72	0.246624	0.12471	1.97759	0.0479752	0.662409	1.18643
ENSMUSG00000046470	0.967846	1.16967	1.46848	1.36921	1.71632	1.74918	1.57723	135.783	0.416877	0.210842	1.9772	0.048019	0.662409	1.33503
ENSMUSG00000064669	0.145699	0.0803177	0.0585072	0.00837421	0.0270436	0.0560733	0.0404301	8.09553	-1.50585	0.761861	-1.97654	0.0480931	0.662409	0.352122
ENSMUSG00000004788	5.4096	5.75959	6.53498	6.87024	6.76907	7.13483	6.78592	841.945	0.223522	0.113091	1.97647	0.0481019	0.662409	1.16758
ENSMUSG00000104106	0.360858	0.448567	0.0983298	0.0337777	0.0545408	0.282718	0.0761023	19.5897	-1.42845	0.722734	-1.97646	0.0481031	0.662409	0.371529
ENSMUSG00000067288	280.855	360.628	333.904	455.733	388.214	368.599	349.102	2959.8	0.263576	0.133375	1.97621	0.0481312	0.662409	1.20045
ENSMUSG00000006418	25.4166	26.5198	30.4175	33.2562	33.1355	31.2344	29.5666	2536.67	0.212151	0.107363	1.97603	0.0481519	0.662409	1.15841
ENSMUSG00000003421	21.1304	22.1331	22.3041	29.3163	27.7778	23.6042	22.8022	1530.28	0.243363	0.123165	1.97591	0.048165	0.662409	1.18375
ENSMUSG00000089707	0.402633	0.546535	0.40069	0.143378	0.169776	0.404023	0.378414	83.2966	-0.716835	0.362833	-1.97566	0.0481934	0.662409	0.608431
ENSMUSG00000106627	0.254211	0.289149	0.178267	0.106145	0.0988799	0.116179	0.212868	25.0357	-0.858829	0.434763	-1.97539	0.0482234	0.662409	0.5514
ENSMUSG00000097385	15.9423	19.8661	9.73079	3.94621	3.37338	13.6004	10.9829	54.3097	-0.929245	0.470414	-1.97538	0.0482252	0.662409	0.525133
ENSMUSG00000093334	0.0653887	0.0439022	0.0727555	0	0	0.0199225	0.0229833	3.07701	-2.50048	1.26598	-1.97514	0.0482525	NA	0.176718
ENSMUSG00000097073	0.691128	0.715925	0.727617	0.42148	0.42733	0.451225	0.681446	68.3619	-0.526008	0.26632	-1.9751	0.0482569	0.662409	0.694474
ENSMUSG00000097342	0.0871432	0.156022	0.138516	0.0898774	0.0554889	0.0663766	0.0663645	20.3158	-0.884707	0.44804	-1.97462	0.0483115	0.662409	0.541597
ENSMUSG00000109638	3.33791	2.43914	2.07291	0.508626	0.547518	1.98668	1.96449	24.6907	-1.06173	0.537701	-1.97458	0.0483163	0.662409	0.479057
ENSMUSG00000042348	20.4977	18.6384	19.9414	26.5504	23.7398	21.7549	20.5938	2033.49	0.234058	0.118556	1.97425	0.0483535	0.662409	1.17614
ENSMUSG00000108556	1.05905	0.650103	0.673352	0.110146	0.0444631	0.32267	0.638132	10.3396	-1.51922	0.769584	-1.97408	0.0483725	0.662409	0.348874
ENSMUSG00000105382	11.23	9.16239	6.64304	2.79426	3.25859	5.32722	9.14356	49.8735	-0.81493	0.412878	-1.97378	0.0484071	0.662409	0.568436
ENSMUSG00000082229	11.035	10.8857	15.3354	16.2926	17.9601	13.4586	13.874	4457.01	0.310189	0.157158	1.97374	0.048411	0.662409	1.23987
ENSMUSG00000105442	0.545072	0.698657	0.54347	0.162339	0.174752	0.271754	0.548633	17.7173	-1.05195	0.533049	-1.97347	0.0484424	0.662409	0.482314
ENSMUSG00000090610	0.0193954	0.0208355	0.0369952	0.105903	0.0513006	0.0531843	0.0681726	8.20356	1.43103	0.725138	1.97346	0.048443	0.662409	2.69639
ENSMUSG00000042303	1063.1	1031.24	1034.84	1456.44	1179.31	1099.32	1178.07	3057.21	0.235581	0.119433	1.9725	0.0485528	0.662409	1.17738
ENSMUSG00000004530	116.14	121.241	145.118	174.76	144.67	146.498	139.923	3595.17	0.248372	0.125921	1.97245	0.0485586	0.662409	1.18787
ENSMUSG00000097147	0.294956	0.211237	0.125023	0	0.0866838	0.0599111	0.0345578	3.69512	-2.16854	1.09957	-1.97217	0.0485896	NA	0.222435
ENSMUSG00000063412	0.637693	0.856299	1.82452	2.78556	2.99856	2.72008	2.24141	9.86308	1.28594	0.65205	1.97215	0.0485923	0.662409	2.43841
ENSMUSG00000004748	45.2599	49.9599	53.7269	75.4632	60.9251	57.7244	49.3898	2556.74	0.293922	0.149046	1.97202	0.0486071	0.662409	1.22597
ENSMUSG00000106940	1.82544	2.0519	1.06703	0.578747	0.558105	1.13028	1.64544	89.6869	-0.755491	0.383157	-1.97175	0.0486377	0.662409	0.592345
ENSMUSG00000109791	2.63997	2.45421	2.90512	0	0.179043	1.11371	1.92721	8.23567	-1.7329	0.879233	-1.97092	0.0487332	0.662409	0.300847
ENSMUSG00000103762	0.228567	0.174789	0.103451	0.0126918	0.0444025	0.127476	0.118465	31.1623	-1.1532	0.58523	-1.97051	0.0487804	0.662409	0.449627
ENSMUSG00000026966	11.4977	13.8481	13.5193	18.1487	17.0132	14.5631	13.3592	908.072	0.283143	0.143691	1.9705	0.0487809	0.662409	1.21684
ENSMUSG00000102179	0.87278	1.09151	0.869649	0.35564	0.241185	0.607244	0.961522	57.2124	-0.808415	0.410416	-1.96975	0.0488674	0.662409	0.571009
ENSMUSG00000075296	0.349645	0.366214	0.416824	0.925932	0.547176	0.583247	0.350253	60.3587	0.670072	0.340229	1.96947	0.0488989	0.662409	1.59115
ENSMUSG00000100555	0.177171	0.281028	0.205932	0.157202	0.0732212	0.141698	0.151792	31.9874	-0.770366	0.39119	-1.96929	0.0489201	0.662409	0.586269
ENSMUSG00000037772	62.4622	65.9145	73.1685	85.8205	76.0212	80.5192	77.3187	457.769	0.249863	0.126886	1.96919	0.0489308	0.662409	1.18909
ENSMUSG00000089940	2.70123	3.52567	2.3701	1.12095	0.904998	2.41964	2.22171	42.1187	-0.784828	0.39856	-1.96916	0.0489349	0.662409	0.580421
ENSMUSG00000038900	46.2992	46.326	46.3926	65.4466	62.2642	47.1421	48.6208	6267.42	0.269766	0.137023	1.96877	0.0489796	0.662409	1.20561
ENSMUSG00000105357	0.0642497	0.134589	0.0735307	0.0140327	0.0226586	0.0469812	0	4.13038	-2.08971	1.06148	-1.96867	0.0489905	NA	0.234927
ENSMUSG00000112075	0.95454	1.16685	1.06731	0.251614	0.17412	0.782226	0.832988	23.6846	-1.06199	0.539455	-1.96863	0.0489952	0.662409	0.478971
ENSMUSG00000085206	0.319668	0.296184	0.106705	0.0523638	0.0563678	0.073047	0.185393	10.1634	-1.40404	0.713209	-1.96862	0.0489969	0.662409	0.37787
ENSMUSG00000028152	46.7482	45.8363	51.3808	64.4995	59.487	48.3541	54.1608	7323.13	0.238729	0.121273	1.96852	0.0490081	0.662409	1.17995
ENSMUSG00000104901	0.289304	0.380481	0.227222	0.209073	0.198803	0.151661	0.242254	59.5233	-0.5848	0.29711	-1.9683	0.0490341	0.662409	0.666742
ENSMUSG00000032554	16.835	19.8196	19.1357	13.8322	18.296	14.341	15.1193	763.932	-0.272029	0.138213	-1.96819	0.0490456	0.662409	0.828154
ENSMUSG00000113427	2.71575	4.5812	2.18534	0.834108	1.19718	2.40472	2.23723	28.3774	-0.924562	0.469787	-1.96804	0.049063	0.662409	0.52684
ENSMUSG00000055720	458.033	433.947	464.984	502.307	512.201	494.074	541.151	2098.83	0.180155	0.0915634	1.96754	0.0491205	0.662409	1.13301
ENSMUSG00000103869	6.97273	5.17196	5.48886	1.87342	1.80524	4.24888	5.95201	84.8886	-0.760978	0.386857	-1.96708	0.0491738	0.662409	0.590096
ENSMUSG00000097392	2.09677	1.96036	2.04643	1.65491	1.70466	1.72546	1.8838	596.665	-0.22347	0.113641	-1.96645	0.0492468	0.662409	0.856503
ENSMUSG00000011382	19.2085	21.4046	21.646	21.4983	28.0993	23.759	27.3085	508.287	0.278374	0.141567	1.96638	0.0492551	0.662409	1.21283
ENSMUSG00000095174	0.12671	0.140371	0.0604221	0.0518898	0.0139644	0.0144771	0.0334027	4.15281	-1.98066	1.00764	-1.96565	0.0493393	NA	0.253373
ENSMUSG00000021732	10.584	10.5594	10.2229	6.24636	8.65648	8.80967	9.11833	212.483	-0.347162	0.176615	-1.96564	0.0493398	0.662409	0.786129
ENSMUSG00000032017	26.0157	29.3238	26.8749	33.3891	29.9544	30.7246	32.3758	1207.57	0.204857	0.104228	1.96547	0.0493604	0.662409	1.15257
ENSMUSG00000022382	6.13677	6.6098	7.7058	13.1616	7.79939	7.99697	7.00029	1558.02	0.398659	0.202848	1.96531	0.0493786	0.662409	1.31828
ENSMUSG00000103049	1.94729	2.11279	1.78287	0.878967	0.82409	1.77989	1.53317	62.3466	-0.635328	0.323392	-1.96458	0.0494634	0.662409	0.643795
ENSMUSG00000022557	35.1951	37.3206	37.3339	55.6929	43.0054	39.4116	39.4314	2006.04	0.277182	0.141096	1.96449	0.0494735	0.662409	1.21183
ENSMUSG00000045471	0.129229	0.451178	0.287577	0.0470415	0	0.11812	0.0908451	3.88968	-2.19498	1.11751	-1.96418	0.0495093	NA	0.218396
ENSMUSG00000030584	231.424	244.636	234.269	239.065	274.557	300.057	293.793	1429.7	0.225813	0.114985	1.96384	0.0495486	0.662409	1.16944
ENSMUSG00000024973	0.106781	0.172064	0.0678922	0	0	0.0325339	0	1.58842	-3.45372	1.75874	-1.96374	0.0495597	NA	0.09127
ENSMUSG00000107676	0.20291	0.297239	0.193517	0.0402886	0.0487904	0.0843032	0.175059	8.42155	-1.4228	0.724815	-1.96298	0.0496487	0.662409	0.372989
ENSMUSG00000025171	1.66199	1.89785	2.16541	4.6446	2.63064	2.02748	1.8353	384.183	0.54393	0.277103	1.96292	0.0496555	0.662409	1.45794
ENSMUSG00000019470	700.687	770.606	825.04	938.611	876.696	851.626	853.294	2172.99	0.201013	0.102444	1.96217	0.0497425	0.662409	1.1495
ENSMUSG00000049160	0.352339	0.395929	0.252022	0.197448	0.0735734	0.228825	0.283535	57.3533	-0.774482	0.394721	-1.9621	0.0497511	0.662409	0.584599
ENSMUSG00000111358	0.751104	0.680797	0.626794	0.30759	0.393193	0.364722	0.519758	23.1427	-0.791993	0.403683	-1.96192	0.0497723	0.662409	0.577546
ENSMUSG00000073594	10.7825	13.3024	11.4081	7.72734	5.34743	9.8556	9.06029	59.7103	-0.569744	0.290416	-1.96182	0.0497835	0.662409	0.673736
ENSMUSG00000044496	28.1248	34.1127	33.4411	47.6393	38.2999	34.7045	34.9754	1225.4	0.285872	0.145719	1.9618	0.0497854	0.662409	1.21915
ENSMUSG00000106988	3.51996	3.70859	4.38996	10.0534	5.72938	6.43474	5.99578	21.9294	0.859541	0.438245	1.96133	0.0498411	0.662409	1.81446
ENSMUSG00000057841	45.0899	49.6928	52.4245	75.597	67.498	50.6923	49.9504	5698.58	0.312376	0.159278	1.9612	0.0498557	0.662409	1.24175
ENSMUSG00000083396	0.544232	0.529829	0.45416	0.841963	0.879686	0.746171	0.789075	31.4565	0.676081	0.344796	1.96081	0.0499008	0.662409	1.59779
ENSMUSG00000095061	3.29512	3.04334	2.37611	1.22873	0.921156	1.4692	2.79662	28.064	-0.865088	0.441213	-1.9607	0.0499137	0.662409	0.549013
ENSMUSG00000039405	21.736	18.2345	18.4325	33.5862	26.2268	18.6898	23.1561	425.922	0.384121	0.195934	1.96046	0.0499416	0.662409	1.30506
ENSMUSG00000008035	19.4836	19.6834	23.7551	23.1961	26.0535	23.3983	25.2042	2359.32	0.222228	0.113366	1.96027	0.0499641	0.662409	1.16653
ENSMUSG00000045538	7.91895	8.21556	9.10424	12.4979	11.9233	9.5683	8.23585	556.25	0.327535	0.167111	1.95999	0.049997	0.662409	1.25487
ENSMUSG00000028955	1.81587	1.78981	1.83031	1.52161	1.64568	1.62887	1.53063	933.775	-0.19534	0.0996641	-1.95998	0.0499981	0.662409	0.873367
ENSMUSG00000031167	16.9536	14.9503	18.9128	20.5325	25.4795	17.5518	19.3171	2188.93	0.291109	0.148538	1.95982	0.0500165	0.662409	1.22358
ENSMUSG00000060487	38.8154	40.719	41.2811	28.3814	38.6753	33.0444	35.3452	1247.93	-0.249555	0.127366	-1.95935	0.0500717	0.662409	0.841156
ENSMUSG00000011154	0.483923	0.882381	0.704429	1.14037	1.10032	1.00105	1.15484	37.8523	0.659924	0.336814	1.95932	0.0500758	0.662409	1.58
ENSMUSG00000016493	1.95799	2.32087	1.63244	0.984762	1.14472	1.86599	1.76528	416.774	-0.452465	0.230938	-1.95925	0.0500834	0.662409	0.730793
ENSMUSG00000027525	53.7625	55.4871	59.6757	60.5675	64.1898	62.5512	67.2163	7537.86	0.17639	0.0900327	1.95918	0.0500916	0.662409	1.13005
ENSMUSG00000006574	0.153264	0.41984	0.818549	0.903805	0.405381	0.532337	2.909	29.8705	1.35038	0.689269	1.95915	0.0500952	0.662409	2.54979
ENSMUSG00000103742	0.261746	0.255282	0.183938	0	0.0242918	0.188878	0.0871585	10.8349	-1.62495	0.829753	-1.95836	0.0501879	0.662409	0.32422
ENSMUSG00000054381	6.55293	7.73998	8.40358	10.8036	9.81608	8.31567	8.88885	283.613	0.320068	0.16344	1.95833	0.0501917	0.662409	1.24839
ENSMUSG00000030134	135.33	150.854	151.624	179.341	174.982	164.199	151.541	12351.2	0.198926	0.101604	1.95785	0.0502471	0.662409	1.14784
ENSMUSG00000046792	79.5129	92.2199	98.4055	102.986	116.241	102.594	107.047	563.511	0.251614	0.128519	1.9578	0.0502538	0.662409	1.19054
ENSMUSG00000058975	144.796	123.167	109.58	91.7974	100.36	108.564	119.305	6565.6	-0.261148	0.133391	-1.95776	0.0502577	0.662409	0.834424
ENSMUSG00000036966	229.539	252.676	285.305	333.888	346.126	287.825	259.287	5817.58	0.261991	0.133822	1.95776	0.0502586	0.662409	1.19913
ENSMUSG00000028553	0.472705	0.439443	0.433484	0.158835	0.240442	0.365597	0.345081	40.2679	-0.688342	0.351677	-1.95732	0.0503104	0.662409	0.620567
ENSMUSG00000062270	204.699	194.579	229.254	244.141	257.376	228.109	232.042	5680.21	0.198653	0.101503	1.95712	0.0503329	0.662409	1.14763
ENSMUSG00000084930	0.984132	0.969099	0.469288	0.179119	0.433836	0.399792	0.34591	10.3095	-1.23824	0.632696	-1.95708	0.0503377	0.662409	0.42389
ENSMUSG00000032015	0.0492303	0.039664	0.0469514	0.197126	0.130213	0.134995	0.0865192	6.21984	1.60295	0.819144	1.95687	0.0503633	0.662409	3.03765
ENSMUSG00000044062	0.0274194	0.033137	0.130751	0	0	0.0250623	0	2.35266	-3.25474	1.66327	-1.95683	0.0503679	NA	0.104767
ENSMUSG00000037679	1610.93	1544.76	976.867	1057.47	1030.07	1144.84	1174.9	4869.5	-0.322244	0.164706	-1.95648	0.0504087	0.662409	0.799825
ENSMUSG00000106479	1.06282	1.19882	0.810899	0	0	0.194291	0.448282	2.60539	-2.6997	1.3803	-1.95588	0.0504791	NA	0.153925
ENSMUSG00000055239	11.3949	10.8858	12.2885	13.8558	12.8832	12.5714	13.1446	2568.38	0.186567	0.0953907	1.95582	0.050486	0.662409	1.13805
ENSMUSG00000081651	0.571129	0.270676	0.192244	0	0.0592403	0.214954	0.106277	6.27645	-1.83176	0.936668	-1.95562	0.0505104	0.662409	0.280921
ENSMUSG00000079003	0.452709	0.565819	0.550143	0.782568	0.670839	0.599859	0.525879	1424.54	0.301806	0.15433	1.95558	0.0505147	0.662409	1.23269
ENSMUSG00000028063	29.8963	27.6796	32.4752	44.079	37.6549	30.7272	33.0359	2425.34	0.277089	0.141693	1.95556	0.050517	0.662409	1.21175
ENSMUSG00000037787	124.109	126.686	145.35	158.024	184.739	149.125	141.255	856.756	0.262185	0.134083	1.95539	0.0505368	0.662409	1.19929
ENSMUSG00000043004	78.0242	79.489	85.8424	121.524	102.542	92.4966	78.5685	10022.4	0.284209	0.145347	1.95539	0.050537	0.662409	1.21774
ENSMUSG00000026837	29.7128	31.6774	24.6929	22.3385	17.1882	27.3266	24.7588	1296.24	-0.325647	0.166572	-1.955	0.0505835	0.662409	0.79794
ENSMUSG00000036655	0.301917	0.459471	0.255947	0.732681	0.621106	0.797225	0.5306	16.4371	0.971734	0.497126	1.9547	0.050618	0.662409	1.9612
ENSMUSG00000114083	0.132585	0.121388	0.0344858	0.0263253	0.0159403	0.0550852	0.0508386	10.8007	-1.38041	0.70638	-1.9542	0.0506772	0.662409	0.384109
ENSMUSG00000027472	3.17571	3.35569	3.06173	5.18582	3.65033	3.63516	3.44255	768.678	0.314108	0.160736	1.95418	0.0506797	0.662409	1.24324
ENSMUSG00000034587	0.817184	0.625335	0.665225	0.914805	1.0551	0.806315	0.789582	247.356	0.346575	0.177393	1.95372	0.0507346	0.662409	1.27154
ENSMUSG00000064586	0.07246	0.0356766	0.053749	0.0219804	0.00354918	0.0257565	0.0297136	8.99427	-1.42331	0.728682	-1.95327	0.0507873	0.662409	0.372855
ENSMUSG00000107690	0.262358	0.357715	0.211719	0.0220389	0.0889656	0.184465	0.127683	9.26967	-1.37979	0.706429	-1.95319	0.0507972	0.662409	0.384275
ENSMUSG00000028081	56.5011	54.9863	63.8927	83.2495	75.226	59.8918	62.9038	9173.42	0.266428	0.136443	1.95266	0.0508593	0.662409	1.20283
ENSMUSG00000102565	0.0782291	0.0793685	0.0828976	0.0348047	0.0613081	0.0291313	0.0519379	21.4895	-0.852175	0.436419	-1.95265	0.0508609	0.662409	0.553949
ENSMUSG00000112195	2.42495	2.08849	1.27597	0.365263	0.516066	0.458584	1.93981	16.1678	-1.24564	0.63794	-1.9526	0.0508675	0.662409	0.421721
ENSMUSG00000044471	13.497	14.4801	8.38847	9.11185	6.95813	9.73	10.942	771.923	-0.401092	0.205443	-1.95233	0.0508992	0.662409	0.757285
ENSMUSG00000107634	0.10235	0.0824615	0.0759204	0	0	0.0311837	0.0479662	4.45527	-2.14375	1.09848	-1.95156	0.0509906	NA	0.226291
ENSMUSG00000054405	20.082	23.0783	30.7156	32.787	33.8441	27.2875	27.8403	3954.36	0.305826	0.15675	1.95104	0.0510521	0.662409	1.23613
ENSMUSG00000037373	50.451	47.2351	51.7193	54.4485	56.4097	54.4197	58.8345	6115.33	0.170051	0.087165	1.9509	0.0510684	0.662409	1.1251
ENSMUSG00000020198	326.403	346.972	338.506	373.833	361.972	388.946	381.506	9077.34	0.158817	0.0814093	1.95084	0.051076	0.662409	1.11637
ENSMUSG00000085839	0.150319	0.149058	0.104763	0.0441955	0.0611678	0.0792673	0.0975419	17.6959	-0.933621	0.478618	-1.95066	0.0510976	0.662409	0.523543
ENSMUSG00000102927	0.157791	0.0726453	0.121822	0.00820545	0.0596219	0.0618112	0.0554614	10.6609	-1.31983	0.676683	-1.95044	0.0511239	0.662409	0.400582
ENSMUSG00000021927	1.58222	1.59346	1.88622	0.431963	0.871863	0	0.625646	5.26959	-1.80513	0.925713	-1.94999	0.0511769	NA	0.286154
ENSMUSG00000102673	0.914347	1.35057	0.436011	0.0416045	0.25192	0.748688	0.482073	33.0651	-1.23708	0.634481	-1.94976	0.0512048	0.662409	0.424229
ENSMUSG00000026851	25.6424	29.511	35.9978	37.5487	39.4983	34.4677	34.0773	2971.41	0.260572	0.133655	1.94958	0.0512258	0.662409	1.19795
ENSMUSG00000037935	43.293	50.3272	63.2305	60.2337	66.1397	64.9137	60.8563	1860.34	0.269941	0.138474	1.94939	0.0512487	0.662409	1.20576
ENSMUSG00000039483	3.67657	3.81232	3.67587	4.6336	4.19794	4.23025	4.02907	1137.63	0.198725	0.101951	1.94921	0.0512701	0.662409	1.14768
ENSMUSG00000114180	0.255555	0.194458	0.121863	0.0310086	0.0250348	0.142747	0.0748537	8.87774	-1.46907	0.75369	-1.94917	0.0512757	0.662409	0.361216
ENSMUSG00000108064	0.698916	0.505841	0.305037	0.168173	0.240216	0.238209	0.462175	32.952	-0.861747	0.442113	-1.94916	0.0512766	0.662409	0.550286
ENSMUSG00000036985	17.388	16.338	15.544	12.6256	14.4405	13.4611	15.6985	1371.11	-0.224343	0.115097	-1.94916	0.0512769	0.662409	0.855985
ENSMUSG00000112484	0.0417328	0.201741	0.0995025	0	0	0.0572179	0	2.85899	-2.95399	1.51563	-1.94901	0.0512937	NA	0.12905
ENSMUSG00000072214	1330.85	1139.09	1255.2	1249.53	1484.39	1479.94	1567.85	20873.6	0.219226	0.112492	1.94882	0.0513174	0.662409	1.16411
ENSMUSG00000072844	0.571159	1.33122	1.0019	0.334142	0.881246	0.466125	0.666795	76.7704	-0.721096	0.370086	-1.94846	0.0513603	0.662409	0.606637
ENSMUSG00000029715	72.2345	82.8009	82.3475	115.91	112.519	86.6215	81.2761	448.57	0.323812	0.166195	1.94839	0.0513689	0.662409	1.25163
ENSMUSG00000105412	0.0539189	0.0434416	0.0223578	0.00256008	0.0124013	0.0321416	0.0123599	11.3938	-1.40562	0.721477	-1.94826	0.0513842	0.662409	0.377455
ENSMUSG00000106570	9.12499	11.8508	10.6509	2.82587	1.92123	8.58953	9.19113	59.2744	-0.906412	0.465283	-1.94809	0.0514044	0.662409	0.53351
ENSMUSG00000107496	0.0114524	0.00922698	0.0273056	0	0	0	0	1.24919	-3.94835	2.02685	-1.94802	0.0514127	NA	0.0647783
ENSMUSG00000026678	25.2932	25.2485	21.2798	30.823	32.1116	22.8515	29.7696	4010.97	0.270948	0.139096	1.94791	0.0514254	0.662409	1.2066
ENSMUSG00000096992	1.65582	1.68626	0.922238	0.535237	0.572271	1.16235	1.25712	87.6793	-0.689913	0.354209	-1.94776	0.0514441	0.662409	0.619891
ENSMUSG00000022773	22.7444	24.8863	23.7866	26.7688	28.4377	27.7679	26.1865	1004.82	0.196949	0.101125	1.94759	0.0514646	0.662409	1.14627
ENSMUSG00000020440	200.713	211.525	243.469	287.206	280.74	248.932	221.568	3864.1	0.248307	0.127525	1.94712	0.0515205	0.662409	1.18781
ENSMUSG00000103285	0.43644	0.612639	0.330415	0.186714	0.230082	0.382471	0.389044	85.0745	-0.632265	0.324747	-1.94695	0.051541	0.662409	0.645163
ENSMUSG00000092051	1.4044	2.34579	0.784032	0.374065	0.302001	1.47152	0.686264	32.0655	-1.09253	0.561235	-1.94665	0.0515762	0.662409	0.468938
ENSMUSG00000107412	0.344458	0.432612	0.386486	0.221273	0.276899	0.268546	0.202975	31.3888	-0.675114	0.346828	-1.94654	0.0515901	0.662409	0.626283
ENSMUSG00000089476	0.222984	0.377275	0.191396	0.0487018	0.058979	0.122289	0.16459	7.93012	-1.43019	0.734843	-1.94626	0.0516237	0.662409	0.371081
ENSMUSG00000108597	3.95554	3.31971	2.80313	1.01991	0.896081	3.38954	2.491	97.0042	-0.784077	0.402957	-1.94581	0.0516777	0.662409	0.580724
ENSMUSG00000104753	0.512883	0.452954	0.376263	0.129252	0.104351	0.315534	0.405612	34.7143	-0.90886	0.467239	-1.94517	0.0517544	0.662409	0.532606
ENSMUSG00000001525	328.865	328.166	366.534	553.995	428.464	351.718	358.338	24851	0.310511	0.159646	1.94499	0.0517758	0.662409	1.24015
ENSMUSG00000047565	4.50439	2.37461	3.55338	0.607283	1.12767	1.88068	3.57694	47.2463	-0.95091	0.488998	-1.94461	0.0518221	0.662409	0.517306
ENSMUSG00000100354	0.0278987	0.0786713	0.0465626	0.00761665	0.00614929	0.0255004	0.0147091	4.42653	-1.92177	0.988606	-1.94392	0.0519053	NA	0.26393
ENSMUSG00000038467	36.7146	38.6425	46.0463	49.9646	50.235	45.7091	43.3484	5953.6	0.225542	0.116028	1.94386	0.051912	0.662409	1.16922
ENSMUSG00000091390	0.257831	0.341271	0.17564	0.12067	0.0974227	0.101	0.135937	9.95423	-1.19582	0.61534	-1.94334	0.051975	0.662409	0.436539
ENSMUSG00000109044	6.32313	6.58983	4.59033	1.30545	0.859804	3.65176	4.27914	130.784	-1.20945	0.622394	-1.94322	0.0519902	0.662409	0.432435
ENSMUSG00000105526	1.16188	1.03325	1.05583	0.395012	0.492865	0.951793	0.959324	82.2786	-0.629456	0.323948	-1.94308	0.0520071	0.662409	0.64642
ENSMUSG00000080406	4.80776	3.92319	2.41017	0.605802	0.760813	2.47892	3.44473	44.576	-1.02803	0.529106	-1.94295	0.0520219	0.662409	0.49038
ENSMUSG00000026668	0.243736	0.485767	0.415969	1.35887	0.588126	0.703525	0.270537	47.2551	0.928272	0.477827	1.94269	0.0520532	0.662409	1.903
ENSMUSG00000103867	7.82574	6.47377	3.54453	1.94359	1.17686	4.64108	3.47741	165.644	-1.08193	0.556933	-1.94266	0.0520577	0.662409	0.472396
ENSMUSG00000037649	8.90555	12.1821	11.9762	15.1826	13.6981	13.2055	12.4307	407.552	0.304407	0.156699	1.94262	0.0520618	0.662409	1.23491
ENSMUSG00000037085	17.8267	18.5534	19.7524	22.6175	23.9717	19.5358	23.2352	458.672	0.255392	0.131474	1.94253	0.0520726	0.662409	1.19366
ENSMUSG00000103076	0.247715	0.252802	0.224436	0.103698	0.0764403	0.203778	0.200258	47.2684	-0.728368	0.374971	-1.94246	0.052081	0.662409	0.603586
ENSMUSG00000103971	0.113187	0.0810607	0.0479769	0.0343349	0.0221762	0.0373596	0.0663066	19.079	-1.01951	0.524857	-1.94245	0.0520822	0.662409	0.493284
ENSMUSG00000082213	0.409473	0.419881	0.248512	0	0.0984591	0.238174	0.0785045	5.97886	-1.76154	0.906907	-1.94236	0.052094	0.662409	0.294934
ENSMUSG00000113649	1.43146	1.62317	0.455067	0.347383	0.373946	0.678434	0.726761	15.8476	-1.14197	0.587984	-1.94217	0.052116	0.662409	0.453141
ENSMUSG00000024944	211.198	219.199	250.382	248.142	267.18	259.766	277.519	1192.89	0.213845	0.11011	1.94211	0.0521234	0.662409	1.15978
ENSMUSG00000070891	0.373676	0.180639	0.130672	0.0680118	0.0768729	0.0796956	0.170745	12.929	-1.20951	0.622816	-1.942	0.052137	0.662409	0.432416
ENSMUSG00000110197	0.56861	0.68718	0.361526	0	0.167107	0.0866215	0.199859	3.25752	-2.23618	1.15179	-1.94148	0.0522004	NA	0.212248
ENSMUSG00000041954	1.60968	1.28699	0.925787	0.68435	0.693345	1.02205	1.08837	88.6899	-0.546595	0.281552	-1.94136	0.0522145	0.662409	0.684634
ENSMUSG00000028070	13.2595	14.8814	15.4522	21.2227	19.5123	15.7059	14.6189	1951.52	0.289713	0.149232	1.94136	0.0522147	0.662409	1.2224
ENSMUSG00000103354	8.50257	11.9882	6.89264	2.3213	2.24892	5.82874	8.51737	32.4697	-0.954731	0.491812	-1.94125	0.0522276	0.662409	0.515938
ENSMUSG00000068487	1.08825	0.876784	0.415149	0.118842	0.0959466	0.298409	0.344255	4.43497	-1.89281	0.975055	-1.94124	0.0522295	NA	0.269282
ENSMUSG00000030376	140.706	128.794	129.26	145.567	148.2	147.801	152.593	13965.6	0.160345	0.0826179	1.9408	0.0522822	0.662409	1.11755
ENSMUSG00000090743	0.218906	0.252796	0.208773	0.111559	0.0257335	0.160071	0.153886	23.1203	-1.01624	0.523637	-1.94073	0.0522905	0.662409	0.494403
ENSMUSG00000079614	42.2724	46.1822	48.8607	59.8786	57.5253	50.118	48.2489	1374.62	0.236757	0.122032	1.94012	0.0523651	0.662409	1.17834
ENSMUSG00000028367	6.4057	5.87839	7.30732	8.38986	8.46541	7.53331	6.76913	1095.97	0.254998	0.131468	1.93963	0.0524251	0.662409	1.19333
ENSMUSG00000108269	0.390197	0.421925	0.381928	0.0560675	0.0814788	0.197098	0.411448	28.1659	-1.09853	0.566493	-1.93918	0.052479	0.662409	0.466991
ENSMUSG00000058317	80.9303	80.3266	94.9795	97.0205	104.223	94.7623	97.0579	2629.97	0.202488	0.104441	1.93878	0.0525276	0.662409	1.15068
ENSMUSG00000111563	0.0400429	0.0430159	0.0763787	0	0	0.0122002	0.0140746	2.07409	-3.01504	1.55513	-1.93877	0.0525296	NA	0.123704
ENSMUSG00000081805	0.326174	0.404298	0.287147	0.150699	0.199091	0.183468	0.238111	21.2579	-0.817885	0.421864	-1.93874	0.0525332	0.662409	0.567273
ENSMUSG00000036256	20.94	18.956	19.4952	31.9418	24.6997	21.0713	20.8288	991.641	0.315186	0.162588	1.93855	0.0525557	0.662409	1.24417
ENSMUSG00000034570	50.7317	48.6784	40.8115	34.026	33.1279	41.624	45.0703	1755.84	-0.28138	0.145165	-1.93835	0.0525803	0.662409	0.822803
ENSMUSG00000034342	75.2069	71.0346	58.3368	62.1362	50.7282	60.951	56.5694	4267.67	-0.243768	0.125776	-1.93812	0.0526089	0.662409	0.844536
ENSMUSG00000102437	0.341166	0.558906	0.314527	0.111771	0.115304	0.400191	0.263814	55.2037	-0.862118	0.44486	-1.93795	0.0526287	0.662409	0.550144
ENSMUSG00000036188	70.1285	68.56	78.0085	97.9955	91.4191	77.81	75.2229	2550.64	0.2452	0.126534	1.93783	0.0526445	0.662409	1.18526
ENSMUSG00000066108	7.52176	8.51309	4.95319	1.36902	2.68424	5.23821	5.47646	29.7624	-0.921209	0.475467	-1.93748	0.0526864	0.662409	0.528066
ENSMUSG00000086401	1.04257	1.07208	1.25596	1.54301	1.24574	1.64257	1.57669	101.915	0.417836	0.215689	1.93721	0.0527195	0.662409	1.33592
ENSMUSG00000034220	26.1685	32.1327	28.6259	53.5564	32.5469	31.2823	31.9502	4083.4	0.365369	0.188614	1.93713	0.0527299	0.662409	1.28821
ENSMUSG00000087451	0.0349269	0.0619081	0.0399721	0	0	0.00638488	0.0294633	3.68452	-2.38468	1.23133	-1.93667	0.052786	NA	0.191487
ENSMUSG00000027829	16.3776	17.5149	16.4584	14.302	13.5655	14.153	16.1065	1158.19	-0.208691	0.107762	-1.9366	0.0527948	0.662409	0.865322
ENSMUSG00000105050	0.371107	0.330707	0.23059	0.0429828	0.0495744	0.215858	0.278667	40.2839	-1.08363	0.55963	-1.93633	0.0528268	0.662409	0.47184
ENSMUSG00000108137	1.88769	1.59507	1.80031	1.10614	1.21778	1.24146	1.48074	66.8867	-0.479425	0.247615	-1.93617	0.052847	0.662409	0.717264
ENSMUSG00000074129	38.5132	44.2486	44.3669	65.0184	55.6975	44.3173	44.6511	1022.08	0.306274	0.158224	1.9357	0.0529047	0.662409	1.23651
ENSMUSG00000020133	16.1772	15.7646	17.2651	22.209	19.917	18.3776	17.0786	981.404	0.241827	0.124952	1.93536	0.0529457	0.662409	1.18249
ENSMUSG00000025868	48.5575	55.0228	61.9471	75.8607	69.5484	60.8001	58.3716	2131.16	0.261424	0.135088	1.93521	0.0529651	0.662409	1.19866
ENSMUSG00000104625	1.19081	1.09647	0.908546	0.352969	0.494947	0.808554	0.968652	51.0083	-0.698236	0.360825	-1.93511	0.0529767	0.662409	0.616325
ENSMUSG00000034868	389.657	399.169	482.078	598.265	555.895	452.738	441.107	12029.2	0.273327	0.141266	1.93484	0.0530104	0.662409	1.20859
ENSMUSG00000029816	5.62748	6.42312	5.75832	18.8845	5.89182	7.39408	6.49027	143.603	0.699775	0.361685	1.93476	0.0530192	0.662409	1.62425
ENSMUSG00000084939	0.0127562	0.020555	0.0243315	0.0835824	0.0674801	0.116597	0.040353	4.27306	1.99976	1.03361	1.93474	0.0530224	NA	3.99934
ENSMUSG00000081541	0.061382	0.0608671	0.0270187	0.0206252	0.0166517	0.0172632	0.0199154	7.06324	-1.42679	0.737576	-1.93443	0.0530603	0.662409	0.371958
ENSMUSG00000007415	24.2466	26.1851	29.7886	34.1648	34.3614	28.5263	28.9755	3643.05	0.236646	0.122337	1.93438	0.053067	0.662409	1.17825
ENSMUSG00000105942	2.62864	2.94345	1.91209	0.65683	0.589212	1.67644	1.98881	248.843	-1.02313	0.528999	-1.93409	0.053102	0.662409	0.492047
ENSMUSG00000089798	3.65443	3.00609	3.14406	2.23262	1.32935	2.45265	3.07199	110.196	-0.527519	0.272821	-1.93357	0.0531658	0.662409	0.693747
ENSMUSG00000079038	96.4432	98.3004	80.2083	83.7557	70.729	78.8054	72.3212	490.858	-0.263677	0.136391	-1.93325	0.0532051	0.662409	0.832962
ENSMUSG00000107531	4.0552	6.25032	2.52227	1.54033	0.932691	2.73966	2.97465	17.768	-1.07318	0.555368	-1.93237	0.0533135	0.662409	0.475271
ENSMUSG00000031101	0.56625	0.582946	0.630045	0.96191	0.92452	0.709266	0.718719	72.4112	0.482007	0.249508	1.93183	0.0533806	0.662409	1.39669
ENSMUSG00000044667	76.9036	76.9556	82.8983	105.535	90.2689	88.6068	81.9051	15273	0.214622	0.111101	1.93177	0.0533875	0.662409	1.1604
ENSMUSG00000108393	0.666153	0.613382	1.54291	0.103924	0.293661	0.65238	0.501739	13.7037	-1.26641	0.655617	-1.93163	0.0534057	0.662409	0.415694
ENSMUSG00000104871	4.36758	4.91317	3.85103	1.52987	1.63474	3.65317	4.12753	87.1083	-0.678971	0.351512	-1.93157	0.0534123	0.662409	0.624611
ENSMUSG00000109505	5.17021	5.29829	3.33051	0.594326	0.779722	2.98469	2.98892	139.014	-1.3242	0.685586	-1.93148	0.0534233	0.662409	0.399371
ENSMUSG00000087520	0.31725	0.314589	0.256016	0.0266501	0	0.156142	0.180131	7.64033	-1.71242	0.886661	-1.93131	0.0534444	0.662409	0.305148
ENSMUSG00000083152	0.185858	0.118546	0.096013	0.0422845	0.0136553	0.0566269	0.106156	11.9182	-1.29904	0.672652	-1.93122	0.0534556	0.662409	0.406396
ENSMUSG00000111424	6.77492	5.06856	2.99989	2.64233	2.55994	2.65394	2.04112	15.2425	-0.996241	0.515952	-1.93088	0.0534981	0.662409	0.501304
ENSMUSG00000036561	26.4757	27.7008	30.0454	32.0345	31.6604	30.0998	33.25	6532.88	0.177959	0.0921676	1.93082	0.0535055	0.662409	1.13128
ENSMUSG00000085899	3.86225	5.01339	2.7626	1.52308	0.378356	3.03992	2.48881	26.4952	-1.06818	0.553278	-1.93065	0.0535269	0.662409	0.476919
ENSMUSG00000032303	17.6428	21.2362	17.2316	10.9101	15.7424	11.2689	15.4657	76.7901	-0.487657	0.252655	-1.93013	0.0535904	0.662409	0.713182
ENSMUSG00000105824	0.260764	0.29828	0.248693	0.0632813	0.0823118	0.211864	0.254598	65.7435	-0.816198	0.422892	-1.93004	0.0536019	0.662409	0.567937
ENSMUSG00000038034	51.4164	50.6609	61.098	62.178	62.8357	62.0089	61.6468	8451.48	0.192836	0.0999235	1.92984	0.0536268	0.662409	1.14301
ENSMUSG00000004849	493.454	558.242	562.251	850.788	624.544	622.47	543.965	3849.18	0.295669	0.153325	1.92839	0.0538072	0.662409	1.22745
ENSMUSG00000052512	300.982	260.548	184.997	158.026	130.717	211.296	245.901	3942.09	-0.416244	0.215865	-1.92826	0.0538229	0.662409	0.749373
ENSMUSG00000031422	101.231	106.587	128.054	172.665	142.584	124.95	112.068	10122.7	0.302396	0.15683	1.92818	0.053833	0.662409	1.23319
ENSMUSG00000078963	1.05659	0.731797	0.742498	0.465584	0.49029	0.406634	0.742753	37.2836	-0.681803	0.353655	-1.92787	0.0538707	0.662409	0.623386
ENSMUSG00000107082	0.850257	2.74016	0.405449	0	0.18741	0.582874	0.224141	3.49966	-2.4028	1.24645	-1.92771	0.0538908	NA	0.189097
ENSMUSG00000003363	3294.12	3042.18	3183.27	3251.95	3609.22	3751.31	3793.53	21483.2	0.182713	0.0948052	1.92725	0.0539483	0.662409	1.13502
ENSMUSG00000089665	12.4553	17.4522	18.5928	41.3965	25.7822	23.2641	13.1336	83.7255	0.67644	0.35099	1.92723	0.0539506	0.662409	1.59819
ENSMUSG00000108500	1.45604	0.930398	0.718263	0.274149	0.221334	0.458922	0.900028	14.7238	-1.1648	0.604456	-1.92703	0.0539765	0.662409	0.446025
ENSMUSG00000038384	494.212	388.417	289.085	238.862	226.766	344.478	367.592	1647.63	-0.407659	0.211567	-1.92685	0.0539982	0.662409	0.753846
ENSMUSG00000097497	0.640822	0.778303	0.373992	0.177563	0.143355	0.568249	0.393331	47.9358	-0.89876	0.466443	-1.92684	0.0539997	0.662409	0.536347
ENSMUSG00000028902	19.1351	19.7557	22.8572	28.0078	26.4172	22.5696	21.5264	1251.06	0.259004	0.134439	1.92656	0.0540342	0.662409	1.19665
ENSMUSG00000030655	602.462	611.679	523.119	505.23	456.759	529.936	523.29	9517.98	-0.200994	0.104352	-1.92612	0.0540892	0.662409	0.869951
ENSMUSG00000109997	0.218959	0.198463	0.208824	0.0199261	0.0563056	0.0833901	0.202024	16.1416	-1.21148	0.629186	-1.92547	0.0541706	0.662409	0.431826
ENSMUSG00000024807	30.9371	29.824	23.9348	22.2257	21.0195	24.6154	26.4003	1338.29	-0.260968	0.135538	-1.92543	0.054176	0.662409	0.834528
ENSMUSG00000079484	1.63126	2.19672	1.08902	0.9416	0.698562	1.17152	1.37608	58.2418	-0.653494	0.339411	-1.92538	0.0541822	0.662409	0.635739
ENSMUSG00000024414	7.01119	6.58745	7.1471	9.18097	8.33762	7.57888	7.45944	757.049	0.235181	0.122148	1.92537	0.0541827	0.662409	1.17705
ENSMUSG00000107583	3.73964	4.64294	2.74799	0.803382	0.972914	2.91385	3.23223	46.3289	-0.907261	0.471221	-1.92534	0.0541866	0.662409	0.533196
ENSMUSG00000062866	46.1995	51.9449	45.9415	41.4382	39.5599	45.623	40.4473	2023.04	-0.201791	0.104808	-1.92534	0.0541874	0.662409	0.86947
ENSMUSG00000072235	260.366	279.739	350.365	456.844	362.674	335.603	308.131	27474.9	0.301491	0.156595	1.9253	0.0541924	0.662409	1.23242
ENSMUSG00000039735	44.3246	45.3809	40.1665	38.1028	33.2302	37.1576	41.3047	4870.23	-0.209373	0.10875	-1.92527	0.0541955	0.662409	0.864913
ENSMUSG00000105719	0.221536	0.267732	0.211281	0.0940829	0.151916	0.0787468	0.142757	14.1475	-0.999643	0.519291	-1.92501	0.0542276	0.662409	0.500124
ENSMUSG00000012848	202.271	220.536	227.879	324.949	276.022	225.42	226.298	5124.36	0.278889	0.144897	1.92473	0.0542626	0.662409	1.21326
ENSMUSG00000102299	0.0223862	0.0360724	0.0160125	0	0.00493426	0.00511544	0.00590136	2.40849	-2.61965	1.36116	-1.92456	0.0542841	NA	0.162708
ENSMUSG00000100937	3.97393	3.95107	2.33849	1.84668	1.34183	2.31849	2.6747	32.5201	-0.74792	0.388654	-1.92439	0.0543063	0.662409	0.595461
ENSMUSG00000106676	0.0686911	0.104537	0.0582323	0	0.047104	0.0139525	0.0321921	6.34202	-1.70836	0.887825	-1.9242	0.0543292	0.662409	0.306009
ENSMUSG00000079494	0.0549416	0.0710579	0.0813554	0.036315	0.0420662	0.0594694	0.0381144	39.5216	-0.647786	0.336705	-1.9239	0.0543673	0.662409	0.638259
ENSMUSG00000000148	305.326	298.472	293.493	360.526	359.432	329.792	323.409	982.137	0.198924	0.103399	1.92384	0.0543747	0.662409	1.14784
ENSMUSG00000042129	3.03451	2.52635	2.51506	1.91728	2.12122	1.72363	2.70458	341.315	-0.347135	0.180455	-1.92367	0.0543963	0.662409	0.786144
ENSMUSG00000104886	4.14036	2.35731	2.31657	0.361717	1.07078	2.4725	2.0374	39.8475	-0.977379	0.508277	-1.92293	0.0544893	0.662409	0.507902
ENSMUSG00000026849	4.741	4.93641	5.13687	6.53958	6.06768	5.36001	5.21087	1185.03	0.230489	0.119864	1.92292	0.0544901	0.662409	1.17323
ENSMUSG00000035399	2.25642	2.10823	2.07964	2.78507	3.20979	2.24443	2.49928	270.173	0.322665	0.167801	1.9229	0.0544931	0.662409	1.25064
ENSMUSG00000033063	47.2066	54.7529	52.2956	43.1474	49.2537	42.7089	35.2139	704.149	-0.271659	0.141298	-1.9226	0.0545303	0.662409	0.828366
ENSMUSG00000058056	60.4851	51.5511	37.4239	30.0238	37.241	34.9532	46.1214	177.616	-0.425639	0.221399	-1.92249	0.0545435	0.662409	0.744509
ENSMUSG00000090459	1.09876	1.06231	0.66367	0.279976	0.645824	0.669538	0.347581	19.405	-0.940764	0.489349	-1.92248	0.0545452	0.662409	0.520957
ENSMUSG00000104654	0	0	0	0.03232	0.0130467	0.0405774	0.0468115	1.33734	3.72931	1.94001	1.92232	0.0545659	NA	13.2628
ENSMUSG00000107109	1.02134	0.98112	0.29971	0.128694	0.103901	0.430863	0.538481	13.2976	-1.35779	0.706332	-1.92232	0.0545661	0.662409	0.390179
ENSMUSG00000100980	0.436482	0.288112	0.421292	0.706372	0.607381	0.4278	0.443618	94.4245	0.519647	0.270327	1.92229	0.0545693	0.662409	1.4336
ENSMUSG00000027009	16.3012	14.8789	15.631	11.3689	12.6183	15.799	12.4344	1335.78	-0.256471	0.133436	-1.92205	0.0545991	0.662409	0.837133
ENSMUSG00000086220	5.52667	5.13779	2.02725	1.39278	0.18741	2.1372	2.91384	13.5511	-1.36372	0.709667	-1.92163	0.0546518	0.662409	0.388579
ENSMUSG00000113195	6.93426	8.2685	3.70343	2.12031	1.71183	5.57758	4.09468	34.8375	-0.901563	0.469318	-1.92101	0.0547307	0.662409	0.535306
ENSMUSG00000055692	128.343	155.324	152.579	135.933	180.817	195.871	197.657	2209.26	0.288211	0.15004	1.92089	0.054745	0.662409	1.22112
ENSMUSG00000055923	9.7499	9.94923	10.1607	8.3028	7.24407	9.66423	8.15324	583.862	-0.255001	0.13279	-1.92033	0.0548158	0.662409	0.837986
ENSMUSG00000003345	156.719	158.836	164.81	187.153	189.474	165.465	181.103	6768.17	0.175179	0.0912319	1.92015	0.0548384	0.662409	1.1291
ENSMUSG00000112981	2.11576	1.49155	0.756682	0	0	0.483469	0.557747	3.04668	-2.48524	1.29462	-1.91967	0.0549	NA	0.178595
ENSMUSG00000110120	10.5193	8.47521	7.59204	2.48379	3.50925	5.45716	7.79451	24.0308	-0.881089	0.459123	-1.91907	0.0549753	0.662409	0.542957
ENSMUSG00000028458	44.4536	45.6571	46.909	48.9006	51.6576	52.1216	53.7983	1731.28	0.176618	0.0920332	1.91907	0.0549756	0.662409	1.13023
ENSMUSG00000068739	21.005	20.7859	24.7898	31.3446	28.1957	23.1148	23.752	7175.74	0.261367	0.136202	1.91896	0.0549891	0.662409	1.19861
ENSMUSG00000022039	0.259195	0.156622	0.185398	0	0	0	0.068328	1.54029	-3.37321	1.7579	-1.91889	0.0549983	NA	0.0965078
ENSMUSG00000058183	0.492324	0.416294	0.483481	0.308744	0.29224	0.383169	0.380358	84.3017	-0.442187	0.23046	-1.91872	0.0550197	0.662409	0.736018
ENSMUSG00000084894	1.2424	1.20573	0.686697	0.292936	0.360976	0.954934	0.789016	58.4182	-0.80048	0.417198	-1.91871	0.0550216	0.662409	0.574158
ENSMUSG00000024665	41.4876	46.6935	53.8651	52.2565	51.67	62.1389	57.3538	4357.08	0.238353	0.124231	1.91863	0.0550312	0.662409	1.17964
ENSMUSG00000002767	17.3026	18.0564	21.1196	27.5788	26.2998	19.8959	19.416	1004.5	0.307422	0.160231	1.91862	0.0550326	0.662409	1.23749
ENSMUSG00000110767	0.235327	0.379199	0.258099	0.192741	0.0726177	0.161323	0.186108	18.819	-0.942644	0.491378	-1.91837	0.0550641	0.662409	0.520278
ENSMUSG00000102139	0.116985	0.138899	0.0469768	0	0.0434279	0.0562782	0.0454472	10.8469	-1.46307	0.762664	-1.91837	0.0550646	0.662409	0.362721
ENSMUSG00000034659	37.8649	37.5709	36.193	46.4843	43.1678	40.7266	40.8204	995.435	0.201554	0.105075	1.9182	0.0550851	0.662409	1.14994
ENSMUSG00000001158	10.566	11.5786	12.1374	15.4591	15.4945	12.448	11.6175	1238.48	0.26736	0.139387	1.91812	0.0550961	0.662409	1.2036
ENSMUSG00000041912	6.67895	5.55487	5.44431	4.54631	4.67917	5.04262	5.56469	933.501	-0.248727	0.129686	-1.91792	0.055121	0.662409	0.841639
ENSMUSG00000102882	1.82384	2.16094	0.920867	0.976332	0.567533	0.882559	1.35753	36.2221	-0.800093	0.417198	-1.91778	0.0551391	0.662409	0.574312
ENSMUSG00000025354	376.846	373.482	400.209	511.661	480.516	398.762	408.462	3093.49	0.230129	0.12001	1.91758	0.0551641	0.662409	1.17294
ENSMUSG00000100221	0.0176999	0.0427816	0	0.0966455	0.093632	0.0808917	0.111983	3.73632	2.19209	1.14333	1.91728	0.0552026	NA	4.56966
ENSMUSG00000049154	11.4617	14.2847	9.22318	22.491	12.9475	18.4974	13.9744	85.6349	0.536139	0.279668	1.91706	0.0552307	0.662409	1.45009
ENSMUSG00000037012	224.83	196.854	240.63	234.974	241.78	266.169	287.768	18441.9	0.223029	0.116376	1.91645	0.0553083	0.662409	1.16718
ENSMUSG00000104061	0.730948	0.671087	0.502569	0.556903	0.254782	0.403975	0.286794	29.878	-0.764624	0.398991	-1.9164	0.0553146	0.662409	0.588607
ENSMUSG00000026750	10.9884	11.7451	14.3767	18.8226	16.933	13.3247	12.5153	2607.14	0.315932	0.164865	1.91631	0.0553259	0.662409	1.24482
ENSMUSG00000035198	34.7019	34.606	39.7678	44.9882	41.703	41.2471	39.6486	1479.64	0.204595	0.10677	1.91622	0.0553375	0.662409	1.15236
ENSMUSG00000032698	2.77987	4.23176	3.93444	5.92977	5.52808	3.9206	3.76672	656.751	0.390507	0.203791	1.91621	0.0553378	0.662409	1.31085
ENSMUSG00000059970	26.1247	27.4404	34.8859	32.8677	34.9747	39.0195	33.4147	2935.27	0.250504	0.130742	1.91602	0.0553625	0.662409	1.18962
ENSMUSG00000065612	1.44409	1.01804	0.860776	0	0	0.329987	0.571026	3.48821	-2.30991	1.20568	-1.91586	0.055383	NA	0.201672
ENSMUSG00000038400	25.9326	26.0652	25.886	40.2722	28.2346	28.5038	28.8308	2133.72	0.27677	0.144479	1.91564	0.0554111	0.662409	1.21148
ENSMUSG00000030609	27.6632	31.2639	33.1588	39.6213	35.4724	34.9688	33.9576	837.183	0.229406	0.119783	1.91518	0.0554699	0.662409	1.17235
ENSMUSG00000107927	1.09029	0.985368	0.578682	0.217422	0.259124	0.779919	0.72979	72.9659	-0.832788	0.434915	-1.91483	0.0555142	0.662409	0.561443
ENSMUSG00000028639	25.7197	30.1866	30.1676	40.6496	33.6664	31.2336	30.7311	5169.2	0.247696	0.129377	1.91453	0.0555526	0.662409	1.18731
ENSMUSG00000102243	0.082374	0.0811158	0.0829254	0.0349829	0.0201739	0.062744	0.0386046	13.1248	-1.06916	0.558451	-1.91451	0.0555554	0.662409	0.476597
ENSMUSG00000069170	10.8337	13.1183	10.5134	8.85585	7.70834	10.3077	9.08552	165.701	-0.356493	0.186216	-1.91441	0.0555676	0.662409	0.781061
ENSMUSG00000101462	1.24568	0.934408	0.655457	0.539444	0.284035	0.824499	0.52088	34.7348	-0.80133	0.418584	-1.91438	0.0555712	0.662409	0.57382
ENSMUSG00000074763	0.356309	0.42104	0.186898	0.155642	0.0890074	0.206263	0.281786	42.5974	-0.818656	0.427678	-1.91419	0.0555959	0.662409	0.56697
[truncated: 49,913 more rows]
