# Supplementary material for: Long non-coding RNA Neat1 regulates adaptive behavioural response to stress in mice
Source: Transl Psychiatry. 2020 May 28;10:171. doi: 10.1038/s41398-020-0854-2 (PMC7256041; doi:10.1038/s41398-020-0854-2)
Supplement: Supplementary file 3 — Table S5 (Excel file) [file 41398_2020_854_MOESM3_ESM.xlsx]

## Sheet: result
clusterID	N	coord	gene	annotation	FDR	status	loglr	df	p
clu_3978_NA	5	chr5:150608440-150650615	N4bp2l2	cryptic	0.0108	Success	16.3456	4	1.38166e-06
clu_1196_NA	5	chr1:175153230-175270817	Rgs7	cryptic	0.0209	Success	14.9079	4	5.33571e-06
clu_2131_NA	7	chr11:53586930-53593395	Kif3a	cryptic	0.121	Success	14.657	6	5.30521e-05
clu_5276_NA	3	chr12:80641044-80643764	Erh	annotated	0.121	Success	9.68985	2	6.19085e-05
clu_117_NA	3	chr2:27299472-27302008	Vav2	annotated	0.139	Success	9.24977	2	9.61337e-05
clu_4007_NA	2	chr19:4963665-4964674	Mrpl11	cryptic	0.139	Success	7.51183	1	0.000106172
clu_1623_NA	3	chr10:127267482-127274714	Dctn2	cryptic	0.157	Success	8.73324	2	0.00016114
clu_5713_NA	3	chr17:56424977-56434453	Ptprs	annotated	0.157	Success	8.64042	2	0.000176813
clu_4386_NA	5	chr16:31743270-31781782	Dlg1	cryptic	0.157	Success	11.1152	4	0.000180332
clu_5169_NA	2	chr12:29920038-29921069	Myt1l	annotated	0.18	Success	6.63081	1	0.000270895
clu_6299_NA	3	chrX:73659249-73660019	Pnck	annotated	0.18	Success	8.13964	2	0.000291741
clu_1263_NA	4	chr1:195098841-195111080	Cr1l	annotated	0.18	Success	9.42418	3	0.000293863
clu_5658_NA	3	chr17:43437686-43439951	Adgrf5	annotated	0.18	Success	8.11755	2	0.000298259
clu_5856_NA	2	chr6:29356697-29361560	Calu	annotated	0.197	Success	6.38855	1	0.000350888
clu_1364_NA	4	chr10:59750547-59768138	Micu1	cryptic	0.206	Success	9.11441	3	0.000394548
clu_8082_NA	6	chr7:105567753-105573682	Apbb1	annotated	0.211	Success	11.0839	5	0.000486503
clu_1669_NA	3	chr14:12509232-12522203	Cadps	annotated	0.211	Success	7.60836	2	0.000496285
clu_162_NA	8	chr2:31040514-31054024	Fnbp1	cryptic	0.211	Success	12.9866	7	0.000509237
clu_7796_NA	3	chr7:28766867-28771811	Sirt2	annotated	0.211	Success	7.57917	2	0.000510983
clu_3234_NA	7	chr3:88801192-88886932	1500004A13Rik	cryptic	0.214	Success	11.8904	6	0.000573036
clu_4055_NA	2	chr19:7557564-7557932	Pla2g16	annotated	0.247	Success	5.75507	1	0.000692177
clu_3791_NA	2	chr5:121144684-121149103	Ptpn11	annotated	0.256	Success	5.68104	1	0.000749586
clu_2182_NA	5	chr11:61452913-61453619	Rnf112	annotated	0.274	Success	9.42818	4	0.000838689
clu_2802_NA	5	chr9:57911007-57912638	Ubl7	annotated	0.301	Success	9.28041	4	0.000958471
clu_4918_NA	9	chr18:12788395-12871078	Osbpl1a	annotated	0.314	Success	12.9951	8	0.0010544
clu_2785_NA	3	chr9:53621976-53623635	Cul5	cryptic	0.314	Success	6.79534	2	0.00111897
clu_4975_NA	5	chr18:35584881-35590380	Matr3	cryptic	0.314	Success	9.07262	4	0.00115599
clu_4998_NA	3	chr18:39487245-39519163	Nr3c1	cryptic	0.314	Success	6.74008	2	0.00118255
clu_5095_NA	2	chr18:82682287-82692643	Zfp236	annotated	0.314	Success	5.23058	1	0.00121911
clu_1174_NA	2	chr1:169930160-169932995	Ccdc190	annotated	0.314	Success	5.21322	1	0.00124223
clu_3514_NA	2	chr5:31192625-31192993	Eif2b4	annotated	0.314	Success	5.18639	1	0.00127887
clu_697_NA	3	chr2:181382703-181383258	Lime1	annotated	0.316	Success	6.62206	2	0.00133068
clu_922_NA	2	chr1:75316803-75317335	Dnpep	annotated	0.316	Success	5.12187	1	0.0013715
clu_4005_NA	2	chr19:4906218-4906556	Bbs1	cryptic	0.316	Success	5.09649	1	0.00140976
clu_5230_NA	3	chr12:59174188-59179850	Mia2	annotated	0.319	Success	6.5274	2	0.0014628
clu_6862_NA	2	chr4:58487224-58504622	Lpar1	annotated	0.331	Success	4.9477	1	0.00165692
clu_7511_NA	6	chr8:84588859-84601389	Cacna1a	cryptic	0.331	Success	9.66124	5	0.00167357
clu_1475_NA	2	chr10:80863094-80863180	Sppl2b	annotated	0.331	Success	4.93774	1	0.00167496
clu_5381_NA	7	chr12:109549810-109571391	Meg3	cryptic	0.331	Success	10.6005	6	0.0016881
clu_8111_NA	3	chr7:112333954-112336849	Mical2	cryptic	0.332	Success	6.35695	2	0.00173465
clu_83_NA	2	chr2:25466831-25467320	Ptgds	annotated	0.332	Success	4.88414	1	0.00177549
clu_3125_NA	9	chr3:33015076-33142849	Pex5l	cryptic	0.348	Success	12.2196	8	0.00193361
clu_5599_NA	2	chr17:32229735-32284518	Brd4	annotated	0.348	Success	4.78431	1	0.00197931
clu_4358_NA	2	chr16:20741595-20741925	Chrd	cryptic	0.348	Success	4.76738	1	0.00201617
clu_4198_NA	2	chr19:53932205-53943466	Bbip1	cryptic	0.348	Success	4.75658	1	0.00204005
clu_2960_NA	3	chr9:104152423-104156814	Dnajc13	annotated	0.353	Success	6.14227	2	0.00215004
clu_7426_NA	2	chr8:70339841-70340015	Upf1	annotated	0.353	Success	4.70453	1	0.00215917
clu_5247_NA	2	chr12:71047360-71060062	Arid4a	annotated	0.353	Success	4.68533	1	0.00220486
clu_8186_NA	3	chr7:128404477-128418581	Rgs10	cryptic	0.362	Success	6.0716	2	0.00230749
clu_2029_NA	3	chr11:16263250-16281963	Vstm2a	annotated	0.392	Success	5.97139	2	0.00255069
clu_2739_NA	3	chr9:44698220-44699347	Phldb1	annotated	0.394	Success	5.91621	2	0.00269541
clu_5727_NA	2	chr17:57243113-57244247	Gpr108	annotated	0.394	Success	4.48369	1	0.00274842
clu_6100_NA	2	chr6:119370408-119417420	Adipor2	annotated	0.394	Success	4.45094	1	0.00284876
clu_4481_NA	2	chr16:73002073-73004575	Robo1	cryptic	0.394	Success	4.41301	1	0.00296966
clu_3668_NA	3	chr5:99967387-99978392	Hnrnpd	annotated	0.394	Success	5.78734	2	0.00306613
clu_2737_NA	3	chr9:44687698-44688617	Phldb1	annotated	0.394	Success	5.77622	2	0.00310042
clu_2571_NA	2	chr11:120021535-120046869	Aatk	annotated	0.394	Success	4.3621	1	0.00314014
clu_6901_NA	4	chr4:84979521-84994629	Cntln	cryptic	0.394	Success	6.91066	3	0.00315875
clu_7415_NA	4	chr8:69936036-69995943	Gatad2a	cryptic	0.394	Success	6.89755	3	0.00319773
clu_5723_NA	3	chr17:56900296-56905712	Mllt1	annotated	0.394	Success	5.72971	2	0.00324802
clu_7413_NA	2	chr8:69913221-69914519	Gatad2a	cryptic	0.394	Success	4.32871	1	0.00325734
clu_258_NA	2	chr2:53190100-53191149	Prpf40a	annotated	0.394	Success	4.32293	1	0.00327806
clu_923_NA	4	chr1:75385164-75390979	Speg	annotated	0.394	Success	6.86965	3	0.00328237
clu_5734_NA	3	chr17:64293024-64308622	Pja2	annotated	0.394	Success	5.71374	2	0.0033003
clu_7820_NA	3	chr7:30899698-30900638	Mag	annotated	0.394	Success	5.69064	2	0.00337744
clu_6756_NA	2	chr4:6440989-6453985	Nsmaf	annotated	0.394	Success	4.27441	1	0.00345747
clu_7296_NA	5	chr8:13257976-13271590	Dcun1d2	annotated	0.394	Success	7.83062	4	0.00350912
clu_6914_NA	2	chr4:94851874-94853369	Tek	annotated	0.394	Success	4.24528	1	0.00356992
clu_1250_NA	3	chr1:190937700-190940874	Angel2	cryptic	0.394	Success	5.61327	2	0.00364911
clu_4100_NA	3	chr19:24098315-24100702	Tjp2	cryptic	0.394	Success	5.61269	2	0.00365122
clu_7434_NA	3	chr8:70515441-70519937	Kxd1	cryptic	0.394	Success	5.61145	2	0.00365577
clu_6483_NA	2	chr13:9689724-9690446	Zmynd11	annotated	0.394	Success	4.2205	1	0.00366856
clu_7203_NA	3	chr4:149614172-149627212	Clstn1	annotated	0.394	Success	5.58834	2	0.00374125
clu_217_NA	3	chr2:37443456-37469516	Rabgap1	annotated	0.394	Success	5.5827	2	0.00376241
clu_7198_NA	3	chr4:149215025-149222227	Kif1b	cryptic	0.394	Success	5.56721	2	0.00382114
clu_2564_NA	2	chr11:119156807-119157740	Tbc1d16	annotated	0.398	Success	4.16012	1	0.00392058
clu_1894_NA	3	chr14:73552897-73568634	Sucla2	cryptic	0.398	Success	5.51373	2	0.00403104
clu_1305_NA	2	chr10:20257297-20261859	Map7	annotated	0.398	Success	4.13032	1	0.0040514
clu_5414_NA	7	chr12:111789459-111795548	Klc1	cryptic	0.398	Success	9.52265	6	0.00408782
clu_1358_NA	3	chr10:57506302-57511444	Hsf2	annotated	0.398	Success	5.4944	2	0.00410974
clu_8177_NA	2	chr7:127528489-127529138	Srcap	annotated	0.417	Success	4.04916	1	0.00443065
clu_4527_NA	2	chr16:94370192-94370605	Pigp	annotated	0.417	Success	4.04777	1	0.00443745
clu_7393_NA	3	chr8:61049947-61054520	Nek1	annotated	0.417	Success	5.39744	2	0.00452815
clu_3700_NA	3	chr5:107790508-107797813	Evi5	cryptic	0.417	Success	5.39143	2	0.00455547
clu_5165_NA	5	chr12:29783888-29826866	Myt1l	cryptic	0.417	Success	7.53219	4	0.00456953
clu_2527_NA	2	chr11:115296704-115297494	Fads6	annotated	0.426	Success	3.98515	1	0.00475513
clu_4049_NA	2	chr19:6985495-6985805	Vegfb	annotated	0.426	Success	3.95611	1	0.00491019
clu_1971_NA	2	chr11:3127644-3159498	Pisd-ps1	cryptic	0.426	Success	3.95274	1	0.00492851
clu_3131_NA	3	chr3:35795806-35800484	Atp11b	cryptic	0.426	Success	5.31191	2	0.00493248
clu_5737_NA	3	chr17:65829547-65830997	Ppp4r1	cryptic	0.426	Success	5.29483	2	0.00501744
clu_1135_NA	2	chr1:157299264-157411737	Rasal2	cryptic	0.426	Success	3.93333	1	0.00503547
clu_1781_NA	2	chr14:45135970-45140418	Txndc16	annotated	0.426	Success	3.93056	1	0.00505092
clu_5778_NA	2	chr17:78669894-78672576	Strn	annotated	0.429	Success	3.91531	1	0.00513687
clu_2380_NA	2	chr11:90340974-90345758	Hlf	cryptic	0.431	Success	3.88976	1	0.00528421
clu_6195_NA	3	chr6:146998281-147000941	Ppfibp1	annotated	0.431	Success	5.24147	2	0.0052925
clu_7289_NA	2	chr8:12861724-12864920	Atp11a	annotated	0.431	Success	3.88124	1	0.00533424
clu_3219_NA	2	chr3:88221050-88222970	Gm3764	cryptic	0.432	Success	3.8708	1	0.00539629
clu_6850_NA	3	chr4:53720209-53729980	Fktn	annotated	0.433	Success	5.20982	2	0.00546266
clu_4446_NA	2	chr16:44492972-44496252	Boc	cryptic	0.434	Success	3.83702	1	0.00560208
clu_886_NA	2	chr1:66521586-66525643	Unc80	cryptic	0.434	Success	3.83678	1	0.00560356
clu_2836_NA	2	chr9:62068577-62070015	Glce	cryptic	0.434	Success	3.82614	1	0.00567008
clu_7927_NA	3	chr7:59676484-59872214	Snhg14	cryptic	0.434	Success	5.1537	2	0.00577798
clu_6261_NA	3	chrX:42266275-42269381	Stag2	annotated	0.434	Success	5.15111	2	0.00579299
clu_2428_NA	3	chr11:98800382-98802782	Msl1	annotated	0.434	Success	5.14345	2	0.00583753
clu_8240_NA	3	chr7:141324179-141327279	Deaf1	annotated	0.434	Success	5.13689	2	0.00587591
clu_7592_NA	2	chr8:105888045-105888121	Edc4	annotated	0.434	Success	3.7873	1	0.00591964
clu_7016_NA	4	chr4:123368037-123369805	Macf1	annotated	0.439	Success	6.20088	3	0.00612627
clu_7866_NA	2	chr7:44916470-44929280	Ap2a1	cryptic	0.439	Success	3.7556	1	0.00613165
clu_2765_NA	2	chr9:48833099-48836054	Zbtb16	annotated	0.439	Success	3.75244	1	0.00615321
clu_5775_NA	3	chr17:75540191-75544748	Fam98a	annotated	0.439	Success	5.08214	2	0.00620659
clu_711_NA	3	chr1:5098133-5117390	Atp6v1h	annotated	0.441	Success	5.06232	2	0.00633084
clu_3964_NA	2	chr5:147077693-147101229	Polr1d	annotated	0.441	Success	3.71751	1	0.00639665
clu_7837_NA	3	chr7:39474265-39477311	Zfp939	cryptic	0.441	Success	5.05099	2	0.00640298
clu_6935_NA	4	chr4:102918855-102927461	Sgip1	cryptic	0.451	Success	6.10938	3	0.00667015
clu_1855_NA	2	chr14:61189702-61191098	Sacs	cryptic	0.451	Success	3.65291	1	0.00687313
clu_1857_NA	2	chr14:62696955-62700661	Ints6	cryptic	0.451	Success	3.64455	1	0.00693744
clu_5019_NA	3	chr18:60774686-60776401	Rps14	annotated	0.451	Success	4.96239	2	0.00699616
clu_5459_NA	3	chr17:10216435-10217716	Qk	cryptic	0.451	Success	4.95493	2	0.0070486
clu_1592_NA	2	chr10:116939476-116950260	Rab3ip	annotated	0.451	Success	3.62519	1	0.00708856
clu_1465_NA	2	chr10:80418815-80419467	Tcf3	annotated	0.451	Success	3.6164	1	0.00715833
clu_5953_NA	6	chr6:58831642-58843604	Herc3	cryptic	0.451	Success	7.94046	5	0.00719239
clu_6109_NA	6	chr6:119951995-119956071	Wnk1	annotated	0.451	Success	7.93007	5	0.00725494
clu_5588_NA	2	chr17:29334005-29336218	Mtch1	annotated	0.451	Success	3.60386	1	0.0072591
clu_949_NA	2	chr1:82882437-82883244	Agfg1	annotated	0.451	Success	3.60211	1	0.00727321
clu_4561_NA	5	chr15:12321956-12349368	Golph3	cryptic	0.451	Success	6.97318	4	0.00746821
clu_5109_NA	6	chr12:3632964-3648223	Dtnb	cryptic	0.451	Success	7.86528	5	0.00765694
clu_7844_NA	4	chr7:44333618-44342098	Shank1	annotated	0.451	Success	5.95685	3	0.0076847
clu_2852_NA	3	chr9:65909168-65950016	Csnk1g1	annotated	0.451	Success	4.85886	2	0.00775929
clu_1526_NA	3	chr10:90069543-90071068	Anks1b	cryptic	0.451	Success	4.85574	2	0.00778354
clu_246_NA	5	chr2:49787773-49930925	Lypd6b	cryptic	0.451	Success	6.92566	4	0.00778502
clu_1156_NA	5	chr1:162673656-162676691	Prrc2c	annotated	0.451	Success	6.9229	4	0.00780384
clu_209_NA	2	chr2:35558612-35643888	Dab2ip	annotated	0.451	Success	3.53016	1	0.007881
clu_71_NA	5	chr2:25057176-25059021	Nsmf	annotated	0.451	Success	6.89306	4	0.00800994
clu_329_NA	5	chr2:73631830-73679615	Chn1	cryptic	0.451	Success	6.88219	4	0.00808629
clu_3419_NA	3	chr3:152287603-152290460	Miga1	cryptic	0.451	Success	4.81132	2	0.00813707
clu_3280_NA	2	chr3:94489607-94491133	Celf3	annotated	0.451	Success	3.49996	1	0.00815136
clu_5084_NA	4	chr18:80207343-80218704	Gm16286	cryptic	0.451	Success	5.89305	3	0.00815301
clu_787_NA	2	chr1:37398920-37408127	Inpp4a	annotated	0.451	Success	3.49563	1	0.00819086
clu_1842_NA	3	chr14:56957103-56959715	Zmym2	cryptic	0.451	Success	4.80296	2	0.00820546
clu_6799_NA	4	chr4:36259936-36437507	Lingo2	cryptic	0.451	Success	5.88049	3	0.00824841
clu_5937_NA	3	chr6:51464211-51465179	Hnrnpa2b1	annotated	0.451	Success	4.79537	2	0.00826796
clu_460_NA	4	chr2:120497014-120502103	Capn3	cryptic	0.451	Success	5.86963	3	0.00833188
clu_2015_NA	2	chr11:6395872-6396328	Zmiz2	annotated	0.451	Success	3.47841	1	0.00835
clu_7031_NA	3	chr4:125107546-125108323	Meaf6	annotated	0.451	Success	4.77304	2	0.00845465
clu_3829_NA	3	chr5:123745111-123749289	Rsrc2	annotated	0.451	Success	4.76383	2	0.00853282
clu_1682_NA	3	chr14:18888449-18894155	Ube2e2	annotated	0.451	Success	4.76171	2	0.00855101
clu_7320_NA	2	chr8:22804102-22805576	Ap3m2	annotated	0.451	Success	3.45293	1	0.00859135
clu_2898_NA	3	chr9:77102393-77164765	Mlip	annotated	0.451	Success	4.75668	2	0.00859407
clu_1836_NA	2	chr14:55721900-55722201	Rabggta	annotated	0.451	Success	3.44975	1	0.00862196
clu_2866_NA	5	chr9:67860885-67871176	Vps13c	cryptic	0.453	Success	6.79458	4	0.00872862
clu_1982_NA	2	chr11:3931587-3932013	Tcn2	annotated	0.453	Success	3.42291	1	0.00888485
clu_5850_NA	3	chr6:24519257-24527273	Ndufa5	annotated	0.453	Success	4.72005	2	0.00891472
clu_1320_NA	14	chr10:25489093-25506175	Epb41l2	cryptic	0.453	Success	14.0126	13	0.00897693
clu_1914_NA	2	chr14:93326754-93560476	Pcdh9	annotated	0.453	Success	3.40084	1	0.0091072
clu_5382_NA	3	chr12:109604066-109607414	Rian	annotated	0.453	Success	4.69332	2	0.00915621
clu_3872_NA	2	chr5:131443678-131445399	Auts2	annotated	0.453	Success	3.39534	1	0.00916354
clu_875_NA	2	chr1:65186778-65190319	Pikfyve	annotated	0.453	Success	3.39302	1	0.00918734
clu_4443_NA	2	chr16:44140111-44156413	Naa50	annotated	0.453	Success	3.39172	1	0.0092007
clu_4033_NA	2	chr19:6255265-6255409	Atg2a	annotated	0.453	Success	3.37549	1	0.00936958
clu_430_NA	4	chr2:109675339-109723382	Bdnf	annotated	0.453	Success	5.74235	3	0.00937392
clu_5538_NA	4	chr17:25784725-25785428	Haghl	annotated	0.453	Success	5.74044	3	0.00939048
clu_1061_NA	3	chr1:133294087-133298920	Plekha6	cryptic	0.453	Success	4.66665	2	0.00940375
clu_941_NA	2	chr1:80540551-80541228	Dock10	cryptic	0.455	Success	3.35735	1	0.00956212
clu_1743_NA	6	chr14:28303010-28475603	Erc2	cryptic	0.455	Success	7.59455	5	0.00958415
clu_5746_NA	2	chr17:66380436-66385860	Mtcl1	cryptic	0.455	Success	3.35191	1	0.00962066
clu_345_NA	2	chr2:78869405-78870457	Ube2e3	annotated	0.455	Success	3.34513	1	0.00969414
clu_509_NA	2	chr2:130638047-130642725	Lzts3	cryptic	0.457	Success	3.33729	1	0.00977973
clu_604_NA	3	chr2:156950139-156970037	Ndrg3	cryptic	0.458	Success	4.61813	2	0.00987125
clu_4329_NA	3	chr16:18316734-18324357	Tango2	annotated	0.462	Success	4.6039	2	0.0100128
clu_735_NA	3	chr1:16229866-16345704	Stau2	cryptic	0.463	Success	4.59627	2	0.0100894
clu_2489_NA	2	chr11:105182051-105184212	Tlk2	annotated	0.464	Success	3.3017	1	0.0101784
clu_4167_NA	2	chr19:46033341-46034038	Ldb1	annotated	0.465	Success	3.29245	1	0.0102848
clu_2832_NA	2	chr9:60687195-60687812	Lrrc49	annotated	0.465	Success	3.27628	1	0.0104734
clu_754_NA	3	chr1:24067978-24100061	Fam135a	cryptic	0.465	Success	4.55632	2	0.0105007
clu_2825_NA	2	chr9:59672073-59675568	Pkm	annotated	0.465	Success	3.27287	1	0.0105136
clu_2885_NA	3	chr9:72339048-72360286	Zfp280d	annotated	0.465	Success	4.54467	2	0.0106236
clu_1445_NA	3	chr10:80136938-80137288	Cbarp	annotated	0.465	Success	4.53522	2	0.0107245
clu_7457_NA	3	chr8:71398450-71402746	Babam1	cryptic	0.465	Success	4.52063	2	0.0108822
clu_7202_NA	2	chr4:149586772-149614050	Clstn1	annotated	0.465	Success	3.23776	1	0.010937
clu_94_NA	3	chr2:25911356-25915779	Kcnt1	annotated	0.465	Success	4.49862	2	0.0111244
clu_5578_NA	2	chr17:28195225-28197774	Zfp523	annotated	0.465	Success	3.21816	1	0.011181
clu_890_NA	2	chr1:66626614-66627194	Unc80	cryptic	0.465	Success	3.21681	1	0.011198
clu_5558_NA	6	chr17:26941518-26952562	Syngap1	cryptic	0.465	Success	7.39437	5	0.0113042
clu_6903_NA	3	chr4:86813537-86819862	Dennd4c	annotated	0.465	Success	4.4808	2	0.0113243
clu_7280_NA	2	chr8:8639489-8660484	Efnb2	cryptic	0.465	Success	3.20586	1	0.011337
clu_6957_NA	2	chr4:108548170-108549241	Tut4	annotated	0.465	Success	3.20018	1	0.0114097
clu_2040_NA	2	chr11:21354406-21371015	Ugp2	annotated	0.465	Success	3.19753	1	0.0114439
clu_7308_NA	3	chr8:14940372-14945280	Arhgef10	annotated	0.465	Success	4.44878	2	0.0116928
clu_6984_NA	2	chr4:117874003-117876880	B4galt2	cryptic	0.465	Success	3.16904	1	0.0118173
clu_8194_NA	2	chr7:130185380-130196178	Fgfr2	annotated	0.465	Success	3.16805	1	0.0118304
clu_7602_NA	2	chr8:107324764-107338809	Nfat5	annotated	0.465	Success	3.1656	1	0.0118632
clu_1314_NA	3	chr10:21969524-21994966	Sgk1	annotated	0.465	Success	4.42777	2	0.011941
clu_4382_NA	3	chr16:31119447-31127321	Acap2	annotated	0.465	Success	4.42435	2	0.011982
clu_6521_NA	2	chr13:25187776-25202165	Dcdc2a	cryptic	0.465	Success	3.14561	1	0.0121338
clu_3614_NA	3	chr5:73023998-73027316	Fryl	annotated	0.465	Success	4.40566	2	0.012208
clu_2504_NA	2	chr11:107053305-107054855	Bptf	cryptic	0.465	Success	3.13211	1	0.0123201
clu_1995_NA	2	chr11:5079519-5082253	Ewsr1	cryptic	0.465	Success	3.12935	1	0.0123585
clu_6142_NA	3	chr6:125031022-125033240	Zfp384	annotated	0.465	Success	4.38541	2	0.0124578
clu_6502_NA	6	chr13:15796681-16023265	B230303A05Rik	cryptic	0.465	Success	7.27539	5	0.0124646
clu_6103_NA	3	chr6:119722308-119743288	Erc1	annotated	0.465	Success	4.3842	2	0.0124729
clu_2247_NA	6	chr11:70018949-70030399	Dlg4	annotated	0.465	Success	7.26875	5	0.0125326
clu_2404_NA	5	chr11:96822286-96827198	Nfe2l1	cryptic	0.465	Success	6.37334	4	0.0125822
clu_1751_NA	2	chr14:30912810-30913161	Itih3	annotated	0.465	Success	3.11146	1	0.0126108
clu_4548_NA	2	chr15:5185572-5189582	Ttc33	annotated	0.465	Success	3.11075	1	0.0126208
clu_768_NA	3	chr1:34299838-34302830	Dst	annotated	0.465	Success	4.36852	2	0.01267
clu_7860_NA	3	chr7:44849348-44852571	Akt1s1	annotated	0.465	Success	4.35849	2	0.0127977
clu_2722_NA	3	chr9:43027295-43042591	Arhgef12	annotated	0.465	Success	4.35559	2	0.0128348
clu_1634_NA	2	chr10:128112767-128113463	Baz2a	annotated	0.465	Success	3.08691	1	0.0129654
clu_4673_NA	3	chr15:74550057-74563960	Adgrb1	annotated	0.465	Success	4.34489	2	0.0129729
clu_3258_NA	4	chr3:90028377-90034065	Ubap2l	annotated	0.465	Success	5.38892	3	0.0129899
clu_2088_NA	2	chr11:46437009-46440563	Med7	annotated	0.465	Success	3.08269	1	0.0130275
clu_898_NA	2	chr1:66773514-66777967	Kansl1l	annotated	0.465	Success	3.08117	1	0.0130498
clu_1559_NA	3	chr10:106762147-106800737	Ppfia2	cryptic	0.465	Success	4.33222	2	0.0131384
clu_7581_NA	3	chr8:105473069-105473484	Zdhhc1	cryptic	0.465	Success	4.32962	2	0.0131725
clu_847_NA	4	chr1:58530259-58535390	Fam126b	cryptic	0.465	Success	5.36678	3	0.0132574
clu_1597_NA	3	chr10:117705229-117709946	Mdm2	annotated	0.465	Success	4.32283	2	0.0132622
clu_3061_NA	2	chr9:119894957-119902286	Wdr48	annotated	0.465	Success	3.06451	1	0.013298
clu_3486_NA	2	chr5:24576727-24577347	Abcf2	cryptic	0.465	Success	3.05898	1	0.0133815
clu_7599_NA	3	chr8:107072645-107076879	Terf2	cryptic	0.465	Success	4.31271	2	0.0133972
clu_5092_NA	3	chr18:82575633-82584112	Mbp	annotated	0.465	Success	4.30946	2	0.0134409
clu_3242_NA	3	chr3:89244411-89245715	Trim46	cryptic	0.465	Success	4.30528	2	0.0134971
clu_6457_NA	3	chrX:160811716-160816892	Cdkl5	cryptic	0.465	Success	4.3002	2	0.0135658
clu_4041_NA	2	chr19:6519327-6531844	Nrxn2	annotated	0.465	Success	3.04619	1	0.0135766
clu_6323_NA	3	chrX:77765406-77773116	Prkx	cryptic	0.465	Success	4.29219	2	0.0136749
clu_6667_NA	2	chr13:86045853-86046601	Cox7c	annotated	0.465	Success	3.03596	1	0.0137347
clu_4889_NA	2	chr15:103333201-103340047	Zfp385a	annotated	0.465	Success	3.03069	1	0.013817
clu_4943_NA	5	chr18:25002032-25056260	Fhod3	cryptic	0.465	Success	6.26186	4	0.0138534
clu_2616_NA	2	chr9:4472218-4480178	Gria4	annotated	0.465	Success	3.02074	1	0.0139736
clu_7777_NA	3	chr7:25669310-25670486	Tmem91	cryptic	0.465	Success	4.26839	2	0.0140043
clu_1399_NA	2	chr10:69999498-70002511	Ank3	annotated	0.465	Success	3.01731	1	0.014028
clu_6065_NA	3	chr6:113109990-113110374	Setd5	annotated	0.465	Success	4.2665	2	0.0140309
clu_1893_NA	3	chr14:73142593-73151533	Rcbtb2	annotated	0.465	Success	4.25967	2	0.0141269
clu_2387_NA	3	chr11:94048558-94067893	Spag9	annotated	0.465	Success	4.25616	2	0.0141766
clu_7158_NA	3	chr4:139431761-139433620	Ubr4	annotated	0.465	Success	4.24977	2	0.0142674
clu_4067_NA	2	chr19:10517089-10517320	Sdhaf2	cryptic	0.465	Success	3.00009	1	0.0143043
clu_4872_NA	2	chr15:102207920-102208272	Zfp740	annotated	0.465	Success	2.99868	1	0.0143272
clu_3203_NA	2	chr3:86816430-86824636	Dclk2	annotated	0.465	Success	2.998	1	0.0143383
clu_177_NA	2	chr2:32328047-32334682	Dnm1	annotated	0.465	Success	2.99788	1	0.0143404
clu_230_NA	3	chr2:39133086-39189989	Scai	annotated	0.465	Success	4.24197	2	0.0143792
clu_618_NA	2	chr2:158667249-158695862	Ppp1r16b	cryptic	0.465	Success	2.99347	1	0.0144122
clu_4758_NA	5	chr15:82289294-82293246	Sept3	cryptic	0.465	Success	6.21329	4	0.0144456
clu_2240_NA	2	chr11:69838573-69838920	Tmem256	annotated	0.465	Success	2.98981	1	0.0144722
clu_5941_NA	5	chr6:51524034-51575903	Snx10	cryptic	0.465	Success	6.20628	4	0.0145331
clu_4904_NA	3	chr18:7869091-7869991	Wac	annotated	0.465	Success	4.22592	2	0.0146118
clu_3482_NA	2	chr5:24442083-24442182	Fastk	annotated	0.465	Success	2.98044	1	0.0146267
clu_7814_NA	4	chr7:30533032-30534926	Arhgap33	annotated	0.465	Success	5.25965	3	0.0146306
clu_7727_NA	2	chr7:14598451-14603149	Nlrp5-ps	cryptic	0.465	Success	2.97629	1	0.0146957
clu_4617_NA	2	chr15:39509801-39511264	Rims2	cryptic	0.471	Success	2.95905	1	0.014986
clu_4880_NA	2	chr15:102490803-102498489	Pcbp2	cryptic	0.471	Success	2.95766	1	0.0150097
clu_7196_NA	3	chr4:149184430-149187591	Kif1b	cryptic	0.472	Success	4.19297	2	0.0151014
clu_940_NA	3	chr1:80526330-80528649	Dock10	annotated	0.473	Success	4.18782	2	0.0151794
clu_1748_NA	3	chr14:30128798-30130117	Cacna1d	annotated	0.476	Success	4.17393	2	0.0153917
clu_3060_NA	3	chr9:119445150-119446949	Exog	annotated	0.476	Success	4.16671	2	0.0155033
clu_5195_NA	3	chr12:44532659-44537251	Nrcam	annotated	0.476	Success	4.1571	2	0.0156529
clu_7949_NA	2	chr7:63444927-63615289	Otud7a	cryptic	0.476	Success	2.91756	1	0.0157093
clu_4159_NA	2	chr19:44146057-44146359	Bloc1s2	cryptic	0.476	Success	2.91277	1	0.0157951
clu_7183_NA	3	chr4:143413091-143416640	Pramef8	annotated	0.476	Success	4.14523	2	0.0158398
clu_1805_NA	3	chr14:51888836-51889528	Mettl17	annotated	0.476	Success	4.14475	2	0.0158474
clu_4797_NA	2	chr15:89427399-89427561	Chkb	annotated	0.476	Success	2.90726	1	0.0158944
clu_4749_NA	3	chr15:81724632-81729712	Rangap1	annotated	0.476	Success	4.13669	2	0.0159756
clu_3522_NA	2	chr5:32739373-32764773	Pisd	annotated	0.476	Success	2.90262	1	0.0159785
clu_4269_NA	2	chr16:10519167-10542272	Dexi	annotated	0.476	Success	2.89795	1	0.0160635
clu_7066_NA	3	chr4:129842762-129846465	Ptp4a2	annotated	0.476	Success	4.13078	2	0.0160704
clu_5261_NA	2	chr12:75453813-75459703	Ppp2r5e	cryptic	0.476	Success	2.89545	1	0.0161093
clu_1997_NA	2	chr11:5105313-5105433	Rhbdd3	annotated	0.476	Success	2.88934	1	0.0162217
clu_1874_NA	3	chr14:66158677-66165264	Ptk2b	annotated	0.476	Success	4.12138	2	0.0162222
clu_4214_NA	2	chr19:57714723-57731552	Atrnl1	cryptic	0.476	Success	2.88813	1	0.016244
clu_563_NA	3	chr2:151559616-151560621	Fkbp1a	cryptic	0.477	Success	4.11041	2	0.016401
clu_1102_NA	3	chr1:151349603-151351554	Ivns1abp	cryptic	0.477	Success	4.10921	2	0.0164207
clu_3356_NA	2	chr3:122455092-122504927	Bcar3	annotated	0.477	Success	2.87203	1	0.0165446
clu_3656_NA	3	chr5:92055053-92056269	G3bp2	cryptic	0.477	Success	4.09738	2	0.0166162
clu_6471_NA	2	chrX:169319590-169320115	Hccs	annotated	0.477	Success	2.86763	1	0.0166276
clu_1869_NA	2	chr14:65320130-65321234	Fbxo16	cryptic	0.477	Success	2.86389	1	0.0166987
clu_5290_NA	2	chr12:82617383-82651809	Rgs6	annotated	0.477	Success	2.8634	1	0.0167079
clu_85_NA	2	chr2:25560202-25560540	Edf1	cryptic	0.477	Success	2.8592	1	0.0167879
clu_1580_NA	4	chr10:111481316-111490028	Nap1l1	cryptic	0.477	Success	5.09841	3	0.0169652
clu_7550_NA	2	chr8:93950431-93963384	Gnao1	annotated	0.477	Success	2.84551	1	0.017052
clu_7923_NA	3	chr7:59388216-59617327	Snhg14	cryptic	0.477	Success	4.07068	2	0.0170657
clu_8059_NA	2	chr7:99535798-99582261	Arrb1	cryptic	0.477	Success	2.84336	1	0.0170937
clu_2118_NA	4	chr11:51849051-51857311	Jade2	annotated	0.477	Success	5.08284	3	0.017209
clu_4634_NA	2	chr15:47914105-47947987	Csmd3	cryptic	0.477	Success	2.83424	1	0.0172724
clu_3335_NA	3	chr3:108393510-108393936	Celsr2	cryptic	0.477	Success	4.05247	2	0.0173794
clu_1454_NA	2	chr10:80292483-80292775	Rps15	cryptic	0.477	Success	2.82829	1	0.01739
clu_4343_NA	2	chr16:20162137-20171191	Yeats2	cryptic	0.477	Success	2.82809	1	0.0173939
clu_2248_NA	3	chr11:70030452-70030604	Dlg4	cryptic	0.477	Success	4.04832	2	0.0174517
clu_3603_NA	3	chr5:67751085-67761114	Atp8a1	annotated	0.477	Success	4.04682	2	0.0174779
clu_5814_NA	3	chr17:90162433-90208323	Nrxn1	annotated	0.477	Success	4.04511	2	0.0175077
clu_2669_NA	2	chr9:22003088-22003399	Prkcsh	annotated	0.478	Success	2.81714	1	0.0176125
clu_3043_NA	3	chr9:113876350-113879942	Clasp2	cryptic	0.478	Success	4.0345	2	0.0176945
clu_5913_NA	2	chr6:41543271-41546730	.	annotated	0.478	Success	2.80957	1	0.0177655
clu_6821_NA	4	chr4:43382199-43421605	Rusc2	cryptic	0.478	Success	5.04694	3	0.0177848
clu_7091_NA	3	chr4:132544122-132546637	Dnajc8	annotated	0.485	Success	4.01153	2	0.0181056
clu_4157_NA	3	chr19:43472424-43484845	Cnnm1	annotated	0.485	Success	4.0086	2	0.0181587
clu_4498_NA	2	chr16:87466356-87469678	Usp16	annotated	0.489	Success	2.77539	1	0.0184725
clu_3231_NA	2	chr3:88717470-88717602	Rit1	annotated	0.489	Success	2.7739	1	0.0185039
clu_5500_NA	2	chr17:24186201-24189944	Tbc1d24	annotated	0.489	Success	2.76488	1	0.0186957
clu_4666_NA	3	chr15:73216383-73229861	Ptk2	cryptic	0.489	Success	3.97709	2	0.01874
clu_5841_NA	4	chr6:13837073-13838560	Gpr85	cryptic	0.489	Success	4.98623	3	0.0188018
clu_5060_NA	3	chr18:73657245-73662658	Smad4	cryptic	0.489	Success	3.97144	2	0.0188463
clu_471_NA	4	chr2:121290821-121299269	Map1a	cryptic	0.489	Success	4.97892	3	0.018928
clu_5478_NA	2	chr17:21953980-21962256	Zfp942	cryptic	0.489	Success	2.74666	1	0.0190892
clu_7232_NA	4	chr4:152396841-152400948	Kcnab2	cryptic	0.489	Success	4.96913	3	0.0190982
clu_3241_NA	3	chr3:89237919-89238898	Trim46	annotated	0.489	Success	3.9552	2	0.0191549
clu_1039_NA	2	chr1:130714576-130715882	Pfkfb2	cryptic	0.489	Success	2.7427	1	0.0191759
clu_2636_NA	2	chr9:14784757-14785431	Mre11a	annotated	0.489	Success	2.74236	1	0.0191833
clu_3994_NA	3	chr19:4192271-4192750	Ppp1ca	cryptic	0.489	Success	3.95301	2	0.0191969
clu_2446_NA	2	chr11:101425616-101429452	Rundc1	cryptic	0.489	Success	2.7407	1	0.0192199
clu_7666_NA	5	chr8:124690359-124709903	Ttc13	annotated	0.489	Success	5.87676	4	0.0192815
clu_5242_NA	4	chr12:70102854-70111854	Nin	annotated	0.489	Success	4.95209	3	0.0193985
clu_2830_NA	2	chr9:60610421-60615094	Lrrc49	annotated	0.489	Success	2.73024	1	0.0194514
clu_6148_NA	7	chr6:125151525-125153410	Iffo1	cryptic	0.489	Success	7.55251	6	0.0194554
clu_461_NA	5	chr2:120532222-120545843	Zfp106	annotated	0.495	Success	5.8457	4	0.0197998
clu_4137_NA	3	chr19:40324832-40327450	Sorbs1	annotated	0.495	Success	3.92141	2	0.0198131
clu_7580_NA	2	chr8:105328458-105328608	Tmem208	annotated	0.495	Success	2.70919	1	0.0199257
clu_897_NA	3	chr1:66726808-66735637	Kansl1l	annotated	0.495	Success	3.9114	2	0.0200124
clu_3272_NA	2	chr3:90503279-90506108	Chtop	annotated	0.495	Success	2.70274	1	0.0200735
clu_5356_NA	3	chr12:103122443-103128229	Unc79	annotated	0.495	Success	3.90552	2	0.0201306
clu_7959_NA	2	chr7:65354888-65513199	Tjp1	annotated	0.495	Success	2.69793	1	0.0201845
clu_4140_NA	3	chr19:40365166-40373476	Sorbs1	annotated	0.495	Success	3.8985	2	0.0202722
clu_452_NA	3	chr2:119660659-119662780	Ndufaf1	annotated	0.495	Success	3.89366	2	0.0203706
clu_3178_NA	3	chr3:67350015-67356221	Rsrc1	annotated	0.495	Success	3.8903	2	0.0204392
clu_5370_NA	4	chr12:108165172-108179153	Setd3	cryptic	0.495	Success	4.88848	3	0.0205603
clu_4248_NA	3	chr16:4617262-4624851	Pam16	cryptic	0.495	Success	3.88151	2	0.0206196
clu_6232_NA	3	chrX:13586965-13600357	Cask	annotated	0.495	Success	3.87875	2	0.0206767
clu_4572_NA	2	chr15:27657071-27658045	Otulinl	annotated	0.495	Success	2.67655	1	0.0206856
clu_7593_NA	2	chr8:105888518-105888599	Edc4	annotated	0.495	Success	2.67546	1	0.0207113
clu_3577_NA	3	chr5:48220080-48224653	Slit2	annotated	0.495	Success	3.87506	2	0.0207531
clu_4649_NA	13	chr15:63950127-64060195	Fam49b	cryptic	0.495	Success	11.9665	12	0.0207714
clu_6953_NA	4	chr4:107847566-107851308	Lrp8	cryptic	0.495	Success	4.87494	3	0.0208165
clu_47_NA	2	chr2:20788611-20797880	Etl4	cryptic	0.498	Success	2.66331	1	0.0210021
clu_3442_NA	2	chr5:3772787-3802597	Ankib1	cryptic	0.498	Success	2.66116	1	0.0210539
clu_6419_NA	2	chrX:150655568-150655884	Tro	cryptic	0.501	Success	2.65236	1	0.0212678
clu_701_NA	3	chr2:181548841-181549273	Dnajc5	annotated	0.501	Success	3.84859	2	0.0213097
clu_1236_NA	2	chr1:183389090-183390921	Taf1a	annotated	0.502	Success	2.64644	1	0.0214128
clu_7201_NA	3	chr4:149263690-149266252	Kif1b	annotated	0.506	Success	3.83088	2	0.0216905
clu_5918_NA	5	chr6:42686958-42709959	Tcaf1	cryptic	0.508	Success	5.72085	4	0.0220237
clu_2769_NA	3	chr9:49505563-49508589	Ncam1	annotated	0.508	Success	3.81339	2	0.0220733
clu_4051_NA	2	chr19:6996777-6998192	Trpt1	cryptic	0.508	Success	2.61716	1	0.0221454
clu_7924_NA	4	chr7:59384764-59387667	Snhg14	cryptic	0.508	Success	4.80633	3	0.0221626
clu_4360_NA	3	chr16:21581698-21640679	Vps8	annotated	0.508	Success	3.80834	2	0.022185
clu_7889_NA	2	chr7:45783980-45785569	Lmtk3	annotated	0.508	Success	2.61431	1	0.0222182
clu_5916_NA	5	chr6:42350476-42351475	Zyx	annotated	0.508	Success	5.71038	4	0.0222208
clu_6408_NA	5	chrX:143709748-143715136	Pak3	annotated	0.508	Success	5.70682	4	0.0222882
clu_3236_NA	2	chr3:89089767-89091138	Rusc1	annotated	0.509	Success	2.60692	1	0.0224078
clu_7111_NA	2	chr4:135344669-135346735	Srrm1	annotated	0.509	Success	2.6051	1	0.0224549
clu_1737_NA	2	chr14:27777242-27876587	Erc2	annotated	0.509	Success	2.60342	1	0.0224982
clu_1489_NA	2	chr10:81384578-81385719	Dohh	annotated	0.511	Success	2.59619	1	0.022686
clu_6015_NA	3	chr6:89419818-89567587	Chchd6	annotated	0.511	Success	3.78442	2	0.022722
clu_8169_NA	2	chr7:127195461-127195929	Cd2bp2	annotated	0.514	Success	2.58651	1	0.0229403
clu_6110_NA	3	chr6:119956163-119960644	Wnk1	cryptic	0.514	Success	3.76939	2	0.0230661
clu_1490_NA	3	chr10:81401071-81404824	Nfic	annotated	0.514	Success	3.76822	2	0.0230931
clu_7575_NA	3	chr8:104423230-104425439	Dync1li2	annotated	0.514	Success	3.7662	2	0.0231399
clu_2775_NA	2	chr9:50607933-50609372	Nkapd1	cryptic	0.514	Success	2.57633	1	0.0232108
clu_308_NA	2	chr2:69822642-69823787	Klhl23	cryptic	0.514	Success	2.57425	1	0.0232664
clu_3524_NA	5	chr5:32835688-32854093	Prr14l	cryptic	0.514	Success	5.64944	4	0.0234027
clu_2572_NA	2	chr11:120106033-120106434	Slc38a10	annotated	0.514	Success	2.56837	1	0.0234246
clu_5277_NA	3	chr12:80945668-80946576	Srsf5	annotated	0.514	Success	3.75088	2	0.0234971
clu_7007_NA	4	chr4:122872453-122885833	Cap1	annotated	0.514	Success	4.73964	3	0.0235527
clu_6433_NA	4	chrX:151905431-151908731	Huwe1	cryptic	0.514	Success	4.73864	3	0.0235743
clu_6194_NA	3	chr6:146996482-146998167	Ppfibp1	annotated	0.514	Success	3.74374	2	0.0236654
clu_5108_NA	2	chr12:3572647-3589171	Dtnb	cryptic	0.514	Success	2.55406	1	0.0238141
clu_1076_NA	3	chr1:135372364-135374378	Shisa4	cryptic	0.514	Success	3.73575	2	0.0238553
clu_510_NA	2	chr2:130661838-130662077	Ddrgk1	cryptic	0.514	Success	2.54949	1	0.0239398
clu_6606_NA	3	chr13:58396899-58399156	Hnrnpk	annotated	0.514	Success	3.73149	2	0.0239571
clu_7114_NA	2	chr4:135491282-135494723	Nipal3	annotated	0.514	Success	2.54513	1	0.0240606
clu_8235_NA	3	chr7:141191467-141192131	Hras	annotated	0.514	Success	3.72283	2	0.0241655
clu_3003_NA	2	chr9:108644365-108644933	Arih2	annotated	0.514	Success	2.54086	1	0.0241795
clu_1596_NA	3	chr10:117361360-117362014	Cpsf6	annotated	0.514	Success	3.72088	2	0.0242127
clu_4619_NA	3	chr15:40655583-40774045	Zfpm2	cryptic	0.514	Success	3.72068	2	0.0242174
clu_1678_NA	2	chr14:18271323-18276696	Nkiras1	cryptic	0.514	Success	2.53558	1	0.024327
clu_2106_NA	2	chr11:50382871-50382949	Hnrnph1	cryptic	0.515	Success	2.53315	1	0.0243955
clu_2262_NA	4	chr11:70700709-70702772	Kif1c	annotated	0.515	Success	4.6963	3	0.0245017
clu_2755_NA	3	chr9:45973064-45976041	Pafah1b2	annotated	0.515	Success	3.70665	2	0.0245598
clu_4689_NA	3	chr15:76077699-76080850	Puf60	cryptic	0.515	Success	3.70359	2	0.0246349
clu_4175_NA	2	chr19:46320963-46322056	Psd	annotated	0.515	Success	2.51664	1	0.0248646
clu_1210_NA	3	chr1:178113172-178122760	Catspere2	cryptic	0.515	Success	3.68612	2	0.025069
clu_1839_NA	2	chr14:56674739-56676522	Mphosph8	cryptic	0.515	Success	2.50311	1	0.0252564
clu_6357_NA	3	chrX:102005143-102077482	Nhsl2	cryptic	0.515	Success	3.67775	2	0.0252797
clu_5017_NA	3	chr18:60544146-60545748	Dctn4	annotated	0.515	Success	3.67687	2	0.025302
clu_4906_NA	3	chr18:7906044-7916052	Wac	annotated	0.515	Success	3.67304	2	0.0253992
clu_7584_NA	2	chr8:105677350-105680074	Ctcf	annotated	0.515	Success	2.48694	1	0.0257328
clu_1026_NA	4	chr1:127205427-127306637	Mgat5	annotated	0.515	Success	4.64219	3	0.0257393
clu_564_NA	4	chr2:151597258-151600978	Snph	annotated	0.515	Success	4.64195	3	0.0257449
clu_5206_NA	9	chr12:51629507-51647994	Strn3	cryptic	0.515	Success	8.72203	8	0.0258032
clu_186_NA	8	chr2:32607111-32612286	St6galnac6	cryptic	0.515	Success	7.96088	7	0.0258408
clu_2740_NA	6	chr9:44699696-44703803	Phldb1	cryptic	0.515	Success	6.37156	5	0.0259086
clu_4299_NA	2	chr16:16504216-16599778	Fgd4	annotated	0.515	Success	2.47961	1	0.0259519
clu_535_NA	5	chr2:139996157-140042094	Tasp1	cryptic	0.515	Success	5.51862	4	0.0261486
clu_5398_NA	3	chr12:110695680-110696252	Hsp90aa1	annotated	0.515	Success	3.63955	2	0.0262642
clu_736_NA	6	chr1:16463194-16509342	Stau2	cryptic	0.515	Success	6.35241	5	0.0263076
clu_1078_NA	3	chr1:135455330-135458656	Nav1	annotated	0.515	Success	3.63482	2	0.0263888
clu_4832_NA	2	chr15:98825733-98831430	Prkag1	annotated	0.515	Success	2.46295	1	0.0264572
clu_7686_NA	3	chr7:3693865-3694598	Tsen34	annotated	0.515	Success	3.62726	2	0.026589
clu_7754_NA	2	chr7:19655830-19664934	Clptm1	cryptic	0.515	Success	2.45706	1	0.026638
clu_5726_NA	4	chr17:57053348-57053796	Slc25a23	cryptic	0.515	Success	4.60339	3	0.0266642
clu_5207_NA	3	chr12:51655483-51691422	Strn3	cryptic	0.515	Success	3.62193	2	0.0267312
clu_3019_NA	5	chr9:110113025-110115491	Dhx30	cryptic	0.515	Success	5.48981	4	0.0267939
clu_2068_NA	3	chr11:32253949-32263025	Nprl3	annotated	0.515	Success	3.61944	2	0.0267976
clu_4517_NA	2	chr16:91664822-91670464	Son	annotated	0.515	Success	2.44954	1	0.0268711
clu_6604_NA	2	chr13:58393759-58393853	Hnrnpk	cryptic	0.515	Success	2.44875	1	0.0268956
clu_4949_NA	2	chr18:25679495-25753342	Celf4	cryptic	0.515	Success	2.44837	1	0.0269073
clu_2163_NA	4	chr11:59453645-59453878	Jmjd4	cryptic	0.515	Success	4.59075	3	0.0269726
clu_7215_NA	3	chr4:151062855-151073988	Camta1	annotated	0.515	Success	3.61181	2	0.027003
clu_7645_NA	3	chr8:121978754-121991528	Banp	annotated	0.515	Success	3.61105	2	0.0270235
clu_44_NA	2	chr2:19910279-20116973	Etl4	cryptic	0.515	Success	2.44176	1	0.0271143
clu_3496_NA	3	chr5:25363562-25372766	Kmt2c	annotated	0.515	Success	3.603	2	0.0272418
clu_1931_NA	3	chr14:103248566-103260196	Mycbp2	cryptic	0.515	Success	3.60233	2	0.0272602
clu_4974_NA	5	chr18:35598759-35613323	Paip2	cryptic	0.515	Success	5.46592	4	0.0273409
clu_7972_NA	2	chr7:68189740-68189946	Igf1r	cryptic	0.515	Success	2.43319	1	0.0273849
clu_370_NA	2	chr2:91013402-91016566	Celf1	annotated	0.515	Success	2.43127	1	0.0274458
clu_2164_NA	3	chr11:59697023-59731508	Mprip	cryptic	0.515	Success	3.59327	2	0.0275081
clu_6811_NA	2	chr4:42181877-42249817	Gm17167	cryptic	0.515	Success	2.42733	1	0.0275715
clu_6978_NA	4	chr4:117285972-117289026	Rnf220	cryptic	0.515	Success	4.5627	3	0.0276692
clu_6370_NA	7	chrX:134069907-134073214	Cstf2	cryptic	0.515	Success	7.09082	6	0.0276717
clu_5706_NA	2	chr17:56191159-56194416	Dpp9	cryptic	0.515	Success	2.42211	1	0.0277391
clu_5670_NA	3	chr17:46254616-46255659	Lrrc73	annotated	0.515	Success	3.58473	2	0.0277441
clu_3686_NA	2	chr5:104058218-104059636	Nudt9	cryptic	0.515	Success	2.4211	1	0.0277713
clu_4913_NA	2	chr18:10623707-10626949	Snrpd1	annotated	0.515	Success	2.41834	1	0.0278604
clu_5649_NA	5	chr17:37051159-37062534	Gabbr1	cryptic	0.515	Success	5.44339	4	0.0278664
clu_1520_NA	2	chr10:89084591-89088193	Ano4	annotated	0.515	Success	2.41755	1	0.027886
clu_467_NA	3	chr2:121014018-121016131	Ccndbp1	cryptic	0.515	Success	3.57874	2	0.0279107
clu_6258_NA	3	chrX:41812494-41813950	Thoc2	annotated	0.515	Success	3.57346	2	0.0280586
clu_8077_NA	2	chr7:102176405-102180428	Nup98	annotated	0.515	Success	2.41066	1	0.0281099
clu_5055_NA	2	chr18:69652472-69654964	Tcf4	annotated	0.515	Success	2.4096	1	0.0281446
clu_1567_NA	3	chr10:107380151-107382504	Lin7a	annotated	0.515	Success	3.56135	2	0.0284004
clu_5896_NA	3	chr6:38487150-38490384	Ubn2	annotated	0.515	Success	3.55992	2	0.028441
clu_8046_NA	3	chr7:97565300-97579366	Aamdc	annotated	0.515	Success	3.55763	2	0.0285062
clu_5245_NA	4	chr12:70978815-70983324	Psma3	cryptic	0.515	Success	4.52849	3	0.0285429
clu_7868_NA	2	chr7:44966904-44967058	Cpt1c	annotated	0.515	Success	2.3938	1	0.0286654
clu_644_NA	2	chr2:164961003-164973687	Slc12a5	annotated	0.515	Success	2.39105	1	0.0287571
clu_7925_NA	3	chr7:59409326-59411074	Snhg14	cryptic	0.515	Success	3.54808	2	0.0287799
clu_288_NA	2	chr2:61627839-61643715	Tank	annotated	0.515	Success	2.38955	1	0.0288073
clu_2198_NA	5	chr11:62344888-62351378	Ncor1	cryptic	0.515	Success	5.40377	4	0.0288144
clu_989_NA	2	chr1:92639759-92641880	Cops9	annotated	0.515	Success	2.38878	1	0.0288329
clu_2010_NA	2	chr11:6274498-6274681	Tmed4	cryptic	0.515	Success	2.38857	1	0.0288399
clu_2884_NA	2	chr9:72329162-72330866	Zfp280d	annotated	0.515	Success	2.38558	1	0.0289402
clu_2371_NA	2	chr11:87738273-87742796	Supt4a	annotated	0.515	Success	2.38523	1	0.0289521
clu_579_NA	4	chr2:155138272-155163393	Itch	cryptic	0.515	Success	4.50369	3	0.0291929
clu_6582_NA	2	chr13:55383768-55383996	Rgs14	cryptic	0.515	Success	2.3759	1	0.0292677
clu_7631_NA	3	chr8:119547885-119558646	Mbtps1	annotated	0.515	Success	3.52856	2	0.0293471
clu_1325_NA	3	chr10:28551756-28560005	Ptprk	cryptic	0.515	Success	3.52489	2	0.0294549
clu_1861_NA	4	chr14:64123353-64233829	Msra	cryptic	0.515	Success	4.49359	3	0.0294617
clu_503_NA	3	chr2:130279437-130280263	Idh3b	cryptic	0.515	Success	3.52311	2	0.0295076
clu_8006_NA	2	chr7:84347543-84354520	Arnt2	annotated	0.515	Success	2.36871	1	0.0295134
clu_7885_NA	3	chr7:45700339-45701224	Car11	cryptic	0.515	Success	3.52132	2	0.0295603
clu_7244_NA	3	chr4:155386146-155387154	Gabrd	cryptic	0.515	Success	3.52033	2	0.0295896
clu_7897_NA	2	chr7:46635556-46639713	Sergef	annotated	0.515	Success	2.36595	1	0.0296082
clu_725_NA	3	chr1:11518709-11562963	A830018L16Rik	cryptic	0.515	Success	3.51809	2	0.029656
clu_7912_NA	3	chr7:55768721-55769332	Siglech	annotated	0.515	Success	3.51712	2	0.0296847
clu_4303_NA	3	chr16:17107224-17111143	Ppil2	annotated	0.515	Success	3.51365	2	0.029788
clu_3460_NA	2	chr5:16267475-16299929	Cacna2d1	cryptic	0.515	Success	2.36021	1	0.0298063
clu_529_NA	3	chr2:136007909-136012966	Plcb4	annotated	0.515	Success	3.51052	2	0.0298813
clu_346_NA	2	chr2:79839001-79865038	Pde1a	annotated	0.515	Success	2.35416	1	0.0300169
clu_6702_NA	2	chr13:100490164-100492457	Gtf2h2	annotated	0.515	Success	2.3539	1	0.0300262
clu_8173_NA	3	chr7:127419641-127421405	Zfp688	annotated	0.515	Success	3.50246	2	0.0301231
clu_5120_NA	3	chr12:4885858-4894538	Ubxn2a	annotated	0.515	Success	3.50181	2	0.0301427
clu_8166_NA	3	chr7:127023168-127024444	Maz	cryptic	0.515	Success	3.49933	2	0.0302176
clu_6019_NA	7	chr6:90694850-90873440	Iqsec1	cryptic	0.515	Success	6.9726	6	0.0302544
clu_3884_NA	3	chr5:134622086-134625366	Eif4h	annotated	0.515	Success	3.49558	2	0.0303311
clu_4286_NA	3	chr16:13834846-13837043	Pdxdc1	annotated	0.515	Success	3.49525	2	0.030341
clu_6854_NA	2	chr4:56899136-56899306	Tmem245	cryptic	0.515	Success	2.34391	1	0.0303771
clu_3974_NA	6	chr5:150118811-150310270	Fry	cryptic	0.515	Success	6.16836	5	0.0304542
clu_7828_NA	2	chr7:31054370-31055551	Fxyd1	annotated	0.515	Success	2.33879	1	0.0305589
clu_3962_NA	3	chr5:146833171-146834184	Rpl21	annotated	0.515	Success	3.48502	2	0.0306531
clu_8098_NA	2	chr7:110051527-110052714	Ipo7	cryptic	0.515	Success	2.3323	1	0.0307904
clu_4080_NA	2	chr19:16219772-16316017	Gnaq	cryptic	0.515	Success	2.3322	1	0.0307942
clu_968_NA	3	chr1:87374111-87403667	Gigyf2	annotated	0.515	Success	3.47748	2	0.0308853
clu_8215_NA	2	chr7:133759913-133776602	Dhx32	annotated	0.515	Success	2.32783	1	0.0309515
clu_1017_NA	3	chr1:119765481-119773049	Ptpn4	annotated	0.515	Success	3.4746	2	0.0309742
clu_3145_NA	3	chr3:54693102-54695123	Supt20	cryptic	0.515	Success	3.47432	2	0.0309828
clu_4209_NA	4	chr19:57044972-57049462	Ablim1	annotated	0.515	Success	4.43726	3	0.0310066
clu_6679_NA	5	chr13:92450252-92477828	Fam151b	cryptic	0.515	Success	5.31238	4	0.0311213
clu_6499_NA	5	chr13:14306933-14316059	Hecw1	cryptic	0.515	Success	5.31185	4	0.0311351
clu_5952_NA	2	chr6:58597108-58655638	Abcg2	annotated	0.516	Success	2.31952	1	0.0312526
clu_3478_NA	3	chr5:23762474-23768768	Pus7	annotated	0.516	Success	3.46383	2	0.0313098
clu_326_NA	3	chr2:72940739-72946546	Sp3	cryptic	0.519	Success	3.45125	2	0.0317059
clu_7073_NA	2	chr4:130534045-130537261	Nkain1	annotated	0.519	Success	2.30602	1	0.0317483
clu_5415_NA	4	chr12:111825108-111827546	Zfyve21	cryptic	0.519	Success	4.41115	3	0.0317493
clu_2500_NA	5	chr11:106655162-106679549	Pecam1	annotated	0.519	Success	5.28354	4	0.0318853
clu_1984_NA	2	chr11:4144587-4146234	Ccdc157	cryptic	0.519	Success	2.3016	1	0.0319122
clu_641_NA	6	chr2:164786848-164791713	Snx21	cryptic	0.519	Success	6.10373	5	0.0320531
clu_3998_NA	2	chr19:4624181-4624685	Rce1	annotated	0.519	Success	2.29606	1	0.0321191
clu_7734_NA	2	chr7:16185517-16186057	Meis3	annotated	0.519	Success	2.2957	1	0.0321329
clu_1785_NA	3	chr14:45476113-45482432	Fermt2	annotated	0.519	Success	3.43764	2	0.0321405
clu_8266_NA	3	chr7:144500403-144504903	Ppfia1	annotated	0.519	Success	3.43628	2	0.0321841
clu_6064_NA	6	chr6:113105121-113109885	Setd5	cryptic	0.519	Success	6.09566	5	0.0322582
clu_3072_NA	3	chr9:121460514-121468985	Trak1	cryptic	0.519	Success	3.43394	2	0.0322595
clu_7843_NA	2	chr7:44246808-44248252	2410002F23Rik	annotated	0.521	Success	2.28589	1	0.0325029
clu_3916_NA	2	chr5:138988453-138993292	Pdgfa	cryptic	0.521	Success	2.28535	1	0.0325233
clu_5054_NA	4	chr18:69564684-69633577	Tcf4	annotated	0.522	Success	4.37844	3	0.0327042
clu_4874_NA	4	chr15:102326260-102326818	Pfdn5	cryptic	0.522	Success	4.37748	3	0.0327327
clu_1589_NA	5	chr10:116517383-116549033	Cnot2	annotated	0.524	Success	5.24383	4	0.0329673
clu_4639_NA	3	chr15:54850127-54860043	Enpp2	annotated	0.524	Success	3.411	2	0.0330081
clu_6171_NA	2	chr6:140556857-140563568	Plekha5	cryptic	0.527	Success	2.26327	1	0.0333729
clu_4796_NA	2	chr15:89370488-89370604	Ncaph2	annotated	0.527	Success	2.26122	1	0.0334532
clu_3332_NA	2	chr3:108208505-108210345	Atxn7l2	annotated	0.527	Success	2.26098	1	0.0334625
clu_6069_NA	2	chr6:113317676-113318412	Brpf1	annotated	0.527	Success	2.25927	1	0.0335293
clu_3834_NA	2	chr5:124124087-124125299	Pitpnm2	annotated	0.527	Success	2.25733	1	0.0336055
clu_746_NA	3	chr1:22346501-22373344	Rims1	cryptic	0.527	Success	3.39301	2	0.0336075
clu_2565_NA	2	chr11:119268091-119270088	Gaa	annotated	0.532	Success	2.24812	1	0.0339695
clu_150_NA	2	chr2:30113481-30124276	Zer1	cryptic	0.539	Success	2.23368	1	0.0345484
clu_7359_NA	3	chr8:41293816-41309520	Pcm1	cryptic	0.539	Success	3.36312	2	0.034627
clu_2590_NA	2	chr11:120795723-120796219	Dus1l	annotated	0.539	Success	2.23072	1	0.0346681
clu_7856_NA	3	chr7:44598575-44601869	Kcnc3	annotated	0.539	Success	3.35899	2	0.0347704
clu_4074_NA	2	chr19:10897893-10898983	Prpf19	annotated	0.539	Success	2.22731	1	0.0348071
clu_1392_NA	3	chr10:69822393-69824318	Ank3	annotated	0.539	Success	3.35514	2	0.0349046
clu_4862_NA	2	chr15:100586772-100587789	Pou6f1	annotated	0.539	Success	2.22466	1	0.0349151
clu_3605_NA	2	chr5:69579686-69584974	Gnpda2	annotated	0.539	Success	2.22225	1	0.0350137
clu_5950_NA	3	chr6:56892888-56923672	Nt5c3	annotated	0.539	Success	3.34786	2	0.0351594
clu_105_NA	6	chr2:26387671-26389149	Entr1	annotated	0.539	Success	5.98467	5	0.0352103
clu_5784_NA	3	chr17:80201602-80202691	Srsf7	annotated	0.539	Success	3.34577	2	0.0352331
clu_7436_NA	2	chr8:70531273-70531525	Fkbp8	annotated	0.539	Success	2.21491	1	0.035316
clu_1711_NA	6	chr14:20744648-20755659	Camk2g	annotated	0.539	Success	5.98071	5	0.0353203
clu_13_NA	2	chr2:5807506-5810796	Cdc123	annotated	0.544	Success	2.20541	1	0.0357116
clu_2400_NA	3	chr11:96045302-96047195	Snf8	annotated	0.548	Success	3.32141	2	0.0361018
clu_2319_NA	2	chr11:78324513-78324604	Aldoc	cryptic	0.548	Success	2.19476	1	0.0361603
clu_5836_NA	3	chr6:8582790-8592907	Glcci1	cryptic	0.548	Success	3.3156	2	0.0363122
clu_1830_NA	2	chr14:55510709-55511981	Cpne6	annotated	0.548	Success	2.19111	1	0.0363157
clu_6107_NA	8	chr6:119927234-119934256	Wnk1	cryptic	0.548	Success	7.4873	7	0.0363264
clu_7882_NA	2	chr7:45380818-45383804	Snrnp70	annotated	0.548	Success	2.18879	1	0.0364148
clu_3839_NA	2	chr5:124350172-124354317	Cdk2ap1	annotated	0.548	Success	2.18586	1	0.03654
clu_451_NA	2	chr2:119596342-119599588	1700020I14Rik	annotated	0.548	Success	2.18512	1	0.0365718
clu_3282_NA	2	chr3:94955136-94955352	Rfx5	annotated	0.548	Success	2.18481	1	0.0365852
clu_2849_NA	2	chr9:65676765-65686199	Oaz2	cryptic	0.548	Success	2.18308	1	0.0366596
clu_6203_NA	3	chrX:7722378-7723853	Wdr45	annotated	0.548	Success	3.30179	2	0.0368172
clu_5486_NA	3	chr17:23674068-23674884	Hcfc1r1	cryptic	0.548	Success	3.30165	2	0.0368223
clu_5399_NA	2	chr12:110779478-110803405	Wdr20	annotated	0.548	Success	2.17689	1	0.0369271
clu_5763_NA	3	chr17:71801936-71806505	Clip4	cryptic	0.548	Success	3.29772	2	0.0369672
clu_7128_NA	4	chr4:137321192-137328713	Cdc42	cryptic	0.556	Success	4.22621	3	0.0375307
clu_6867_NA	3	chr4:59775549-59783728	Inip	annotated	0.556	Success	3.2786	2	0.0376808
clu_7020_NA	3	chr4:123440791-123444835	Macf1	annotated	0.556	Success	3.27648	2	0.037761
clu_6343_NA	2	chrX:100807255-100809862	Dlg3	annotated	0.556	Success	2.15755	1	0.0377755
clu_5288_NA	3	chr12:82422493-82425013	Sipa1l1	cryptic	0.556	Success	3.2747	2	0.0378282
clu_4718_NA	2	chr15:78428867-78430042	Kctd17	annotated	0.557	Success	2.15271	1	0.0379909
clu_5640_NA	2	chr17:35150902-35152618	Prrc2a	annotated	0.557	Success	2.15201	1	0.0380224
clu_4546_NA	2	chr15:5116684-5117287	Rpl37	annotated	0.557	Success	2.14862	1	0.0381741
clu_3891_NA	3	chr5:136161724-136170538	Orai2	annotated	0.557	Success	3.26254	2	0.0382912
clu_6096_NA	3	chr6:117863142-117869218	Zfp239	annotated	0.557	Success	3.26207	2	0.0383089
clu_1189_NA	2	chr1:172081316-172082601	Ncstn	cryptic	0.557	Success	2.14445	1	0.038362
clu_7337_NA	2	chr8:27023906-27025057	Erlin2	annotated	0.558	Success	2.14196	1	0.0384744
clu_1205_NA	2	chr1:177109738-177130971	Akt3	cryptic	0.559	Success	2.13896	1	0.0386106
clu_5699_NA	4	chr17:51809287-51833163	Satb1	annotated	0.559	Success	4.19026	3	0.0387686
clu_534_NA	3	chr2:139977713-139996073	Tasp1	cryptic	0.559	Success	3.24699	2	0.0388911
clu_2649_NA	2	chr9:20645255-20645406	Ubl5	cryptic	0.559	Success	2.12788	1	0.0391173
clu_883_NA	5	chr1:66401521-66420138	Map2	cryptic	0.559	Success	5.03693	4	0.0392017
clu_3843_NA	2	chr5:124884772-124901262	Zfp664	annotated	0.559	Success	2.12221	1	0.0393794
clu_845_NA	2	chr1:58444639-58445410	Ppil3	annotated	0.559	Success	2.12214	1	0.0393827
clu_6372_NA	2	chrX:134687225-134688017	Armcx4	cryptic	0.559	Success	2.1205	1	0.039459
clu_1740_NA	3	chr14:28040536-28080132	Erc2	annotated	0.559	Success	3.23214	2	0.0394728
clu_4367_NA	2	chr16:23225229-23256959	St6gal1	annotated	0.559	Success	2.11806	1	0.0395724
clu_622_NA	3	chr2:161560285-161564627	Ptprt	annotated	0.559	Success	3.22771	2	0.0396481
clu_4053_NA	2	chr19:7420561-7422643	2700081O15Rik	annotated	0.559	Success	2.11585	1	0.0396758
clu_3093_NA	3	chr3:8935040-8944611	Tpd52	annotated	0.559	Success	3.22583	2	0.0397227
clu_2227_NA	2	chr11:69345634-69346618	Chd3	cryptic	0.559	Success	2.11473	1	0.0397279
clu_7187_NA	3	chr4:147903497-147904658	Mfn2	annotated	0.559	Success	3.22488	2	0.0397604
clu_1396_NA	3	chr10:69956150-69958918	Ank3	cryptic	0.559	Success	3.22415	2	0.0397896
clu_6648_NA	3	chr13:77126714-77135353	Slf1	cryptic	0.559	Success	3.22331	2	0.039823
clu_3709_NA	2	chr5:108629900-108638237	Tmem175	annotated	0.559	Success	2.1126	1	0.0398281
clu_6432_NA	2	chrX:151894018-151894927	Huwe1	cryptic	0.559	Success	2.11009	1	0.0399462
clu_1959_NA	3	chr14:121559133-121560590	Dock9	annotated	0.559	Success	3.21801	2	0.0400345
clu_6959_NA	3	chr4:108691791-108695769	Zfyve9	annotated	0.559	Success	3.21735	2	0.0400611
clu_708_NA	2	chr1:4923989-5019311	Rgs20	annotated	0.561	Success	2.10385	1	0.0402409
clu_7275_NA	2	chr8:4166763-4183492	Evi5l	cryptic	0.562	Success	2.09979	1	0.040434
clu_1555_NA	3	chr10:99010780-99014884	Atp2b1	cryptic	0.563	Success	3.20551	2	0.0405381
clu_7302_NA	3	chr8:13935289-13939563	Fbxo25	annotated	0.563	Success	3.20279	2	0.0406487
clu_5827_NA	3	chr6:5100587-5113601	Ppp1r9a	cryptic	0.563	Success	3.20159	2	0.0406974
clu_2444_NA	2	chr11:101217363-101218654	Ezh1	annotated	0.563	Success	2.09156	1	0.0408283
clu_3755_NA	4	chr5:114809331-114823313	1500011B03Rik	annotated	0.563	Success	4.13142	3	0.0408807
clu_5033_NA	2	chr18:64265650-64266947	St8sia3	cryptic	0.563	Success	2.08864	1	0.0409696
clu_353_NA	2	chr2:84602900-84603649	Ctnnd1	annotated	0.563	Success	2.08754	1	0.0410227
clu_1759_NA	2	chr14:31180949-31184942	Nisch	annotated	0.563	Success	2.08534	1	0.0411291
clu_8050_NA	4	chr7:98590884-98594752	Emsy	annotated	0.563	Success	4.11635	3	0.0414397
clu_4098_NA	2	chr19:23759068-23892735	Apba1	cryptic	0.563	Success	2.07884	1	0.0414461
clu_1994_NA	3	chr11:5064478-5065215	Gas2l1	annotated	0.563	Success	3.18196	2	0.0415043
clu_6168_NA	2	chr6:140426555-140524865	Plekha5	cryptic	0.563	Success	2.07755	1	0.0415093
clu_3132_NA	5	chr3:35839214-35849434	Atp11b	annotated	0.563	Success	4.96777	4	0.0415276
clu_358_NA	2	chr2:84734293-84736639	Ypel4	annotated	0.563	Success	2.07694	1	0.0415393
clu_1054_NA	3	chr1:132596648-132601971	Nfasc	annotated	0.563	Success	3.17942	2	0.0416097
clu_1784_NA	3	chr14:45462240-45464724	Fermt2	cryptic	0.563	Success	3.17674	2	0.0417215
clu_2921_NA	3	chr9:87015946-87026947	Cyb5r4	cryptic	0.563	Success	3.17649	2	0.0417318
clu_1928_NA	5	chr14:103173919-103182354	Mycbp2	cryptic	0.563	Success	4.96151	4	0.0417445
clu_2046_NA	3	chr11:23361716-23363058	Usp34	cryptic	0.563	Success	3.17367	2	0.0418499
clu_8162_NA	2	chr7:126942342-126947005	Kctd13	annotated	0.563	Success	2.06937	1	0.0419122
clu_1560_NA	2	chr10:106819557-106828889	Ppfia2	cryptic	0.564	Success	2.0659	1	0.0420847
clu_2170_NA	3	chr11:59839756-59852791	Nt5m	annotated	0.564	Success	3.16799	2	0.0420881
clu_6830_NA	3	chr4:44018850-44025449	Clta	cryptic	0.564	Success	3.16357	2	0.0422744
clu_5466_NA	3	chr17:13823458-13828929	Afdn	annotated	0.564	Success	3.16316	2	0.0422917
clu_1599_NA	3	chr10:119978607-119986332	Grip1	annotated	0.564	Success	3.16148	2	0.0423631
clu_8087_NA	3	chr7:105640622-105641028	Timm10b	annotated	0.564	Success	3.16061	2	0.0423998
clu_6441_NA	2	chrX:152339392-152339633	Tspyl2	annotated	0.564	Success	2.05783	1	0.0424878
clu_2004_NA	2	chr11:5972648-5972813	Camk2b	cryptic	0.564	Success	2.05453	1	0.042654
clu_1993_NA	3	chr11:5040421-5041718	Ap1b1	cryptic	0.564	Success	3.15457	2	0.0426569
clu_4072_NA	2	chr19:10688979-10706210	Vps37c	cryptic	0.569	Success	2.04559	1	0.0431077
clu_1912_NA	4	chr14:84448653-84477518	Pcdh17	cryptic	0.569	Success	4.07189	3	0.0431319
clu_4850_NA	3	chr15:100142147-100154157	Dip2b	cryptic	0.57	Success	3.13866	2	0.0433409
clu_920_NA	2	chr1:75262373-75264225	Ptprn	cryptic	0.57	Success	2.04001	1	0.0433932
clu_3601_NA	2	chr5:67776198-67780988	Atp8a1	annotated	0.573	Success	2.0345	1	0.043677
clu_3860_NA	2	chr5:129504105-129504763	Sfswap	annotated	0.573	Success	2.0339	1	0.043708
clu_4925_NA	3	chr18:20666586-20673631	Ttr	cryptic	0.576	Success	3.12333	2	0.0440103
clu_5847_NA	2	chr6:23000199-23007274	Ptprz1	annotated	0.576	Success	2.02532	1	0.0441547
clu_3689_NA	3	chr5:106619642-106634831	Zfp644	cryptic	0.576	Success	3.12	2	0.0441571
clu_6375_NA	2	chrX:134718992-134719627	Armcx1	annotated	0.576	Success	2.02387	1	0.0442304
clu_1246_NA	3	chr1:189258898-189339785	Kcnk2	annotated	0.577	Success	3.11483	2	0.044386
clu_2085_NA	3	chr11:46257702-46260800	Cyfip2	annotated	0.577	Success	3.1111	2	0.0445518
clu_6253_NA	3	chrX:38402281-38424267	Lamp2	annotated	0.577	Success	3.11038	2	0.0445839
clu_3899_NA	2	chr5:137273971-137274064	.	annotated	0.578	Success	2.01355	1	0.0447748
clu_4702_NA	2	chr15:76624620-76625134	Vps28	annotated	0.578	Success	2.01355	1	0.0447749
clu_5595_NA	2	chr17:31613293-31615474	Cbs	annotated	0.578	Success	2.00866	1	0.0450353
clu_4588_NA	3	chr15:35073221-35099434	Stk3	cryptic	0.578	Success	3.09954	2	0.0450699
clu_6127_NA	2	chr6:124749346-124749462	Atn1	cryptic	0.578	Success	2.00568	1	0.0451948
clu_5394_NA	2	chr12:109748293-109749095	Mirg	annotated	0.578	Success	2.00476	1	0.0452438
clu_2575_NA	2	chr11:120139092-120140593	Slc38a10	annotated	0.578	Success	2.00411	1	0.0452789
clu_1409_NA	2	chr10:75658797-75684292	Cabin1	annotated	0.578	Success	2.00365	1	0.0453038
clu_4865_NA	3	chr15:100870333-100936271	Scn8a	annotated	0.578	Success	3.09294	2	0.0453682
clu_4805_NA	3	chr15:91767459-91772822	Lrrk2	cryptic	0.578	Success	3.09259	2	0.0453843
clu_855_NA	2	chr1:59991188-59997451	Ica1l	cryptic	0.578	Success	2.00063	1	0.0454661
clu_190_NA	3	chr2:32789637-32796016	Stxbp1	annotated	0.578	Success	3.08762	2	0.0456104
clu_2795_NA	2	chr9:56775648-56795990	Lingo1	cryptic	0.578	Success	1.99761	1	0.0456295
clu_1924_NA	5	chr14:103092426-103099162	Fbxl3	cryptic	0.578	Success	4.85194	4	0.0457222
clu_7107_NA	3	chr4:134833321-134837849	Maco1	cryptic	0.578	Success	3.08444	2	0.0457555
clu_2517_NA	2	chr11:113369898-113463972	Slc39a11	annotated	0.578	Success	1.99282	1	0.0458899
clu_2126_NA	2	chr11:53404602-53406584	Aff4	cryptic	0.578	Success	1.9924	1	0.0459123
clu_6619_NA	2	chr13:60696360-60716678	Dapk1	cryptic	0.58	Success	1.98481	1	0.0463281
clu_5221_NA	2	chr12:55604268-55612073	Ralgapa1	cryptic	0.58	Success	1.98481	1	0.0463283
clu_2035_NA	2	chr11:20100933-20112805	Actr2	cryptic	0.58	Success	1.9839	1	0.0463785
clu_7682_NA	2	chr7:3617691-3619430	Ndufa3	annotated	0.58	Success	1.98249	1	0.0464559
clu_6886_NA	6	chr4:76085558-76102955	Ptprd	cryptic	0.58	Success	5.62931	5	0.0464868
clu_5413_NA	2	chr12:111787596-111789349	Klc1	annotated	0.58	Success	1.98031	1	0.0465768
clu_2140_NA	3	chr11:54691740-54696080	Rapgef6	annotated	0.58	Success	3.06648	2	0.0465848
clu_5605_NA	3	chr17:32368147-32387573	Wiz	annotated	0.58	Success	3.06568	2	0.046622
clu_6820_NA	2	chr4:43245596-43249460	Unc13b	annotated	0.58	Success	1.97713	1	0.0467528
clu_2139_NA	3	chr11:54668737-54676195	Rapgef6	annotated	0.58	Success	3.05945	2	0.0469135
clu_5316_NA	3	chr12:86883916-86952744	Cipc	cryptic	0.58	Success	3.05944	2	0.0469138
clu_2331_NA	3	chr11:80209323-80220258	Rhot1	cryptic	0.58	Success	3.05601	2	0.0470751
clu_1508_NA	2	chr10:83600827-83601883	Appl2	annotated	0.58	Success	1.9665	1	0.0473474
clu_2098_NA	4	chr11:50095980-50119045	Rnf130	cryptic	0.58	Success	3.96787	3	0.0473585
clu_257_NA	3	chr2:53157917-53159558	Prpf40a	cryptic	0.58	Success	3.04904	2	0.0474043
clu_5047_NA	4	chr18:67506726-67519291	Spire1	cryptic	0.58	Success	3.9661	3	0.0474337
clu_54_NA	6	chr2:22946761-22957018	Abi1	annotated	0.58	Success	5.60291	5	0.0474485
clu_7192_NA	3	chr4:148158823-148160034	Fbxo44	annotated	0.58	Success	3.0477	2	0.0474678
clu_1375_NA	4	chr10:62110012-62110959	Fam241b	annotated	0.58	Success	3.96479	3	0.0474897
clu_3927_NA	3	chr5:140686400-140689813	Iqce	annotated	0.581	Success	3.04341	2	0.0476721
clu_2842_NA	5	chr9:64693997-64700097	Megf11	cryptic	0.581	Success	4.79909	4	0.0477684
clu_5788_NA	2	chr17:80281428-80290056	Dhx57	annotated	0.581	Success	1.95672	1	0.0479015
clu_4803_NA	3	chr15:90972715-90980795	Kif21a	annotated	0.581	Success	3.03793	2	0.0479342
clu_5583_NA	2	chr17:28728975-28740680	Mapk14	annotated	0.581	Success	1.95379	1	0.0480688
clu_2716_NA	2	chr9:40327438-40333445	Gramd1b	cryptic	0.581	Success	1.95278	1	0.0481266
clu_2455_NA	3	chr11:102218487-102224734	Hdac5	annotated	0.581	Success	3.03358	2	0.0481431
clu_2828_NA	2	chr9:59832303-59843063	Myo9a	cryptic	0.581	Success	1.95199	1	0.0481717
clu_1935_NA	3	chr14:105109802-105116986	Rbm26	annotated	0.581	Success	3.03149	2	0.0482437
clu_5829_NA	3	chr6:5156240-5158089	Ppp1r9a	annotated	0.581	Success	3.03109	2	0.0482632
clu_1985_NA	3	chr11:4485451-4487234	Mtmr3	annotated	0.581	Success	3.02847	2	0.0483897
clu_3200_NA	2	chr3:86224483-86225069	Lrba	cryptic	0.582	Success	1.94679	1	0.0484711
clu_2123_NA	2	chr11:52361152-52374299	Vdac1	cryptic	0.582	Success	1.9409	1	0.0488122
clu_6672_NA	3	chr13:91022667-91154217	Atg10	annotated	0.582	Success	3.01683	2	0.048956
clu_4330_NA	3	chr16:18324450-18347871	Tango2	annotated	0.582	Success	3.01484	2	0.0490537
clu_4378_NA	2	chr16:30529566-30537454	Tmem44	cryptic	0.582	Success	1.93537	1	0.0491349
clu_1463_NA	2	chr10:80410624-80413205	Tcf3	annotated	0.582	Success	1.93433	1	0.0491956
clu_4111_NA	4	chr19:29012053-29024804	Cdc37l1	cryptic	0.582	Success	3.9251	3	0.0492114
clu_4219_NA	3	chr19:58828338-58931890	Hspa12a	cryptic	0.582	Success	3.00906	2	0.0493379
clu_5759_NA	5	chr17:70662809-70761159	Dlgap1	annotated	0.582	Success	4.75894	4	0.0493812
clu_2268_NA	5	chr11:72159520-72166638	4933427D14Rik	cryptic	0.582	Success	4.75807	4	0.0494167
clu_1768_NA	2	chr14:33390313-33392942	Mapk8	annotated	0.582	Success	1.93045	1	0.0494239
clu_1783_NA	3	chr14:45356766-45359259	Styx	annotated	0.582	Success	3.00671	2	0.0494541
clu_6832_NA	5	chr4:44152553-44187449	Rnf38	cryptic	0.582	Success	4.75704	4	0.0494589
clu_4911_NA	2	chr18:10116859-10119885	Rock1	annotated	0.582	Success	1.92951	1	0.0494791
clu_381_NA	5	chr2:91650252-91654073	Arhgap1	cryptic	0.582	Success	4.75098	4	0.0497068
clu_1042_NA	2	chr1:131292845-131296320	Srgap2	annotated	0.582	Success	1.92489	1	0.0497523
clu_6393_NA	2	chrX:136832109-136833268	Plp1	annotated	0.582	Success	1.9228	1	0.0498769
clu_843_NA	2	chr1:57943241-57946071	Spats2l	annotated	0.582	Success	1.92268	1	0.0498838
clu_2245_NA	3	chr11:69970742-69979830	Elp5	annotated	0.582	Success	2.99668	2	0.0499527
clu_3886_NA	3	chr5:135037575-135041931	Stx1a	annotated	0.582	Success	2.99564	2	0.0500045
clu_206_NA	2	chr2:34822975-34825962	Fbxw2	annotated	0.582	Success	1.92053	1	0.0500122
clu_6035_NA	2	chr6:99015510-99016528	Foxp1	annotated	0.585	Success	1.91466	1	0.0503631
clu_2480_NA	5	chr11:104282480-104294859	Mapt	annotated	0.585	Success	4.73498	4	0.050368
clu_5725_NA	2	chr17:57052849-57053241	Slc25a23	cryptic	0.585	Success	1.91193	1	0.0505279
clu_1293_NA	2	chr10:12538213-12621191	Utrn	annotated	0.585	Success	1.91138	1	0.0505608
clu_5960_NA	3	chr6:66914510-67015725	Gng12	annotated	0.585	Success	2.98096	2	0.050744
clu_6764_NA	3	chr4:11062152-11070200	Ndufaf6	annotated	0.585	Success	2.97909	2	0.050839
clu_405_NA	5	chr2:98662972-98667138	.	annotated	0.585	Success	4.71908	4	0.0510334
clu_2090_NA	4	chr11:49213642-49215064	Zfp62	annotated	0.585	Success	3.88277	3	0.0511141
clu_4680_NA	4	chr15:75566259-75566763	Ly6h	cryptic	0.585	Success	3.88148	3	0.0511732
clu_561_NA	3	chr2:151500789-151503014	Nsfl1c	annotated	0.585	Success	2.97128	2	0.0512375
clu_1222_NA	2	chr1:180437550-180442544	Stum	cryptic	0.585	Success	1.89981	1	0.0512642
clu_1002_NA	2	chr1:97977259-98095485	Pam	cryptic	0.585	Success	1.89846	1	0.0513471
clu_5264_NA	4	chr12:76938755-76939967	Max	cryptic	0.585	Success	3.87679	3	0.0513889
clu_2787_NA	2	chr9:54396367-54398047	Dmxl2	annotated	0.585	Success	1.89409	1	0.0516155
clu_6118_NA	2	chr6:121190247-121193515	Pex26	annotated	0.585	Success	1.89376	1	0.0516362
clu_8107_NA	3	chr7:112077959-112082430	Usp47	annotated	0.585	Success	2.96348	2	0.0516388
clu_6335_NA	5	chrX:95131015-95196410	Arhgef9	cryptic	0.585	Success	4.70407	4	0.0516694
clu_2000_NA	2	chr11:5780311-5782185	Ube2d-ps	annotated	0.585	Success	1.89271	1	0.0517006
clu_1311_NA	2	chr10:20988684-21000509	Ahi1	cryptic	0.585	Success	1.89084	1	0.0518164
clu_2665_NA	2	chr9:21686275-21699803	Smarca4	annotated	0.585	Success	1.89013	1	0.0518605
clu_8189_NA	2	chr7:128448719-128454936	Tial1	annotated	0.585	Success	1.88933	1	0.0519099
clu_1429_NA	2	chr10:78285105-78287847	Agpat3	annotated	0.585	Success	1.8882	1	0.0519801
clu_7875_NA	2	chr7:45127568-45128700	Rpl13a	annotated	0.585	Success	1.88766	1	0.0520142
clu_4683_NA	2	chr15:75919293-75921376	Pycrl	cryptic	0.585	Success	1.88665	1	0.0520767
clu_5598_NA	2	chr17:32222165-32224087	Brd4	annotated	0.585	Success	1.88457	1	0.0522065
clu_3687_NA	3	chr5:104097773-104113377	Sparcl1	annotated	0.585	Success	2.95151	2	0.0522605
clu_6593_NA	2	chr13:55714844-55717798	Txndc15	cryptic	0.585	Success	1.8836	1	0.0522669
clu_5212_NA	3	chr12:52503876-52516079	Arhgap5	cryptic	0.586	Success	2.94908	2	0.0523881
clu_1544_NA	2	chr10:93993654-93996838	Vezt	annotated	0.588	Success	1.87692	1	0.0526861
clu_511_NA	3	chr2:130713026-130717261	4930402H24Rik	annotated	0.589	Success	2.94101	2	0.0528123
clu_240_NA	2	chr2:48940400-48949117	Orc4	annotated	0.589	Success	1.87226	1	0.0529808
clu_2758_NA	2	chr9:46913746-46920531	2900052N01Rik	cryptic	0.589	Success	1.87061	1	0.0530859
clu_2961_NA	3	chr9:104209387-104212761	Dnajc13	annotated	0.589	Success	2.93313	2	0.0532303
clu_1194_NA	3	chr1:173346562-173367413	Cadm3	annotated	0.589	Success	2.93306	2	0.0532338
clu_5539_NA	2	chr17:25795433-25796241	Metrn	cryptic	0.589	Success	1.86732	1	0.0532949
clu_3215_NA	3	chr3:88056776-88057724	Naxe	cryptic	0.589	Success	2.93188	2	0.0532969
clu_7803_NA	4	chr7:28977990-28981674	Eif3k	annotated	0.59	Success	3.8299	3	0.0535915
clu_4807_NA	2	chr15:92271354-92291608	Cntn1	cryptic	0.59	Success	1.86213	1	0.0536277
clu_7871_NA	2	chr7:45074681-45076069	Nosip	annotated	0.59	Success	1.86204	1	0.0536331
clu_478_NA	3	chr2:121906071-121910799	Casc4	cryptic	0.591	Success	2.92363	2	0.0537381
clu_7121_NA	2	chr4:136316479-136317084	Hnrnpr	annotated	0.591	Success	1.85819	1	0.0538808
clu_5594_NA	2	chr17:31592275-31595228	Pknox1	cryptic	0.591	Success	1.85684	1	0.0539683
clu_1333_NA	3	chr10:31691687-31694332	Nkain2	cryptic	0.591	Success	2.91668	2	0.0541128
clu_1053_NA	4	chr1:132642858-132741671	Nfasc	annotated	0.591	Success	3.81623	3	0.0542511
clu_6172_NA	3	chr6:140563648-140569353	Plekha5	annotated	0.591	Success	2.91218	2	0.0543569
clu_6384_NA	5	chrX:135839262-135840393	Gprasp2	cryptic	0.591	Success	4.64169	4	0.0543936
clu_40_NA	2	chr2:18284781-18293954	Dnajc1	cryptic	0.591	Success	1.84945	1	0.0544482
clu_3032_NA	3	chr9:112125000-112127279	Arpp21	annotated	0.591	Success	2.91002	2	0.0544745
clu_2826_NA	2	chr9:59675195-59678044	Pkm	annotated	0.591	Success	1.84866	1	0.0545
clu_3980_NA	2	chr5:150796670-150800578	Pds5b	annotated	0.591	Success	1.84844	1	0.0545145
clu_6600_NA	2	chr13:58013958-58018797	Klhl3	cryptic	0.592	Success	1.84568	1	0.0546953
clu_1519_NA	2	chr10:88436388-88437435	Gnptab	cryptic	0.593	Success	1.84298	1	0.0548727
clu_5920_NA	3	chr6:47454029-47484744	Cul1	cryptic	0.593	Success	2.90179	2	0.054925
clu_5839_NA	3	chr6:11987274-11988722	Phf14	cryptic	0.593	Success	2.90056	2	0.0549923
clu_3527_NA	2	chr5:33019154-33026542	Ywhah	cryptic	0.593	Success	1.8387	1	0.0551551
clu_6725_NA	2	chr13:109442353-109740387	Pde4d	annotated	0.593	Success	1.83712	1	0.0552596
clu_1503_NA	2	chr10:82648078-82648581	Tdg	annotated	0.593	Success	1.8364	1	0.0553073
clu_7298_NA	2	chr8:13338806-13339665	Tfdp1	annotated	0.593	Success	1.8359	1	0.0553405
clu_3261_NA	3	chr3:90053609-90058485	4933434E20Rik	annotated	0.593	Success	2.89281	2	0.0554203
clu_627_NA	2	chr2:161927778-162135212	Ptprt	annotated	0.593	Success	1.83338	1	0.0555081
clu_7965_NA	2	chr7:67222629-67223609	Lysmd4	annotated	0.594	Success	1.82898	1	0.055802
clu_4544_NA	4	chr16:97953093-97962513	Zbtb21	cryptic	0.594	Success	3.78394	3	0.0558399
clu_396_NA	2	chr2:93187747-93196897	Trp53i11	annotated	0.594	Success	1.82807	1	0.0558629
clu_8025_NA	3	chr7:91091048-91449757	Dlg2	cryptic	0.594	Success	2.88446	2	0.0558852
clu_7419_NA	2	chr8:70132654-70133099	Nr2c2ap	cryptic	0.594	Success	1.82719	1	0.0559219
clu_5851_NA	2	chr6:24527317-24527526	Ndufa5	annotated	0.594	Success	1.82503	1	0.0560669
clu_7816_NA	3	chr7:30563349-30563532	U2af1l4	annotated	0.595	Success	2.87874	2	0.0562053
clu_7209_NA	3	chr4:150534945-150570216	Rere	cryptic	0.599	Success	2.87022	2	0.0566864
clu_1252_NA	2	chr1:191718205-191719354	Lpgat1	annotated	0.6	Success	1.81455	1	0.0567776
clu_5387_NA	3	chr12:109646751-109650072	Rian	cryptic	0.6	Success	2.86696	2	0.0568713
clu_3464_NA	3	chr5:20651193-20702070	Magi2	annotated	0.6	Success	2.86402	2	0.0570391
clu_1337_NA	3	chr10:39732613-39783143	Rev3l	annotated	0.6	Success	2.86302	2	0.0570961
clu_7328_NA	5	chr8:25682696-25694689	Nsd3	cryptic	0.6	Success	4.58167	4	0.057144
clu_1756_NA	3	chr14:31044709-31046332	Pbrm1	annotated	0.6	Success	2.86137	2	0.0571905
clu_7840_NA	4	chr7:41633694-41647491	Zfp788	cryptic	0.601	Success	3.7541	3	0.0573479
clu_7590_NA	2	chr8:105702396-105702611	Pard6a	annotated	0.603	Success	1.80155	1	0.057672
clu_3265_NA	5	chr3:90090079-90099528	Tpm3	annotated	0.603	Success	4.56699	4	0.0578363
clu_5467_NA	3	chr17:13846639-13849108	Afdn	annotated	0.603	Success	2.84787	2	0.0579676
clu_4457_NA	3	chr16:48972336-48975423	Dzip3	cryptic	0.603	Success	2.847	2	0.0580183
clu_445_NA	2	chr2:118917309-118919136	Bahd1	cryptic	0.603	Success	1.7944	1	0.05817
clu_7747_NA	3	chr7:19081301-19082276	Dmwd	annotated	0.603	Success	2.84391	2	0.0581979
clu_4848_NA	2	chr15:99751341-99772183	Cers5	annotated	0.603	Success	1.79391	1	0.0582048
clu_6438_NA	2	chrX:152271929-152272075	Kdm5c	annotated	0.603	Success	1.79368	1	0.0582207
clu_1962_NA	2	chr14:121597753-121599688	Dock9	annotated	0.603	Success	1.79342	1	0.0582392
clu_3660_NA	3	chr5:92431122-92435004	Nup54	annotated	0.603	Success	2.84233	2	0.0582898
clu_1706_NA	2	chr14:20716062-20716222	Zswim8	annotated	0.603	Success	1.79033	1	0.0584557
clu_4801_NA	12	chr15:90943901-90956295	Kif21a	cryptic	0.603	Success	9.57072	11	0.0586012
clu_4698_NA	2	chr15:76390127-76392381	Mroh1	annotated	0.603	Success	1.78751	1	0.0586548
clu_5074_NA	2	chr18:76944185-76951113	Hdhd2	annotated	0.603	Success	1.78714	1	0.0586812
clu_1535_NA	4	chr10:92075673-92083874	Rmst	cryptic	0.603	Success	3.72792	3	0.0587039
clu_6633_NA	2	chr13:73327469-73328339	Ndufs6	annotated	0.603	Success	1.78605	1	0.0587579
clu_4429_NA	2	chr16:38518532-38522341	Timmdc1	cryptic	0.603	Success	1.77966	1	0.0592123
clu_373_NA	3	chr2:91158143-91158417	Madd	annotated	0.603	Success	2.82561	2	0.0592727
clu_3638_NA	3	chr5:84108056-84142278	Epha5	annotated	0.603	Success	2.8254	2	0.0592848
clu_5948_NA	4	chr6:55485033-55494077	Adcyap1r1	annotated	0.603	Success	3.71629	3	0.0593161
clu_3361_NA	5	chr3:126801761-126810639	Camk2d	annotated	0.603	Success	4.5356	4	0.0593444
clu_5142_NA	3	chr12:16558501-16560982	Lpin1	cryptic	0.603	Success	2.82428	2	0.0593516
clu_6078_NA	2	chr6:113920603-113980542	Atp2b2	annotated	0.603	Success	1.77693	1	0.0594073
clu_4242_NA	3	chr16:3937614-3940768	Cluap1	cryptic	0.603	Success	2.82326	2	0.059412
clu_3064_NA	3	chr9:120168010-120173151	Mobp	cryptic	0.603	Success	2.8227	2	0.0594454
clu_4969_NA	3	chr18:34762724-34768168	Fam53c	cryptic	0.603	Success	2.81966	2	0.059626
clu_45_NA	2	chr2:20290041-20529959	Etl4	annotated	0.603	Success	1.77317	1	0.0596767
clu_7870_NA	5	chr7:45013593-45016080	Scaf1	cryptic	0.603	Success	4.52853	4	0.059689
clu_4271_NA	2	chr16:10595985-10611003	Clec16a	annotated	0.603	Success	1.77164	1	0.0597871
clu_8003_NA	2	chr7:82658141-82671605	Efl1	cryptic	0.603	Success	1.76745	1	0.0600902
clu_450_NA	2	chr2:119594434-119596259	1700020I14Rik	cryptic	0.603	Success	1.76715	1	0.0601117
clu_5037_NA	2	chr18:65074805-65077698	Nedd4l	cryptic	0.603	Success	1.76567	1	0.0602189
clu_3799_NA	2	chr5:121384104-121385525	Trafd1	annotated	0.603	Success	1.76392	1	0.0603462
clu_5203_NA	3	chr12:46720856-46816886	Nova1	cryptic	0.603	Success	2.80753	2	0.060354
clu_7011_NA	4	chr4:123295273-123295930	Pabpc4	annotated	0.603	Success	3.69632	3	0.0603824
clu_3646_NA	3	chr5:88673849-88675758	Grsf1	annotated	0.603	Success	2.80702	2	0.0603845
clu_3810_NA	3	chr5:121924915-122049776	Cux2	cryptic	0.603	Success	2.80695	2	0.0603892
clu_6858_NA	3	chr4:57434556-57638010	Palm2	cryptic	0.603	Success	2.80484	2	0.0605164
clu_4783_NA	3	chr15:87544603-87681480	Fam19a5	cryptic	0.605	Success	2.80029	2	0.0607926
clu_7043_NA	3	chr4:126915665-126923569	Zmym4	cryptic	0.605	Success	2.79543	2	0.0610886
clu_2199_NA	2	chr11:62353334-62354383	Ncor1	annotated	0.605	Success	1.75306	1	0.0611426
clu_3583_NA	3	chr5:54109870-54110537	Stim2	annotated	0.605	Success	2.79322	2	0.0612238
clu_4554_NA	2	chr15:9140732-9148976	Lmbrd2	cryptic	0.605	Success	1.74952	1	0.0614042
clu_864_NA	5	chr1:60444082-60448081	Abi2	cryptic	0.605	Success	4.49345	4	0.061428
clu_3516_NA	3	chr5:31452577-31465446	Zfp512	annotated	0.605	Success	2.7892	2	0.0614707
clu_1230_NA	3	chr1:182124975-182131336	Srp9	annotated	0.605	Success	2.78781	2	0.0615559
clu_3775_NA	2	chr5:117952883-117953798	Nos1	cryptic	0.605	Success	1.74623	1	0.0616487
clu_1736_NA	3	chr14:27653483-27776826	Erc2	annotated	0.605	Success	2.78603	2	0.0616655
clu_6254_NA	2	chrX:38600778-38601929	Mcts1	annotated	0.605	Success	1.74499	1	0.061741
clu_1946_NA	2	chr14:118909568-118911342	Dzip1	annotated	0.605	Success	1.7434	1	0.0618603
clu_394_NA	2	chr2:92391141-92401029	Mapk8ip1	annotated	0.605	Success	1.74336	1	0.061863
clu_1386_NA	2	chr10:67096718-67157907	Jmjd1c	cryptic	0.605	Success	1.74258	1	0.0619212
clu_3456_NA	3	chr5:9140480-9150376	Dmtf1	annotated	0.605	Success	2.7798	2	0.0620511
clu_4400_NA	3	chr16:32838353-32842998	Rubcn	annotated	0.605	Success	2.77782	2	0.0621742
clu_2860_NA	2	chr9:66464758-66465384	Herc1	cryptic	0.605	Success	1.73879	1	0.0622059
clu_6550_NA	3	chr13:45956575-45964815	Atxn1	cryptic	0.605	Success	2.77666	2	0.0622462
clu_5822_NA	3	chr6:4674632-4678067	Sgce	annotated	0.605	Success	2.77619	2	0.0622755
clu_5300_NA	3	chr12:84338782-84340102	Zfp410	annotated	0.605	Success	2.77435	2	0.0623902
clu_4575_NA	2	chr15:27774173-27805630	Trio	annotated	0.605	Success	1.73503	1	0.0624889
clu_3645_NA	2	chr5:88639078-88642929	Rufy3	annotated	0.605	Success	1.73421	1	0.0625512
clu_5069_NA	3	chr18:75005900-75008651	BC031181	cryptic	0.605	Success	2.76961	2	0.0626867
clu_2497_NA	2	chr11:106184619-106187125	Strada	cryptic	0.605	Success	1.73155	1	0.0627524
clu_7670_NA	3	chr8:125422702-125433178	Sipa1l2	annotated	0.605	Success	2.76852	2	0.0627546
clu_4438_NA	3	chr16:43462986-43569681	Zbtb20	annotated	0.605	Success	2.76796	2	0.06279
clu_5730_NA	3	chr17:62607463-62613837	Efna5	annotated	0.605	Success	2.76667	2	0.0628708
clu_2401_NA	3	chr11:96075033-96075627	Atp5g1	annotated	0.605	Success	2.76625	2	0.0628973
clu_991_NA	4	chr1:93046770-93052424	Kif1a	cryptic	0.605	Success	3.64929	3	0.0629658
clu_3611_NA	2	chr5:72162874-72165351	Commd8	annotated	0.606	Success	1.72684	1	0.0631108
clu_7336_NA	2	chr8:26119600-26120440	Rnf170	cryptic	0.606	Success	1.72535	1	0.0632252
clu_61_NA	2	chr2:24661880-24677822	Cacna1b	cryptic	0.607	Success	1.72333	1	0.0633799
clu_7287_NA	2	chr8:11633018-11635411	Ankrd10	annotated	0.607	Success	1.71981	1	0.0636501
clu_4147_NA	3	chr19:41926565-41931356	Exosc1	cryptic	0.607	Success	2.75416	2	0.0636622
clu_1408_NA	2	chr10:75317147-75325785	Adora2a	annotated	0.607	Success	1.71878	1	0.0637295
clu_2484_NA	3	chr11:104357596-104378685	Kansl1	cryptic	0.607	Success	2.75149	2	0.0638324
clu_2915_NA	3	chr9:86769561-86775592	Snap91	cryptic	0.607	Success	2.7509	2	0.0638703
clu_6309_NA	2	chrX:74023065-74023366	Irak1	annotated	0.607	Success	1.71457	1	0.0640556
clu_5767_NA	2	chr17:74339445-74351953	Spast	annotated	0.607	Success	1.71438	1	0.0640704
clu_7850_NA	4	chr7:44468159-44468807	Josd2	annotated	0.607	Success	3.62971	3	0.0640728
clu_3915_NA	4	chr5:138612165-138617055	Zfp68	annotated	0.607	Success	3.62918	3	0.0641031
clu_2477_NA	3	chr11:103687633-103697630	Gosr2	annotated	0.607	Success	2.74693	2	0.0641241
clu_5150_NA	3	chr12:21254467-21258010	Asap2	annotated	0.607	Success	2.74483	2	0.0642593
clu_2748_NA	3	chr9:45118093-45124942	Scn2b	cryptic	0.607	Success	2.74361	2	0.0643378
clu_3183_NA	2	chr3:75640338-75640675	Serpini1	cryptic	0.608	Success	1.70981	1	0.0644258
clu_6516_NA	3	chr13:24638936-24669960	Ripor2	cryptic	0.608	Success	2.73991	2	0.064576
clu_3186_NA	7	chr3:79112302-79172908	Rapgef2	cryptic	0.609	Success	5.93805	6	0.0647907
clu_6241_NA	2	chrX:20693531-20694038	Cdk16	annotated	0.609	Success	1.70466	1	0.0648294
clu_5297_NA	2	chr12:84124584-84126962	Dnal1	annotated	0.61	Success	1.70196	1	0.0650413
clu_237_NA	3	chr2:45110157-45112823	Zeb2	annotated	0.61	Success	2.73245	2	0.06506
clu_1643_NA	3	chr10:128488017-128488896	Smarcc2	cryptic	0.611	Success	2.72819	2	0.0653373
clu_8170_NA	2	chr7:127233486-127235264	Zfp553	annotated	0.611	Success	1.69792	1	0.0653608
clu_2392_NA	2	chr11:94411616-94415743	Cacna1g	annotated	0.611	Success	1.69725	1	0.0654139
clu_5031_NA	3	chr18:63779957-63794225	Wdr7	cryptic	0.611	Success	2.72513	2	0.0655379
clu_2122_NA	3	chr11:52242660-52244981	Skp1a	annotated	0.611	Success	2.72481	2	0.0655586
clu_7526_NA	2	chr8:85001237-85001324	Hook2	cryptic	0.611	Success	1.69407	1	0.0656671
clu_4315_NA	3	chr16:17648126-17650367	Ccdc74a	annotated	0.611	Success	2.7221	2	0.0657362
clu_5977_NA	4	chr6:83165994-83182524	Dctn1	cryptic	0.612	Success	3.59876	3	0.0658614
clu_4158_NA	2	chr19:44132148-44133000	Cwf19l1	cryptic	0.613	Success	1.68752	1	0.0661911
clu_6051_NA	2	chr6:106795994-106799991	Crbn	annotated	0.613	Success	1.68592	1	0.0663193
clu_5265_NA	5	chr12:76940090-76961990	Max	annotated	0.613	Success	4.39944	4	0.0663278
clu_2782_NA	2	chr9:50907496-50913384	Sik2	cryptic	0.613	Success	1.68467	1	0.0664203
clu_7246_NA	2	chr4:155557286-155557471	Gnb1	annotated	0.613	Success	1.68366	1	0.0665022
clu_637_NA	2	chr2:163995365-164011602	Ywhab	annotated	0.613	Success	1.68325	1	0.0665347
clu_695_NA	2	chr2:181187454-181187665	Ppdpf	annotated	0.614	Success	1.68206	1	0.0666315
clu_2057_NA	4	chr11:29693693-29733633	Rtn4	annotated	0.614	Success	3.5837	3	0.0667492
clu_6202_NA	4	chr6:149519113-149556644	Bicd1	annotated	0.614	Success	3.58315	3	0.0667822
clu_4380_NA	2	chr16:31096446-31101825	Acap2	annotated	0.614	Success	1.67532	1	0.0671791
clu_2966_NA	2	chr9:106308033-106329873	Poc1a	annotated	0.614	Success	1.67481	1	0.0672208
clu_4090_NA	3	chr19:21598868-21652607	1110059E24Rik	annotated	0.614	Success	2.69955	2	0.0672355
clu_4188_NA	3	chr19:47240671-47256712	Neurl1a	cryptic	0.614	Success	2.69942	2	0.0672445
clu_5966_NA	3	chr6:72097782-72128264	St3gal5	cryptic	0.614	Success	2.69902	2	0.0672712
clu_1234_NA	3	chr1:183329991-183331092	Mia3	cryptic	0.614	Success	2.69803	2	0.0673379
clu_8049_NA	3	chr7:98098371-98102550	Myo7a	annotated	0.614	Success	2.69714	2	0.0673981
clu_5722_NA	2	chr17:56896317-56897380	Mllt1	annotated	0.615	Success	1.67004	1	0.0676112
clu_899_NA	2	chr1:66802168-66817374	Kansl1l	annotated	0.616	Success	1.66882	1	0.0677121
clu_7265_NA	2	chr4:156185135-156195244	Agrn	annotated	0.616	Success	1.6669	1	0.0678696
clu_7776_NA	3	chr7:25621092-25622344	Dmac2	annotated	0.617	Success	2.68864	2	0.0679736
clu_4129_NA	3	chr19:37088587-37126332	Cpeb3	annotated	0.617	Success	2.68499	2	0.0682219
clu_5045_NA	2	chr18:67478061-67479072	Prelid3a	cryptic	0.617	Success	1.66184	1	0.0682892
clu_4194_NA	2	chr19:53140714-53216801	Add3	annotated	0.617	Success	1.66168	1	0.0683022
clu_2179_NA	2	chr11:60830731-60844165	Dhrs7b	cryptic	0.617	Success	1.6602	1	0.0684254
clu_5324_NA	4	chr12:89187323-89193046	Nrxn3	cryptic	0.617	Success	3.55438	3	0.0685107
clu_1159_NA	2	chr1:162723281-162724704	Prrc2c	annotated	0.617	Success	1.65872	1	0.0685484
clu_1715_NA	2	chr14:21517498-21609754	Kat6b	cryptic	0.617	Success	1.65772	1	0.0686321
clu_7739_NA	3	chr7:16429910-16434021	Zc3h4	annotated	0.617	Success	2.67585	2	0.068848
clu_1209_NA	3	chr1:178104101-178113114	Catspere2	cryptic	0.617	Success	2.67364	2	0.0690004
clu_4608_NA	3	chr15:38673020-38676028	Atp6v1c1	annotated	0.617	Success	2.67331	2	0.0690237
clu_6445_NA	3	chrX:153725841-153741040	Nbdy	annotated	0.617	Success	2.67153	2	0.0691464
clu_2415_NA	6	chr11:97537239-97551677	Srcin1	cryptic	0.617	Success	5.11065	5	0.0692022
clu_10_NA	3	chr2:5299101-5301539	Camk1d	cryptic	0.617	Success	2.67064	2	0.0692077
clu_4701_NA	2	chr15:76595907-76596009	Cpsf1	annotated	0.617	Success	1.6506	1	0.0692296
clu_6640_NA	3	chr13:74350408-74356456	Ccdc127	annotated	0.617	Success	2.66842	2	0.0693618
clu_4356_NA	2	chr16:20695881-20698922	Fam131a	annotated	0.617	Success	1.64838	1	0.0694169
clu_2293_NA	2	chr11:76174707-76179413	Vps53	annotated	0.617	Success	1.64742	1	0.0694975
clu_8014_NA	3	chr7:89806750-89833697	Me3	annotated	0.617	Success	2.66531	2	0.0695775
clu_6741_NA	4	chr13:119690513-119699664	Hmgcs1	annotated	0.617	Success	3.53628	3	0.0696205
clu_4964_NA	3	chr18:34445615-34448368	Fam13b	cryptic	0.617	Success	2.66259	2	0.0697676
clu_2292_NA	3	chr11:76163864-76166199	Vps53	cryptic	0.617	Success	2.66084	2	0.0698898
clu_2917_NA	3	chr9:86792736-86798538	Snap91	annotated	0.617	Success	2.66001	2	0.0699478
clu_1804_NA	2	chr14:51091253-51104807	Ang	annotated	0.617	Success	1.63981	1	0.070145
clu_7823_NA	3	chr7:30956267-30956696	Usf2	annotated	0.617	Success	2.65678	2	0.0701736
clu_2932_NA	3	chr9:95495933-95502540	U2surp	annotated	0.617	Success	2.65624	2	0.0702115
clu_3598_NA	2	chr5:66961267-66969076	Limch1	annotated	0.617	Success	1.63893	1	0.0702204
clu_384_NA	2	chr2:91936771-91936858	Dgkz	cryptic	0.617	Success	1.63891	1	0.0702224
clu_5807_NA	3	chr17:87435934-87446793	Calm2	annotated	0.617	Success	2.65538	2	0.0702721
clu_5025_NA	2	chr18:61580451-61587426	Csnk1a1	annotated	0.617	Success	1.63744	1	0.0703479
clu_1960_NA	3	chr14:121576019-121578155	Dock9	annotated	0.617	Success	2.65289	2	0.070447
clu_3956_NA	3	chr5:146220484-146221220	Rnf6	annotated	0.617	Success	2.65147	2	0.0705471
clu_412_NA	3	chr2:101678620-101684479	Traf6	annotated	0.617	Success	2.65021	2	0.0706363
clu_1082_NA	2	chr1:136274873-136276538	Camsap2	annotated	0.617	Success	1.63316	1	0.0707164
clu_6523_NA	2	chr13:30940770-30973996	Exoc2	annotated	0.617	Success	1.63292	1	0.0707365
clu_5580_NA	4	chr17:28320856-28326152	Fance	annotated	0.617	Success	3.51823	3	0.0707447
clu_7030_NA	2	chr4:125103031-125109577	Meaf6	annotated	0.617	Success	1.63184	1	0.0708296
clu_3142_NA	3	chr3:45392874-45432474	Pcdh10	annotated	0.617	Success	2.64649	2	0.0708993
clu_2801_NA	2	chr9:57546567-57548528	Mpi	cryptic	0.617	Success	1.6296	1	0.0710239
clu_1973_NA	2	chr11:3293343-3299034	Patz1	annotated	0.618	Success	1.62678	1	0.0712686
clu_2838_NA	2	chr9:62377363-62377557	Anp32a	cryptic	0.618	Success	1.62671	1	0.0712743
clu_7214_NA	2	chr4:151013769-151017899	Per3	cryptic	0.618	Success	1.626	1	0.0713363
clu_5164_NA	4	chr12:29644419-29730941	Myt1l	cryptic	0.618	Success	3.50679	3	0.0714665
clu_5144_NA	4	chr12:16656689-16658365	Ntsr2	cryptic	0.619	Success	3.50202	3	0.0717689
clu_7084_NA	3	chr4:131957819-131967788	Epb41	annotated	0.619	Success	2.63257	2	0.0718934
clu_5755_NA	3	chr17:69287337-69288851	Epb41l3	annotated	0.619	Success	2.6307	2	0.0720283
clu_5236_NA	2	chr12:69582345-69582531	Vcpkmt	cryptic	0.619	Success	1.61792	1	0.0720437
clu_718_NA	2	chr1:9942149-9942323	Snhg6	annotated	0.619	Success	1.61715	1	0.0721109
clu_1529_NA	5	chr10:90680919-90895099	Anks1b	cryptic	0.619	Success	4.29554	4	0.0721743
clu_4560_NA	2	chr15:12236120-12237929	Mtmr12	annotated	0.619	Success	1.61577	1	0.0722325
clu_5307_NA	2	chr12:85119341-85121987	Dlst	cryptic	0.619	Success	1.61515	1	0.072287
clu_5528_NA	2	chr17:25014025-25015530	Cramp1l	annotated	0.619	Success	1.61508	1	0.0722933
clu_4428_NA	3	chr16:38208090-38219972	Gsk3b	annotated	0.62	Success	2.62437	2	0.0724853
clu_4729_NA	2	chr15:79531914-79535957	Ddx17	annotated	0.62	Success	1.6115	1	0.07261
clu_6531_NA	2	chr13:36118005-36204509	Fars2	annotated	0.62	Success	1.60611	1	0.0730902
clu_7539_NA	4	chr8:88723212-88731675	Cyld	cryptic	0.62	Success	3.47915	3	0.073239
clu_4584_NA	3	chr15:34136827-34140692	Mtdh	annotated	0.62	Success	2.61348	2	0.0732789
clu_3237_NA	2	chr3:89167204-89168698	Clk2	annotated	0.62	Success	1.60186	1	0.0734706
clu_5298_NA	2	chr12:84174423-84218775	Elmsan1	annotated	0.62	Success	1.60181	1	0.0734752
clu_6681_NA	2	chr13:94233170-94252993	Scamp1	cryptic	0.62	Success	1.60132	1	0.0735199
clu_8076_NA	2	chr7:102065804-102069897	Xndc1	annotated	0.62	Success	1.60115	1	0.0735349
clu_5026_NA	3	chr18:61816969-61819791	Ablim3	cryptic	0.62	Success	2.60797	2	0.0736838
clu_366_NA	4	chr2:90940641-90998580	Celf1	annotated	0.62	Success	3.47042	3	0.0738076
clu_1514_NA	2	chr10:86031069-86033234	Fbxo7	annotated	0.62	Success	1.59791	1	0.0738264
clu_7315_NA	2	chr8:22062116-22065000	Alg11	cryptic	0.62	Success	1.59663	1	0.0739427
clu_5315_NA	3	chr12:86020603-86053143	Ttll5	annotated	0.62	Success	2.60405	2	0.0739733
clu_2445_NA	3	chr11:101296316-101301728	Becn1	annotated	0.62	Success	2.60387	2	0.073987
clu_3108_NA	2	chr3:19989218-20005467	Cp	annotated	0.62	Success	1.59577	1	0.0740205
clu_6192_NA	2	chr6:146555052-146556131	Ints13	annotated	0.62	Success	1.59481	1	0.0741072
clu_3865_NA	2	chr5:129771632-129779022	Psph	annotated	0.62	Success	1.59431	1	0.0741528
clu_2720_NA	2	chr9:43008108-43010179	Arhgef12	annotated	0.62	Success	1.59337	1	0.0742376
clu_1458_NA	2	chr10:80393276-80393893	Mbd3	cryptic	0.62	Success	1.59295	1	0.0742764
clu_5211_NA	2	chr12:51782584-51784182	Hectd1	cryptic	0.62	Success	1.5919	1	0.0743715
clu_1775_NA	2	chr14:36918596-36926839	Ccser2	annotated	0.62	Success	1.59135	1	0.0744221
clu_5050_NA	2	chr18:68106691-68235655	Ldlrad4	cryptic	0.62	Success	1.59127	1	0.074429
clu_6722_NA	3	chr13:106857308-106860861	Ipo11	annotated	0.62	Success	2.59618	2	0.0745575
clu_7245_NA	3	chr4:155491580-155527413	Gnb1	annotated	0.62	Success	2.596	2	0.074571
clu_3782_NA	2	chr5:118751754-118751867	Med13l	annotated	0.62	Success	1.58947	1	0.0745926
clu_836_NA	2	chr1:55086941-55087989	Hspd1	annotated	0.62	Success	1.58855	1	0.074677
clu_3472_NA	3	chr5:23493507-23496404	Kmt2e	cryptic	0.62	Success	2.59453	2	0.0746808
clu_7800_NA	2	chr7:28895186-28896089	Actn4	annotated	0.62	Success	1.58818	1	0.0747112
clu_2978_NA	2	chr9:106901871-106906633	Dock3	cryptic	0.621	Success	1.58667	1	0.0748491
clu_5395_NA	2	chr12:110466020-110522491	Ppp2r5c	annotated	0.621	Success	1.58595	1	0.0749155
clu_7702_NA	2	chr7:4834363-4836044	Shisa7	cryptic	0.622	Success	1.58233	1	0.0752483
clu_4320_NA	2	chr16:17907919-17909905	Ess2	annotated	0.622	Success	1.58161	1	0.0753142
clu_3271_NA	3	chr3:90500107-90503096	Chtop	annotated	0.622	Success	2.58607	2	0.0753158
clu_518_NA	3	chr2:131522219-131524743	Smox	annotated	0.623	Success	2.58351	2	0.0755085
clu_338_NA	3	chr2:76568242-76577012	Osbpl6	annotated	0.623	Success	2.58233	2	0.075598
clu_5909_NA	2	chr6:39665106-39666246	Braf	cryptic	0.623	Success	1.57704	1	0.0757378
clu_1579_NA	2	chr10:111233690-111255688	Osbpl8	cryptic	0.623	Success	1.57677	1	0.0757622
clu_6808_NA	3	chr4:41756561-41756939	Galt	annotated	0.625	Success	2.57669	2	0.0760255
clu_7634_NA	3	chr8:120156374-120159959	6430548M08Rik	annotated	0.625	Success	2.57568	2	0.076102
clu_5912_NA	2	chr6:40004258-40207396	Tmem178b	cryptic	0.625	Success	1.57195	1	0.0762116
clu_3504_NA	2	chr5:29590956-29597069	Ube3c	annotated	0.625	Success	1.5711	1	0.076291
clu_1403_NA	3	chr10:72657388-72674361	Zwint	cryptic	0.625	Success	2.57176	2	0.0764008
clu_4791_NA	3	chr15:89278784-89279720	Ppp6r2	annotated	0.625	Success	2.56989	2	0.076544
clu_986_NA	2	chr1:91540864-91544156	Asb1	annotated	0.625	Success	1.56784	1	0.0765963
clu_2493_NA	3	chr11:105913489-105914892	Tanc2	annotated	0.625	Success	2.56905	2	0.0766082
clu_8026_NA	4	chr7:91449915-91733091	Dlg2	cryptic	0.625	Success	3.42706	3	0.0766955
clu_985_NA	2	chr1:91387341-91388355	Ilkap	annotated	0.625	Success	1.56558	1	0.0768094
clu_4543_NA	2	chr16:97859576-97868592	C2cd2	annotated	0.625	Success	1.56401	1	0.0769575
clu_3617_NA	5	chr5:73306753-73313443	Ociad1	cryptic	0.625	Success	4.21573	4	0.0769925
clu_5268_NA	5	chr12:78481365-78504617	Gphn	cryptic	0.625	Success	4.21503	4	0.0770355
clu_497_NA	2	chr2:129204155-129206367	Slc20a1	annotated	0.626	Success	1.5598	1	0.0773558
clu_302_NA	2	chr2:66289155-66296753	Scn1a	annotated	0.626	Success	1.55976	1	0.0773591
clu_2506_NA	4	chr11:107082700-107095002	Bptf	cryptic	0.628	Success	3.412	3	0.0777239
clu_4340_NA	3	chr16:18894836-18896454	Hira	annotated	0.628	Success	2.55458	2	0.0777245
clu_1438_NA	2	chr10:79907653-79908818	Med16	annotated	0.628	Success	1.55466	1	0.0778455
clu_5267_NA	3	chr12:78412433-78454757	Gphn	cryptic	0.628	Success	2.55181	2	0.0779406
clu_6988_NA	2	chr4:118177576-118179893	Kdm4a	cryptic	0.629	Success	1.55246	1	0.0780556
clu_1776_NA	3	chr14:37133803-37135195	Ghitm	annotated	0.629	Success	2.54799	2	0.0782389
clu_1510_NA	2	chr10:83737933-83757450	1500009L16Rik	cryptic	0.629	Success	1.55008	1	0.0782847
clu_7028_NA	3	chr4:124785360-124787472	Inpp5b	cryptic	0.63	Success	2.54368	2	0.0785765
clu_6833_NA	2	chr4:44893570-44894916	Zcchc7	cryptic	0.63	Success	1.54658	1	0.0786216
clu_2507_NA	3	chr11:107212658-107226231	Pitpnc1	annotated	0.63	Success	2.54242	2	0.0786758
clu_7306_NA	3	chr8:14822695-14829869	Dlgap2	annotated	0.63	Success	2.54194	2	0.0787135
clu_7502_NA	2	chr8:83573288-83574478	Tecr	annotated	0.631	Success	1.54319	1	0.0789501
clu_6762_NA	3	chr4:9635969-9639198	Asph	annotated	0.633	Success	2.53547	2	0.0792244
clu_4646_NA	2	chr15:59455466-59591697	Nsmce2	annotated	0.633	Success	1.53843	1	0.079414
clu_5231_NA	2	chr12:61840812-61843312	Lrfn5	cryptic	0.633	Success	1.53838	1	0.0794181
clu_477_NA	3	chr2:121450083-121450721	Serf2	annotated	0.633	Success	2.53277	2	0.0794389
clu_2717_NA	6	chr9:40333655-40413297	Gramd1b	cryptic	0.633	Success	4.922	5	0.0797781
clu_2790_NA	2	chr9:54730656-54731387	Wdr61	annotated	0.633	Success	1.53431	1	0.0798168
clu_6360_NA	3	chrX:104089006-104200633	Nexmif	annotated	0.633	Success	2.52765	2	0.0798467
clu_7827_NA	2	chr7:31051780-31051933	Fxyd1	annotated	0.633	Success	1.53396	1	0.0798515
clu_6993_NA	3	chr4:118249009-118257489	Ptprf	annotated	0.635	Success	2.52331	2	0.0801937
clu_142_NA	3	chr2:29965785-29978377	Sptan1	annotated	0.635	Success	2.52168	2	0.0803247
clu_5708_NA	3	chr17:56326229-56351633	Kdm4b	annotated	0.635	Success	2.52141	2	0.0803461
clu_4716_NA	3	chr15:77781515-77783389	Myh9	cryptic	0.636	Success	2.52001	2	0.0804584
clu_2816_NA	3	chr9:59328648-59336364	Bbs4	cryptic	0.638	Success	2.51608	2	0.0807756
clu_854_NA	2	chr1:59868615-59870238	Bmpr2	cryptic	0.638	Success	1.52384	1	0.0808525
clu_3465_NA	3	chr5:20802066-20805655	Phtf2	annotated	0.638	Success	2.51371	2	0.0809672
clu_1716_NA	6	chr14:21619299-21626719	Kat6b	cryptic	0.64	Success	4.89495	5	0.0814118
clu_2478_NA	3	chr11:103828566-103858895	Nsf	cryptic	0.64	Success	2.50815	2	0.081419
clu_4120_NA	2	chr19:34192595-34220187	Stambpl1	cryptic	0.64	Success	1.51702	1	0.0815348
clu_1254_NA	3	chr1:192101155-192116269	Rcor3	annotated	0.64	Success	2.50587	2	0.0816046
clu_7501_NA	2	chr8:83437633-83437985	Scoc	annotated	0.64	Success	1.5157	1	0.0816675
clu_993_NA	2	chr1:93082480-93101763	Kif1a	annotated	0.64	Success	1.51522	1	0.0817159
clu_6814_NA	2	chr4:42953385-42956656	Dnajb5	cryptic	0.641	Success	1.51133	1	0.0821084
clu_1428_NA	3	chr10:78220384-78228779	Trappc10	annotated	0.641	Success	2.49889	2	0.0821758
clu_4830_NA	2	chr15:98742829-98762980	Arf3	annotated	0.641	Success	1.509	1	0.0823451
clu_2973_NA	3	chr9:106673738-106684929	Tex264	annotated	0.641	Success	2.49519	2	0.0824811
clu_2630_NA	4	chr9:13749400-13782277	Mtmr2	annotated	0.641	Success	3.3441	3	0.0825286
clu_4065_NA	2	chr19:10389513-10413340	Syt7	cryptic	0.641	Success	1.50654	1	0.0825956
clu_7726_NA	2	chr7:14586788-14592646	Nlrp5-ps	cryptic	0.641	Success	1.50423	1	0.0828313
clu_7493_NA	4	chr8:79186353-79189667	Zfp827	annotated	0.641	Success	3.33986	3	0.0828377
clu_8093_NA	2	chr7:109143669-109174938	Lmo1	annotated	0.641	Success	1.50323	1	0.0829332
clu_5701_NA	2	chr17:55971717-55972788	Shd	annotated	0.641	Success	1.50317	1	0.0829394
clu_4096_NA	2	chr19:23214170-23214645	Smc5	annotated	0.641	Success	1.50313	1	0.082943
clu_1522_NA	2	chr10:89645554-89645677	Scyl2	annotated	0.641	Success	1.50297	1	0.0829595
clu_4110_NA	6	chr19:27900903-28010972	Rfx3	cryptic	0.641	Success	4.86887	5	0.0830166
clu_3273_NA	4	chr3:90511364-90514201	S100a1	cryptic	0.641	Success	3.33673	3	0.0830672
clu_3432_NA	2	chr3:158104485-158127215	Lrrc7	annotated	0.641	Success	1.50137	1	0.0831242
clu_7817_NA	3	chr7:30617162-30624500	Cox6b1	cryptic	0.641	Success	2.48684	2	0.0831728
clu_4845_NA	2	chr15:99521236-99524701	Faim2	annotated	0.641	Success	1.50062	1	0.0832004
clu_3732_NA	3	chr5:111383110-111386503	Pitpnb	annotated	0.643	Success	2.48175	2	0.0835971
clu_2768_NA	3	chr9:49402255-49404752	Drd2	cryptic	0.643	Success	2.47987	2	0.0837541
clu_214_NA	2	chr2:37357380-37359143	Pdcl	annotated	0.643	Success	1.49489	1	0.0837916
clu_4396_NA	2	chr16:32645108-32663739	Tnk2	annotated	0.643	Success	1.49424	1	0.0838585
clu_8205_NA	3	chr7:131371389-131374065	Pstk	annotated	0.643	Success	2.4772	2	0.0839777
clu_178_NA	2	chr2:32333204-32335776	Dnm1	annotated	0.644	Success	1.49107	1	0.0841884
clu_5364_NA	3	chr12:105829277-105834710	Papola	annotated	0.644	Success	2.47178	2	0.0844348
clu_2420_NA	3	chr11:97841547-97842184	B230217C12Rik	annotated	0.644	Success	2.47169	2	0.084442
clu_5509_NA	2	chr17:24568339-24568629	Pkd1	annotated	0.644	Success	1.4884	1	0.0844657
clu_5200_NA	2	chr12:44901952-44902860	Stxbp6	cryptic	0.644	Success	1.48731	1	0.0845798
clu_543_NA	2	chr2:142261161-142296519	Macrod2	cryptic	0.644	Success	1.48657	1	0.0846574
clu_7422_NA	2	chr8:70244056-70248429	Sugp2	annotated	0.644	Success	1.4864	1	0.0846747
clu_2462_NA	3	chr11:102397686-102398100	Rundc3a	cryptic	0.644	Success	2.46799	2	0.0847552
clu_8172_NA	2	chr7:127245134-127253805	Zfp771	annotated	0.646	Success	1.48256	1	0.0850786
clu_4503_NA	2	chr16:89885125-89897605	Tiam1	cryptic	0.646	Success	1.4819	1	0.0851471
clu_4773_NA	2	chr15:85058825-85061532	Fam118a	cryptic	0.646	Success	1.4797	1	0.0853794
clu_3172_NA	4	chr3:63699480-63701784	Plch1	annotated	0.646	Success	3.30427	3	0.0854788
clu_4958_NA	10	chr18:34221276-34268298	Apc	cryptic	0.646	Success	7.60183	9	0.0854918
clu_5646_NA	3	chr17:35902054-35904290	Atat1	annotated	0.646	Success	2.45891	2	0.0855284
clu_803_NA	3	chr1:39555670-39560693	Rnf149	annotated	0.646	Success	2.4582	2	0.085589
clu_1606_NA	2	chr10:123031121-123032523	Mon2	annotated	0.648	Success	1.47334	1	0.0860543
clu_7154_NA	3	chr4:138901974-138909482	Otud3	cryptic	0.648	Success	2.45165	2	0.0861513
clu_2924_NA	2	chr9:88454292-88456363	Syncrip	annotated	0.648	Success	1.47222	1	0.0861731
clu_6577_NA	2	chr13:54991101-54995797	Unc5a	cryptic	0.649	Success	1.47058	1	0.0863485
clu_1417_NA	2	chr10:76418566-76419978	Pcnt	cryptic	0.649	Success	1.46961	1	0.0864523
clu_3097_NA	4	chr3:13471943-13776825	Ralyl	cryptic	0.65	Success	3.28426	3	0.0869989
clu_5366_NA	5	chr12:107917414-107989465	Bcl11b	cryptic	0.65	Success	4.06313	4	0.087061
clu_4839_NA	2	chr15:99247387-99248484	Mcrs1	cryptic	0.65	Success	1.46338	1	0.0871225
clu_2043_NA	2	chr11:22068506-22089585	Ehbp1	cryptic	0.65	Success	1.46311	1	0.0871518
clu_4267_NA	2	chr16:8705184-8706086	Usp7	cryptic	0.65	Success	1.46291	1	0.0871726
clu_7478_NA	2	chr8:72371822-72373026	Eps15l1	cryptic	0.65	Success	1.4627	1	0.0871952
clu_1858_NA	3	chr14:62885877-62925130	Wdfy2	cryptic	0.65	Success	2.43746	2	0.0873824
clu_3804_NA	2	chr5:121797785-121802081	Atxn2	annotated	0.65	Success	1.46097	1	0.0873825
clu_8214_NA	2	chr7:133667691-133671369	Edrf1	annotated	0.65	Success	1.45999	1	0.0874884
clu_210_NA	2	chr2:35643991-35661492	Dab2ip	annotated	0.65	Success	1.45849	1	0.0876513
clu_4317_NA	3	chr16:17674658-17683159	Med15	annotated	0.65	Success	2.43428	2	0.087661
clu_7178_NA	3	chr4:141929637-141939021	Fhad1	cryptic	0.65	Success	2.4331	2	0.0877642
clu_5745_NA	3	chr17:66368460-66377853	Mtcl1	annotated	0.65	Success	2.43208	2	0.0878543
clu_5327_NA	2	chr12:89533010-89976347	Nrxn3	annotated	0.65	Success	1.45604	1	0.087918
clu_5388_NA	2	chr12:109650155-109651013	Rian	cryptic	0.65	Success	1.45515	1	0.088016
clu_3693_NA	3	chr5:107376362-107377904	Brdt	annotated	0.65	Success	2.43001	2	0.0880356
clu_6997_NA	2	chr4:119300183-119310759	Ppih	annotated	0.65	Success	1.4543	1	0.0881079
clu_8164_NA	3	chr7:126951116-126952774	Sez6l2	annotated	0.65	Success	2.42869	2	0.0881523
clu_3567_NA	3	chr5:41687850-41703438	Rab28	cryptic	0.65	Success	2.42737	2	0.0882683
clu_4881_NA	6	chr15:102505568-102516788	Map3k12	annotated	0.65	Success	4.78641	5	0.0882845
clu_4135_NA	4	chr19:40299521-40311669	Sorbs1	cryptic	0.65	Success	3.26704	3	0.0883284
clu_2280_NA	2	chr11:74663606-74663787	Cluh	cryptic	0.65	Success	1.45166	1	0.0883973
clu_4769_NA	3	chr15:83638820-83654169	Scube1	annotated	0.651	Success	2.42348	2	0.0886125
clu_434_NA	3	chr2:112364305-112367819	Emc4	cryptic	0.651	Success	2.42248	2	0.0887013
clu_1821_NA	3	chr14:54648130-54651717	Acin1	annotated	0.651	Success	2.42186	2	0.0887562
clu_588_NA	2	chr2:156154271-156158400	Rbm39	annotated	0.651	Success	1.44704	1	0.0889051
clu_1200_NA	6	chr1:176758517-176769713	Cep170	cryptic	0.651	Success	4.77305	5	0.0891668
clu_4863_NA	2	chr15:100587905-100591841	Pou6f1	annotated	0.651	Success	1.4446	1	0.0891747
clu_7791_NA	2	chr7:27804911-27807184	.	annotated	0.651	Success	1.44459	1	0.089176
clu_5606_NA	2	chr17:32821838-32822074	Zfp799	annotated	0.651	Success	1.44362	1	0.0892837
clu_130_NA	2	chr2:29248828-29252465	6530402F18Rik	cryptic	0.651	Success	1.44206	1	0.0894568
clu_2749_NA	2	chr9:45390047-45390637	Fxyd6	annotated	0.651	Success	1.44166	1	0.0895013
clu_6813_NA	6	chr4:42950004-42953141	Dnajb5	cryptic	0.651	Success	4.76777	5	0.0895174
clu_5618_NA	3	chr17:33930441-33931726	Rgl2	annotated	0.651	Success	2.41286	2	0.0895591
clu_2566_NA	3	chr11:119499661-119500591	Endov	annotated	0.652	Success	2.40865	2	0.0899366
clu_7978_NA	2	chr7:75697434-75704365	Akap13	annotated	0.652	Success	1.4374	1	0.0899765
clu_1439_NA	2	chr10:79912160-79912396	R3hdm4	cryptic	0.652	Success	1.43725	1	0.0899927
clu_5400_NA	3	chr12:110810023-110811779	Mok	cryptic	0.652	Success	2.40751	2	0.0900394
clu_6979_NA	3	chr4:117289068-117296132	Rnf220	annotated	0.652	Success	2.40748	2	0.0900416
clu_7941_NA	4	chr7:61535488-61615160	B230209E15Rik	cryptic	0.652	Success	3.24288	3	0.0902258
clu_3147_NA	2	chr3:54738951-54739262	Alg5	annotated	0.654	Success	1.43226	1	0.0905525
clu_3071_NA	2	chr9:121392051-121431479	Trak1	annotated	0.654	Success	1.42972	1	0.090839
clu_6775_NA	3	chr4:16155190-16158277	Ripk2	cryptic	0.654	Success	2.39711	2	0.0909806
clu_7382_NA	3	chr8:54681530-54690004	Wdr17	annotated	0.654	Success	2.39588	2	0.0910928
clu_1700_NA	3	chr14:20562242-20570248	Usp54	cryptic	0.654	Success	2.39523	2	0.091152
clu_8088_NA	5	chr7:105641160-105651072	Timm10b	annotated	0.654	Success	4.00576	4	0.0911571
clu_7591_NA	2	chr8:105717650-105727988	Gfod2	annotated	0.654	Success	1.42615	1	0.0912431
clu_6460_NA	2	chrX:162514348-162518329	Reps2	annotated	0.654	Success	1.4258	1	0.091283
clu_3764_NA	3	chr5:115656031-115662700	Bicdl1	annotated	0.654	Success	2.39378	2	0.0912844
clu_6960_NA	2	chr4:108830583-108833508	Btf3l4	annotated	0.654	Success	1.42552	1	0.0913143
clu_7272_NA	3	chr8:3599249-3600676	Camsap3	annotated	0.654	Success	2.39335	2	0.0913229
clu_6221_NA	2	chrX:12048545-12048995	Bcor	annotated	0.654	Success	1.4247	1	0.0914081
clu_1127_NA	7	chr1:156036091-156059411	Tor1aip2	cryptic	0.655	Success	5.44712	6	0.0917008
clu_6447_NA	3	chrX:157910250-157934640	Cnksr2	cryptic	0.655	Success	2.38589	2	0.0920066
clu_5014_NA	2	chr18:54988706-54992280	Zfp608	cryptic	0.655	Success	1.41885	1	0.0920761
clu_2870_NA	3	chr9:70016923-70022437	Gtf2a2	annotated	0.655	Success	2.38511	2	0.0920787
clu_5141_NA	2	chr12:13441580-13441862	Nbas	cryptic	0.655	Success	1.4187	1	0.0920927
clu_1274_NA	3	chr10:5425760-5436739	Syne1	annotated	0.655	Success	2.38488	2	0.0920999
clu_6013_NA	2	chr6:88724571-88725701	Mgll	annotated	0.656	Success	1.4161	1	0.0923919
clu_702_NA	2	chr2:181588520-181588655	Zfp512b	annotated	0.656	Success	1.41574	1	0.0924337
clu_3640_NA	3	chr5:86058246-86062004	Cenpc1	cryptic	0.656	Success	2.38096	2	0.0924617
clu_3329_NA	2	chr3:107896356-107896626	Gstm5	cryptic	0.656	Success	1.41479	1	0.092543
clu_5306_NA	2	chr12:84951381-84970698	Arel1	annotated	0.656	Success	1.41369	1	0.0926695
clu_2398_NA	2	chr11:95385904-95386511	Slc35b1	annotated	0.656	Success	1.41154	1	0.0929176
clu_4525_NA	2	chr16:93793231-93798906	Dop1b	annotated	0.656	Success	1.41054	1	0.0930334
clu_4678_NA	2	chr15:74955717-74957780	Ly6e	annotated	0.656	Success	1.41002	1	0.0930943
clu_3092_NA	2	chr3:7437515-7442014	Pkia	cryptic	0.656	Success	1.40892	1	0.0932217
clu_4306_NA	2	chr16:17277891-17282815	Tmem191c	annotated	0.656	Success	1.40871	1	0.0932461
clu_7022_NA	3	chr4:123500025-123502164	Macf1	cryptic	0.656	Success	2.37147	2	0.0933434
clu_8178_NA	2	chr7:127539921-127540251	Srcap	cryptic	0.656	Success	1.40699	1	0.0934461
clu_2271_NA	2	chr11:72453600-72454054	Spns2	annotated	0.656	Success	1.4062	1	0.0935385
clu_1550_NA	3	chr10:95480977-95493631	Mrpl42	annotated	0.656	Success	2.36903	2	0.0935718
clu_2662_NA	3	chr9:21505715-21507423	Dnm2	annotated	0.656	Success	2.36892	2	0.0935814
clu_5458_NA	3	chr17:10213433-10216160	Qk	annotated	0.656	Success	2.36813	2	0.0936554
clu_3993_NA	5	chr19:4159327-4161068	Rps6kb2	cryptic	0.656	Success	3.96895	4	0.0938795
clu_635_NA	5	chr2:163658492-163721128	Pkig	annotated	0.656	Success	3.96819	4	0.093937
clu_6876_NA	2	chr4:65911785-65912561	Astn2	cryptic	0.656	Success	1.40241	1	0.0939816
clu_961_NA	3	chr1:85793821-85818357	Cab39	cryptic	0.656	Success	2.36425	2	0.0940196
clu_4751_NA	4	chr15:81815261-81821199	Tef	cryptic	0.656	Success	3.19572	3	0.0940432
clu_6603_NA	2	chr13:58392416-58393196	Hnrnpk	annotated	0.656	Success	1.40043	1	0.0942141
clu_1718_NA	5	chr14:23300042-23309040	Kcnma1	annotated	0.656	Success	3.9644	4	0.0942217
clu_781_NA	3	chr1:36702600-36706870	Actr1b	cryptic	0.656	Success	2.35972	2	0.0944462
clu_3428_NA	2	chr3:158012200-158012310	Srsf11	cryptic	0.656	Success	1.39827	1	0.0944679
clu_4853_NA	2	chr15:100403899-100405576	Slc11a2	cryptic	0.656	Success	1.39765	1	0.0945416
clu_3304_NA	2	chr3:97205941-97207147	Bcl9	cryptic	0.656	Success	1.39728	1	0.0945849
clu_1720_NA	3	chr14:23386353-23435950	Kcnma1	annotated	0.656	Success	2.35777	2	0.0946314
clu_5958_NA	2	chr6:65042730-65043206	Smarcad1	annotated	0.658	Success	1.39483	1	0.0948739
clu_631_NA	2	chr2:163017533-163022375	Ift52	annotated	0.659	Success	1.39245	1	0.0951569
clu_4788_NA	2	chr15:89256849-89259084	Ppp6r2	cryptic	0.659	Success	1.38865	1	0.0956088
clu_3378_NA	3	chr3:132743087-132751187	Tbck	cryptic	0.659	Success	2.34667	2	0.0956873
clu_7902_NA	2	chr7:49458208-49461912	Nav2	annotated	0.659	Success	1.38665	1	0.0958488
clu_3797_NA	2	chr5:121353965-121355566	Hectd4	cryptic	0.659	Success	1.38585	1	0.0959438
clu_7424_NA	3	chr8:70304696-70306499	Cope	annotated	0.659	Success	2.34367	2	0.095975
clu_5754_NA	5	chr17:69274895-69284539	Epb41l3	annotated	0.659	Success	3.94128	4	0.0959765
clu_1838_NA	3	chr14:55899305-55899814	Sdr39u1	annotated	0.659	Success	2.3427	2	0.0960682
clu_6332_NA	2	chrX:93655216-93702085	Pcyt1b	annotated	0.659	Success	1.38331	1	0.0962489
clu_6187_NA	2	chr6:144116654-144155097	Sox5	annotated	0.659	Success	1.38327	1	0.0962535
clu_5057_NA	2	chr18:69989647-69994515	Rab27b	cryptic	0.659	Success	1.38286	1	0.0963039
clu_2837_NA	3	chr9:62341554-62371720	Anp32a	annotated	0.659	Success	2.33901	2	0.0964233
clu_5571_NA	2	chr17:27634475-27635204	Rps10	annotated	0.659	Success	1.38179	1	0.0964326
clu_5830_NA	2	chr6:5277927-5289013	Pon2	annotated	0.659	Success	1.38117	1	0.0965068
clu_5996_NA	3	chr6:86394583-86396973	Pcyox1	annotated	0.659	Success	2.3373	2	0.0965881
clu_6981_NA	3	chr4:117582716-117589098	Eri3	annotated	0.659	Success	2.33674	2	0.0966418
clu_1430_NA	3	chr10:78329336-78352213	Agpat3	annotated	0.659	Success	2.33416	2	0.0968919
clu_6238_NA	2	chrX:20645594-20645769	Rbm10	annotated	0.659	Success	1.37765	1	0.0969328
clu_3641_NA	3	chr5:86804591-86815629	Ythdc1	annotated	0.659	Success	2.33325	2	0.0969798
clu_5621_NA	2	chr17:34032223-34032827	Rxrb	annotated	0.659	Success	1.37613	1	0.097117
clu_2823_NA	2	chr9:59639812-59640040	Parp6	cryptic	0.659	Success	1.37543	1	0.0972023
clu_1725_NA	3	chr14:25581673-25635873	Zmiz1	annotated	0.659	Success	2.32979	2	0.0973159
clu_6122_NA	4	chr6:122337015-122339598	Phc1	cryptic	0.659	Success	3.15635	3	0.097349
clu_3222_NA	4	chr3:88412897-88420501	Slc25a44	cryptic	0.659	Success	3.15575	3	0.0974006
clu_7033_NA	3	chr4:126058792-126073805	Oscp1	annotated	0.659	Success	2.3289	2	0.0974033
clu_2577_NA	2	chr11:120580393-120581522	Arhgdia	annotated	0.659	Success	1.37368	1	0.0974151
clu_2694_NA	3	chr9:31153499-31157695	Aplp2	annotated	0.659	Success	2.32811	2	0.0974795
clu_378_NA	5	chr2:91212614-91234108	Ddb2	annotated	0.659	Success	3.92144	4	0.097506
clu_4615_NA	13	chr15:39535981-39674940	Rims2	cryptic	0.659	Success	9.31898	12	0.0976481
clu_6000_NA	2	chr6:86446268-86447341	C87436	annotated	0.659	Success	1.37161	1	0.0976679
clu_3368_NA	2	chr3:126997951-126998877	Ank2	annotated	0.659	Success	1.37005	1	0.0978586
clu_6046_NA	4	chr6:105924824-106181683	Cntn4	annotated	0.659	Success	3.14965	3	0.0979228
clu_7703_NA	2	chr7:4836878-4844605	Shisa7	cryptic	0.659	Success	1.36884	1	0.0980068
clu_7769_NA	2	chr7:25229520-25229851	Gsk3a	cryptic	0.659	Success	1.36877	1	0.0980159
clu_226_NA	3	chr2:39008324-39013723	Arpc5l	annotated	0.659	Success	2.3218	2	0.0980972
clu_3568_NA	5	chr5:41814195-41817000	Bod1l	cryptic	0.659	Success	3.91255	4	0.098199
clu_7638_NA	3	chr8:120669382-120673221	Cox4i1	cryptic	0.659	Success	2.32015	2	0.0982592
clu_456_NA	3	chr2:120013094-120013619	Mapkbp1	annotated	0.659	Success	2.31912	2	0.0983603
clu_5617_NA	2	chr17:33926517-33926630	Tapbp	annotated	0.659	Success	1.3655	1	0.0984181
clu_1561_NA	3	chr10:106830700-106835696	Ppfia2	cryptic	0.66	Success	2.31689	2	0.0985801
clu_4265_NA	4	chr16:7375969-7407964	Rbfox1	cryptic	0.662	Success	3.13671	3	0.0990395
clu_6566_NA	2	chr13:54054613-54055561	Drd1	annotated	0.662	Success	1.35961	1	0.0991465
clu_4155_NA	2	chr19:42266903-42267007	Golga7b	cryptic	0.662	Success	1.35935	1	0.0991787
clu_2807_NA	3	chr9:58582526-58623687	Nptn	annotated	0.662	Success	2.31022	2	0.0992394
clu_1138_NA	3	chr1:158657308-158663995	Astn1	cryptic	0.662	Success	2.30976	2	0.0992852
clu_7527_NA	2	chr8:85019908-85024178	Asna1	annotated	0.662	Success	1.35709	1	0.09946
clu_369_NA	3	chr2:91009315-91012699	Celf1	cryptic	0.663	Success	2.3049	2	0.0997691
clu_6205_NA	2	chrX:7765620-7766574	Tfe3	annotated	0.663	Success	1.35411	1	0.0998329
clu_3230_NA	2	chr3:88716957-88717326	Rit1	annotated	0.663	Success	1.35319	1	0.0999482
clu_174_NA	3	chr2:32297577-32298600	Golga2	annotated	0.663	Success	2.30292	2	0.0999665
clu_4752_NA	2	chr15:81917401-81918268	Polr3h	cryptic	0.663	Success	1.35292	1	0.099982
clu_5146_NA	2	chr12:16929034-16940403	Rock2	cryptic	0.664	Success	1.35099	1	0.100223
clu_4124_NA	2	chr19:36445077-36455621	Pcgf5	annotated	0.664	Success	1.35071	1	0.100259
clu_2579_NA	2	chr11:120598604-120599242	Anapc11	annotated	0.664	Success	1.35005	1	0.100341
clu_3327_NA	2	chr3:107677831-107696158	Ahcyl1	annotated	0.664	Success	1.34933	1	0.100433
clu_7939_NA	3	chr7:60633298-60742699	.	annotated	0.664	Success	2.29794	2	0.100466
clu_109_NA	2	chr2:26592241-26592418	Egfl7	annotated	0.664	Success	1.34617	1	0.100831
clu_6983_NA	2	chr4:117843135-117855875	Slc6a9	annotated	0.664	Success	1.34595	1	0.10086
clu_104_NA	6	chr2:26384821-26385990	Entr1	cryptic	0.664	Success	4.60651	5	0.100863
clu_513_NA	2	chr2:131040475-131041016	Gfra4	cryptic	0.664	Success	1.34582	1	0.100876
clu_5863_NA	4	chr6:29863251-29870568	Ahcyl2	cryptic	0.664	Success	3.11421	3	0.10101
clu_3012_NA	2	chr9:109931940-109978850	Map4	annotated	0.664	Success	1.34469	1	0.101019
clu_960_NA	3	chr1:84814969-84840234	Trip12	annotated	0.664	Success	2.29136	2	0.101129
clu_2200_NA	3	chr11:62359015-62366964	Ncor1	annotated	0.664	Success	2.29035	2	0.101231
clu_3493_NA	3	chr5:25293248-25298870	Kmt2c	cryptic	0.664	Success	2.28957	2	0.10131
clu_3381_NA	4	chr3:135438352-135439644	Ube2d3	annotated	0.664	Success	3.10923	3	0.101452
clu_1139_NA	2	chr1:158667633-158668634	Astn1	cryptic	0.664	Success	1.34105	1	0.101482
clu_8060_NA	2	chr7:99599852-99601098	Arrb1	annotated	0.666	Success	1.33851	1	0.101807
clu_5575_NA	4	chr17:27753995-27786071	D17Wsu92e	annotated	0.666	Success	3.10237	3	0.102063
clu_3642_NA	3	chr5:86820175-86821252	Ythdc1	annotated	0.666	Success	2.28002	2	0.102282
clu_4945_NA	6	chr18:25486965-25496222	Celf4	cryptic	0.666	Success	4.58624	5	0.102379
clu_2498_NA	2	chr11:106513706-106519882	Tex2	annotated	0.666	Success	1.33374	1	0.102417
clu_6138_NA	2	chr6:124958772-124959799	Cops7a	annotated	0.666	Success	1.33347	1	0.102453
clu_6329_NA	3	chrX:85737349-85740295	Gk	annotated	0.666	Success	2.27788	2	0.102502
clu_1171_NA	2	chr1:167079465-167087978	Fam78b	annotated	0.666	Success	1.33301	1	0.102512
clu_2471_NA	2	chr11:103000356-103027260	Dcakd	annotated	0.667	Success	1.33187	1	0.10266
clu_5040_NA	2	chr18:65644369-65651560	Zfp532	annotated	0.667	Success	1.33101	1	0.102771
clu_1913_NA	3	chr14:84477687-84532875	Pcdh17	cryptic	0.667	Success	2.27276	2	0.103027
clu_3225_NA	2	chr3:88552517-88552796	Lamtor2	annotated	0.667	Success	1.32792	1	0.10317
clu_7162_NA	3	chr4:139605094-139607605	Iffo2	cryptic	0.667	Success	2.27093	2	0.103216
clu_7314_NA	2	chr8:20145639-20151481	Gm21811	cryptic	0.667	Success	1.32738	1	0.10324
clu_5472_NA	2	chr17:17373629-17377719	Riok2	cryptic	0.667	Success	1.32712	1	0.103274
clu_976_NA	3	chr1:89743896-89789163	Agap1	annotated	0.667	Success	2.26967	2	0.103347
clu_4177_NA	3	chr19:46331619-46331757	Cuedc2	cryptic	0.668	Success	2.26833	2	0.103485
clu_5742_NA	5	chr17:66049933-66052954	Ankrd12	cryptic	0.668	Success	3.84527	4	0.103595
clu_5572_NA	6	chr17:27655759-27701826	Pacsin1	annotated	0.668	Success	4.56788	5	0.10377
clu_2073_NA	3	chr11:36052022-36063089	Tenm2	cryptic	0.668	Success	2.26439	2	0.103894
clu_3262_NA	2	chr3:90058800-90061638	4933434E20Rik	annotated	0.668	Success	1.32204	1	0.103936
clu_628_NA	2	chr2:162363026-162660800	Ptprt	cryptic	0.669	Success	1.32111	1	0.104058
clu_476_NA	2	chr2:121351013-121355301	Ppip5k1	annotated	0.669	Success	1.31949	1	0.10427
clu_983_NA	2	chr1:91265283-91275250	Ube2f	cryptic	0.669	Success	1.31894	1	0.104343
clu_4647_NA	3	chr15:62175548-62242174	Pvt1	cryptic	0.669	Success	2.25994	2	0.104356
clu_1363_NA	2	chr10:59354410-59361861	P4ha1	annotated	0.669	Success	1.31768	1	0.104509
clu_5390_NA	7	chr12:109655934-109658058	Rian	cryptic	0.669	Success	5.25679	6	0.104625
clu_3602_NA	2	chr5:67779033-67786626	Atp8a1	annotated	0.669	Success	1.31628	1	0.104693
clu_689_NA	4	chr2:180967329-180971051	Arfgap1	annotated	0.669	Success	3.07275	3	0.104742
clu_1283_NA	2	chr10:7630976-7638056	Pcmt1	annotated	0.669	Success	1.31587	1	0.104747
clu_7587_NA	2	chr8:105700048-105700282	Acd	annotated	0.669	Success	1.31519	1	0.104837
clu_3124_NA	2	chr3:33006043-33007122	Pex5l	annotated	0.669	Success	1.31387	1	0.105011
clu_8161_NA	4	chr7:126891832-126898224	Tmem219	cryptic	0.669	Success	3.06727	3	0.105245
clu_5797_NA	3	chr17:83428025-83440031	Eml4	annotated	0.669	Success	2.25136	2	0.105256
clu_653_NA	2	chr2:166067645-166068332	Ncoa3	annotated	0.669	Success	1.31179	1	0.105287
clu_4997_NA	3	chr18:39306852-39363117	Arhgap26	annotated	0.669	Success	2.24997	2	0.105403
clu_1107_NA	4	chr1:152586615-152674860	Rgl1	annotated	0.669	Success	3.06527	3	0.105429
clu_7953_NA	4	chr7:64501818-64553647	Apba2	cryptic	0.669	Success	3.0638	3	0.105565
clu_3972_NA	3	chr5:149184806-149188345	Uspl1	annotated	0.669	Success	2.2452	2	0.105907
clu_5942_NA	3	chr6:52737172-52741951	Tax1bp1	cryptic	0.669	Success	2.24502	2	0.105925
clu_8176_NA	2	chr7:127525905-127528396	Srcap	cryptic	0.669	Success	1.30647	1	0.105996
clu_2041_NA	2	chr11:22053555-22056530	Ehbp1	cryptic	0.669	Success	1.30628	1	0.10602
clu_3054_NA	2	chr9:117110118-117352389	Rbms3	cryptic	0.669	Success	1.30589	1	0.106072
clu_1075_NA	3	chr1:135147100-135152793	Arl8a	cryptic	0.669	Success	2.24337	2	0.106101
clu_5068_NA	3	chr18:75001243-75001666	Rpl17	cryptic	0.669	Success	2.24321	2	0.106117
clu_1950_NA	2	chr14:119029042-119032194	Uggt2	cryptic	0.67	Success	1.30352	1	0.10639
clu_2643_NA	3	chr9:16021455-16029814	Fat3	cryptic	0.672	Success	2.2381	2	0.106661
clu_218_NA	4	chr2:37580806-37586510	Strbp	cryptic	0.672	Success	3.05065	3	0.106784
clu_2510_NA	2	chr11:108920561-108923152	Axin2	annotated	0.673	Success	1.29886	1	0.107018
clu_7088_NA	2	chr4:132308907-132309838	Snhg12	annotated	0.674	Success	1.29578	1	0.107435
clu_5445_NA	3	chr17:6028586-6032697	Synj2	annotated	0.674	Success	2.2302	2	0.107507
clu_6091_NA	5	chr6:116255168-116258642	Washc2	cryptic	0.674	Success	3.79803	4	0.107547
clu_3313_NA	3	chr3:103040042-103041145	Csde1	annotated	0.674	Success	2.22953	2	0.107579
clu_4036_NA	8	chr19:6443648-6454979	Nrxn2	cryptic	0.674	Success	5.89492	7	0.107685
clu_1005_NA	2	chr1:105727988-105731210	Relch	cryptic	0.674	Success	1.29312	1	0.107796
clu_211_NA	2	chr2:35718938-35719919	Dab2ip	annotated	0.674	Success	1.29301	1	0.10781
clu_4530_NA	3	chr16:94384066-94384784	Ttc3	annotated	0.674	Success	2.22706	2	0.107845
clu_5087_NA	3	chr18:80736149-80738653	Atp9b	annotated	0.675	Success	2.22294	2	0.108291
clu_7_NA	3	chr2:4606066-4610967	Frmd4a	annotated	0.675	Success	2.2218	2	0.108414
clu_6934_NA	9	chr4:102860794-102867640	Sgip1	cryptic	0.675	Success	6.55007	8	0.10845
clu_809_NA	3	chr1:42695188-42743740	Gm20646	cryptic	0.675	Success	2.2212	2	0.108478
clu_4301_NA	2	chr16:16983739-17015898	Mapk1	cryptic	0.675	Success	1.28732	1	0.108588
clu_2612_NA	2	chr9:4308919-4309288	Aasdhppt	annotated	0.675	Success	1.28643	1	0.108711
clu_7576_NA	2	chr8:104641388-104641549	Ciao2b	cryptic	0.675	Success	1.28627	1	0.108733
clu_5564_NA	2	chr17:26966972-26970499	Syngap1	annotated	0.675	Success	1.2852	1	0.10888
clu_3402_NA	2	chr3:145939096-145943797	2410004B18Rik	annotated	0.675	Success	1.2848	1	0.108935
clu_6621_NA	4	chr13:63068285-63170941	2010111I01Rik	cryptic	0.675	Success	3.02777	3	0.108939
clu_277_NA	3	chr2:59933715-59936686	Baz2b	cryptic	0.676	Success	2.21542	2	0.109107
clu_2290_NA	2	chr11:75692562-75703366	Crk	annotated	0.676	Success	1.28249	1	0.109254
clu_3372_NA	10	chr3:127104862-127498668	Ank2	cryptic	0.676	Success	7.19035	9	0.109413
clu_4066_NA	11	chr19:10418042-10435550	Syt7	cryptic	0.676	Success	7.83412	10	0.109531
clu_3412_NA	3	chr3:148859533-148865600	Adgrl2	annotated	0.676	Success	2.2111	2	0.10958
clu_5281_NA	3	chr12:81359344-81474587	Cox16	annotated	0.676	Success	2.21046	2	0.109651
clu_4273_NA	3	chr16:10731819-10741614	Clec16a	annotated	0.676	Success	2.20978	2	0.109724
clu_6430_NA	3	chrX:151857913-151860167	Huwe1	annotated	0.676	Success	2.20915	2	0.109794
clu_2793_NA	3	chr9:56621315-56653600	Lingo1	cryptic	0.676	Success	2.20753	2	0.109972
clu_8084_NA	2	chr7:105619210-105619383	Trim3	annotated	0.676	Success	1.27663	1	0.110067
clu_6028_NA	3	chr6:93708217-93717332	Magi1	cryptic	0.676	Success	2.20561	2	0.110184
clu_6704_NA	2	chr13:100654283-100663895	Taf9	annotated	0.676	Success	1.27361	1	0.110488
clu_4885_NA	7	chr15:103213254-103239733	Cbx5	cryptic	0.676	Success	5.17709	6	0.110508
clu_5547_NA	3	chr17:26008890-26013774	Rab11fip3	annotated	0.676	Success	2.20108	2	0.110684
clu_1192_NA	3	chr1:172199190-172200474	Pea15a	cryptic	0.676	Success	2.20039	2	0.11076
clu_6544_NA	3	chr13:43057346-43077655	Phactr1	annotated	0.676	Success	2.20023	2	0.110778
clu_7973_NA	2	chr7:70358290-70366093	Nr2f2	annotated	0.676	Success	1.27129	1	0.110814
clu_1240_NA	3	chr1:185348835-185352182	Bpnt1	annotated	0.676	Success	2.19925	2	0.110887
clu_6779_NA	5	chr4:21936768-21982386	Faxc	annotated	0.676	Success	3.75853	4	0.110959
clu_882_NA	2	chr1:66399502-66401447	Map2	annotated	0.676	Success	1.27024	1	0.110961
clu_6421_NA	2	chrX:150812737-150814229	Maged2	annotated	0.676	Success	1.26901	1	0.111134
clu_5065_NA	2	chr18:74277578-74281879	Mbd1	annotated	0.676	Success	1.26849	1	0.111208
clu_828_NA	2	chr1:52709755-52727023	Mfsd6	cryptic	0.676	Success	1.2682	1	0.111249
clu_2559_NA	2	chr11:118491241-118494150	Rbfox3	annotated	0.676	Success	1.26799	1	0.111277
clu_8237_NA	2	chr7:141231342-141232422	Phrf1	cryptic	0.676	Success	1.26795	1	0.111283
clu_5312_NA	2	chr12:85879475-85889159	Ttll5	cryptic	0.676	Success	1.26754	1	0.111341
clu_4006_NA	3	chr19:4935097-4938049	Peli3	annotated	0.676	Success	2.19348	2	0.111528
clu_6608_NA	3	chr13:58806852-58808385	Ntrk2	cryptic	0.676	Success	2.19343	2	0.111534
clu_7986_NA	4	chr7:79500250-79555094	Mir9-3hg	cryptic	0.677	Success	2.99733	3	0.111871
clu_2872_NA	2	chr9:70429655-70430931	Rnf111	annotated	0.677	Success	1.26336	1	0.111932
clu_1420_NA	2	chr10:76781873-76785140	Pcbp3	annotated	0.677	Success	1.26307	1	0.111974
clu_2509_NA	2	chr11:107626714-107627353	Helz	annotated	0.677	Success	1.26234	1	0.112078
clu_2396_NA	3	chr11:95275887-95277469	Kat7	annotated	0.677	Success	2.18742	2	0.112206
clu_4816_NA	3	chr15:95527886-95528608	Nell2	cryptic	0.677	Success	2.18713	2	0.112238
clu_911_NA	3	chr1:74286010-74347385	Pnkd	annotated	0.681	Success	2.18142	2	0.112881
clu_474_NA	5	chr2:121321792-121327645	Ppip5k1	annotated	0.682	Success	3.73332	4	0.113189
clu_356_NA	2	chr2:84669397-84670012	Selenoh	annotated	0.682	Success	1.25442	1	0.113209
clu_1703_NA	2	chr14:20674388-20675958	Sec24c	annotated	0.683	Success	1.25167	1	0.113605
clu_521_NA	3	chr2:132101726-132145242	Slc23a2	cryptic	0.683	Success	2.17456	2	0.113658
clu_7096_NA	3	chr4:132904033-132913669	Fam76a	annotated	0.683	Success	2.17407	2	0.113714
clu_5567_NA	2	chr17:27561511-27562441	Hmga1	annotated	0.683	Success	1.2509	1	0.113717
clu_7480_NA	4	chr8:72657177-72666610	Nwd1	cryptic	0.684	Success	2.97541	3	0.114028
clu_4070_NA	3	chr19:10578083-10580463	Cyb561a3	cryptic	0.684	Success	2.16965	2	0.114218
clu_7228_NA	2	chr4:152368029-152370508	Chd5	cryptic	0.684	Success	1.24664	1	0.114334
clu_383_NA	3	chr2:91773747-91810030	Ambra1	annotated	0.684	Success	2.16848	2	0.114351
clu_672_NA	5	chr2:174334284-174341653	Gnas	annotated	0.684	Success	3.71964	4	0.114417
clu_6815_NA	3	chr4:43030298-43030971	Stoml2	annotated	0.684	Success	2.16681	2	0.114542
clu_721_NA	5	chr1:10066820-10088051	Cspp1	cryptic	0.684	Success	3.71685	4	0.114668
clu_5127_NA	6	chr12:8698159-8705933	Pum2	cryptic	0.684	Success	4.43033	5	0.114753
clu_6128_NA	3	chr6:124763924-124767033	Eno2	annotated	0.684	Success	2.16457	2	0.1148
clu_5989_NA	4	chr6:85337670-85347780	Rab11fip5	cryptic	0.684	Success	2.96697	3	0.114869
clu_5645_NA	2	chr17:35885677-35885884	Dhx16	cryptic	0.684	Success	1.24242	1	0.114948
clu_2818_NA	3	chr9:59562026-59562867	Hexa	cryptic	0.684	Success	2.16187	2	0.11511
clu_5609_NA	2	chr17:33531797-33537092	Adamts10	annotated	0.684	Success	1.24023	1	0.115269
clu_572_NA	3	chr2:152830102-152831603	Bcl2l1	annotated	0.684	Success	2.16024	2	0.115298
clu_2097_NA	2	chr11:49882199-49883147	Mapk9	annotated	0.684	Success	1.2399	1	0.115316
clu_8216_NA	2	chr7:134753434-134756877	Dock1	cryptic	0.684	Success	1.23933	1	0.1154
clu_6895_NA	2	chr4:81348690-81349002	Mpdz	cryptic	0.685	Success	1.23807	1	0.115586
clu_3561_NA	2	chr5:37135633-37141613	Jakmip1	cryptic	0.688	Success	1.23291	1	0.116347
clu_5751_NA	2	chr17:69259188-69262180	Epb41l3	annotated	0.688	Success	1.23283	1	0.116358
clu_2377_NA	2	chr11:89040911-89041448	Dgke	cryptic	0.688	Success	1.22921	1	0.116896
clu_6634_NA	2	chr13:73940790-73941948	Brd9	cryptic	0.688	Success	1.22889	1	0.116945
clu_5260_NA	2	chr12:74222794-74229215	Syt16	annotated	0.688	Success	1.22842	1	0.117015
clu_447_NA	3	chr2:119019164-119027138	Ccdc32	cryptic	0.688	Success	2.14522	2	0.117043
clu_1424_NA	2	chr10:77606341-77609812	Sumo3	annotated	0.688	Success	1.22756	1	0.117142
clu_3852_NA	2	chr5:125387301-125387986	.	annotated	0.688	Success	1.22736	1	0.117172
clu_2113_NA	2	chr11:50912401-50916109	Zfp2	annotated	0.688	Success	1.22714	1	0.117204
clu_6255_NA	2	chrX:41654253-41669501	Gria3	annotated	0.688	Success	1.22675	1	0.117263
clu_3711_NA	2	chr5:108656085-108656424	Dgkq	annotated	0.688	Success	1.22662	1	0.117282
clu_1541_NA	3	chr10:93480786-93482962	Lta4h	annotated	0.688	Success	2.14297	2	0.117306
clu_4727_NA	3	chr15:79485819-79511067	Kcnj4	cryptic	0.688	Success	2.14166	2	0.11746
clu_3191_NA	5	chr3:80845257-80850908	Glrb	cryptic	0.688	Success	3.68596	4	0.117491
clu_444_NA	3	chr2:118787686-118789599	Disp2	cryptic	0.688	Success	2.14091	2	0.117548
clu_7240_NA	3	chr4:155082754-155086205	Rer1	annotated	0.688	Success	2.14013	2	0.11764
clu_504_NA	3	chr2:130283829-130284171	Idh3b	cryptic	0.688	Success	2.13837	2	0.117847
clu_2082_NA	2	chr11:42597785-42626544	Gabrb2	annotated	0.688	Success	1.22253	1	0.117895
clu_6121_NA	3	chr6:122325950-122333291	Phc1	annotated	0.688	Success	2.13736	2	0.117966
clu_3433_NA	3	chr3:158135409-158160233	Lrrc7	annotated	0.688	Success	2.13615	2	0.118108
clu_1116_NA	3	chr1:153900059-153902934	Glul	cryptic	0.688	Success	2.13505	2	0.118239
clu_2897_NA	3	chr9:75682179-75683635	Scg3	annotated	0.688	Success	2.13499	2	0.118246
clu_4553_NA	3	chr15:9096092-9100106	Nadk2	annotated	0.688	Success	2.13456	2	0.118297
clu_500_NA	3	chr2:130175441-130177015	Snrpb	annotated	0.688	Success	2.13398	2	0.118365
clu_783_NA	2	chr1:36708255-36709806	Actr1b	annotated	0.688	Success	1.21927	1	0.118386
clu_479_NA	3	chr2:121912041-121933478	Casc4	annotated	0.688	Success	2.13377	2	0.118391
clu_7677_NA	3	chr7:3289325-3293203	Myadm	annotated	0.688	Success	2.13266	2	0.118522
clu_3384_NA	3	chr3:136928619-136935029	Ppp3ca	annotated	0.688	Success	2.13183	2	0.11862
clu_3658_NA	4	chr5:92073278-92137552	G3bp2	cryptic	0.688	Success	2.92945	3	0.11868
clu_6812_NA	12	chr4:42873355-42933779	Phf24	cryptic	0.688	Success	8.3247	11	0.118683
clu_5411_NA	2	chr12:111711412-111713044	Bag5	annotated	0.688	Success	1.21638	1	0.118823
clu_5633_NA	3	chr17:34911055-34911579	Ehmt2	annotated	0.689	Success	2.12763	2	0.119119
clu_3997_NA	2	chr19:4331269-4342847	Kdm2a	annotated	0.689	Success	1.2143	1	0.119139
clu_6295_NA	3	chrX:73344912-73351809	Zfp275	annotated	0.689	Success	2.12716	2	0.119175
clu_5243_NA	2	chr12:70248427-70251011	Trim9	annotated	0.689	Success	1.21299	1	0.119338
clu_5_NA	3	chr2:3502785-3511174	Gm45902	cryptic	0.69	Success	2.12378	2	0.119578
clu_6437_NA	3	chrX:152270531-152271012	Kdm5c	annotated	0.69	Success	2.12246	2	0.119736
clu_7611_NA	2	chr8:109717887-109721195	Zfp821	annotated	0.69	Success	1.20998	1	0.119798
clu_7829_NA	2	chr7:31123146-31125055	Scn1b	cryptic	0.69	Success	1.20997	1	0.1198
clu_3346_NA	5	chr3:109782911-109851765	Ntng1	annotated	0.69	Success	3.6595	4	0.119961
clu_7207_NA	2	chr4:150431593-150439343	Rere	cryptic	0.69	Success	1.20873	1	0.119989
clu_7377_NA	3	chr8:48279190-48287791	Tenm3	annotated	0.69	Success	2.11846	2	0.120216
clu_3849_NA	2	chr5:125069074-125079008	Ncor2	cryptic	0.69	Success	1.20699	1	0.120256
clu_2321_NA	2	chr11:78530347-78536086	Tnfaip1	annotated	0.69	Success	1.20641	1	0.120345
clu_3673_NA	3	chr5:100541652-100547304	Cops4	cryptic	0.69	Success	2.11722	2	0.120366
clu_6932_NA	3	chr4:102195074-102487211	Pde4b	annotated	0.69	Success	2.11646	2	0.120457
clu_387_NA	4	chr2:92214089-92221472	Phf21a	annotated	0.69	Success	2.9106	3	0.120641
clu_4552_NA	3	chr15:8223150-8226913	Cplane1	annotated	0.69	Success	2.11419	2	0.120731
clu_8226_NA	3	chr7:139835397-139845585	Adgra1	annotated	0.69	Success	2.11289	2	0.120888
clu_5940_NA	3	chr6:51471868-51481724	Cbx3	cryptic	0.69	Success	2.11246	2	0.12094
clu_2663_NA	3	chr9:21677677-21678316	Smarca4	annotated	0.69	Success	2.11246	2	0.12094
clu_1698_NA	5	chr14:20509497-20515523	Ppp3cb	cryptic	0.69	Success	3.64792	4	0.121056
clu_4726_NA	2	chr15:79438859-79441928	Csnk1e	cryptic	0.69	Success	1.20115	1	0.121157
clu_4471_NA	2	chr16:57323543-57606666	Cmss1	annotated	0.69	Success	1.19977	1	0.121371
clu_6119_NA	5	chr6:121376514-121379995	Iqsec3	cryptic	0.69	Success	3.64458	4	0.121374
clu_2619_NA	3	chr9:7044428-7049083	Dync2h1	annotated	0.69	Success	2.10811	2	0.121467
clu_4820_NA	3	chr15:96695509-96698182	Slc38a2	cryptic	0.69	Success	2.10751	2	0.12154
clu_6123_NA	2	chr6:122740480-122797802	Slc2a3	annotated	0.69	Success	1.19829	1	0.121601
clu_3467_NA	2	chr5:21683465-21701205	Napepld	annotated	0.69	Success	1.19792	1	0.121659
clu_4145_NA	2	chr19:40605459-40605703	Tctn3	cryptic	0.69	Success	1.19721	1	0.121769
clu_4601_NA	2	chr15:38009163-38009626	Ubr5	cryptic	0.69	Success	1.19649	1	0.121881
clu_7720_NA	5	chr7:7234502-7267219	Gm45844	annotated	0.69	Success	3.63829	4	0.121974
clu_5061_NA	3	chr18:73971276-74065041	Mapk4	annotated	0.69	Success	2.10357	2	0.12202
clu_2325_NA	2	chr11:79436813-79438690	Nf1	cryptic	0.69	Success	1.19549	1	0.122038
clu_6849_NA	2	chr4:53714195-53720007	Fktn	annotated	0.691	Success	1.19201	1	0.122582
clu_2093_NA	3	chr11:49854382-49863544	Mapk9	annotated	0.691	Success	2.09872	2	0.122614
clu_7562_NA	3	chr8:94984657-95002439	Adgrg1	annotated	0.691	Success	2.09804	2	0.122697
clu_7774_NA	3	chr7:25485056-25531291	4732471J01Rik	cryptic	0.691	Success	2.09748	2	0.122766
clu_5686_NA	2	chr17:47317921-47323278	Trerf1	annotated	0.691	Success	1.19023	1	0.122862
clu_5070_NA	3	chr18:75126919-75199163	Dym	cryptic	0.691	Success	2.09662	2	0.122871
clu_5837_NA	3	chr6:8653535-8656362	Ica1	cryptic	0.691	Success	2.09614	2	0.12293
clu_5246_NA	3	chr12:70986935-70990485	Psma3	cryptic	0.691	Success	2.09535	2	0.123027
clu_5956_NA	2	chr6:58906086-58906480	Nap1l5	cryptic	0.692	Success	1.18751	1	0.12329
clu_4022_NA	2	chr19:5728829-5729237	Fam89b	annotated	0.692	Success	1.18713	1	0.12335
clu_6026_NA	5	chr6:93686875-93697194	Magi1	annotated	0.694	Success	3.61934	4	0.1238
clu_2214_NA	2	chr11:65822014-65822828	Zkscan6	cryptic	0.694	Success	1.18358	1	0.123913
clu_5893_NA	2	chr6:38128527-38130782	D630045J12Rik	annotated	0.694	Success	1.18357	1	0.123915
clu_1282_NA	3	chr10:7598848-7604174	Lrp11	annotated	0.694	Success	2.08784	2	0.123954
clu_1978_NA	2	chr11:3684745-3684838	Morc2a	cryptic	0.694	Success	1.18188	1	0.124183
clu_7253_NA	3	chr4:155661374-155668574	Mib2	cryptic	0.694	Success	2.08557	2	0.124236
clu_6411_NA	2	chrX:143931326-143933070	Dcx	annotated	0.694	Success	1.18095	1	0.12433
clu_7109_NA	2	chr4:134925432-134926735	Rsrp1	cryptic	0.695	Success	1.17987	1	0.124503
clu_8031_NA	3	chr7:92614552-92623968	Ankrd42	annotated	0.695	Success	2.08286	2	0.124573
clu_3659_NA	3	chr5:92195434-92199817	Uso1	cryptic	0.695	Success	2.08061	2	0.124854
clu_1261_NA	2	chr1:194959230-194959936	Cd34	annotated	0.695	Success	1.17766	1	0.124856
clu_8219_NA	2	chr7:138836926-138845957	Mapk1ip1	annotated	0.695	Success	1.17716	1	0.124936
clu_2022_NA	2	chr11:8453250-8478225	Tns3	annotated	0.695	Success	1.17684	1	0.124987
clu_7553_NA	3	chr8:94055344-94056044	Ogfod1	annotated	0.695	Success	2.07903	2	0.125052
clu_1268_NA	2	chr10:5043753-5047531	Syne1	annotated	0.695	Success	1.17593	1	0.125134
clu_4280_NA	3	chr16:12244763-12267424	Shisa9	annotated	0.695	Success	2.07737	2	0.12526
clu_8021_NA	3	chr7:90387556-90392359	Sytl2	annotated	0.695	Success	2.0768	2	0.125331
clu_3961_NA	2	chr5:146461140-146466798	Wasf3	cryptic	0.696	Success	1.1733	1	0.125557
clu_2754_NA	3	chr9:45947055-45947836	Sidt2	annotated	0.696	Success	2.07288	2	0.125823
clu_4668_NA	5	chr15:73276913-73292035	Ptk2	annotated	0.696	Success	3.59849	4	0.125838
clu_8128_NA	3	chr7:118213052-118243205	Smg1	annotated	0.696	Success	2.0707	2	0.126097
clu_6347_NA	2	chrX:101409305-101409633	Zmym3	annotated	0.696	Success	1.16872	1	0.126296
clu_5185_NA	2	chr12:38147601-38166743	Dgkb	cryptic	0.696	Success	1.16868	1	0.126303
clu_774_NA	3	chr1:34820009-34828767	Fam168b	annotated	0.696	Success	2.0685	2	0.126376
clu_4939_NA	2	chr18:23653377-23658605	Dtna	annotated	0.696	Success	1.16813	1	0.126393
clu_3971_NA	7	chr5:149050751-149184448	Hmgb1	cryptic	0.696	Success	4.97834	6	0.126488
clu_3350_NA	3	chr3:116252729-116253172	Gpr88	cryptic	0.696	Success	2.0672	2	0.12654
clu_6092_NA	2	chr6:116260668-116262361	Washc2	cryptic	0.696	Success	1.16707	1	0.126565
clu_7704_NA	4	chr7:4922639-4923211	Nat14	cryptic	0.696	Success	2.85491	3	0.126614
clu_6364_NA	2	chrX:105387936-105391476	5330434G04Rik	annotated	0.696	Success	1.16537	1	0.126842
clu_2439_NA	2	chr11:100708982-100709076	Kat2a	annotated	0.696	Success	1.16537	1	0.126842
clu_1291_NA	3	chr10:10689902-10719223	Grm1	annotated	0.696	Success	2.06444	2	0.126889
clu_1034_NA	3	chr1:128186909-128193460	R3hdm1	annotated	0.696	Success	2.06283	2	0.127094
clu_4967_NA	3	chr18:34567154-34578558	Nme5	annotated	0.696	Success	2.06253	2	0.127132
clu_4723_NA	2	chr15:79318010-79328210	Pla2g6	annotated	0.696	Success	1.16351	1	0.127145
clu_1709_NA	2	chr14:20737503-20738849	Camk2g	annotated	0.696	Success	1.16264	1	0.127287
clu_3909_NA	3	chr5:137751368-137758684	Tsc22d4	annotated	0.697	Success	2.06052	2	0.127388
clu_868_NA	2	chr1:62786301-62812534	Nrp2	annotated	0.697	Success	1.16112	1	0.127537
clu_5367_NA	2	chr12:107989827-108003086	Bcl11b	cryptic	0.699	Success	1.15804	1	0.128042
clu_657_NA	2	chr2:167060142-167062594	Znfx1	annotated	0.699	Success	1.15778	1	0.128085
clu_7400_NA	2	chr8:64964332-64965539	Tmem192	annotated	0.7	Success	1.15538	1	0.128481
clu_4154_NA	3	chr19:42184189-42185805	Zfyve27	annotated	0.7	Success	2.05037	2	0.128688
clu_5951_NA	4	chr6:57774788-57824927	Vopp1	annotated	0.7	Success	2.83606	3	0.128698
clu_3776_NA	2	chr5:117977039-117977858	Fbxo21	annotated	0.7	Success	1.15396	1	0.128716
clu_5373_NA	3	chr12:108502418-108506479	Eml1	annotated	0.702	Success	2.04693	2	0.129131
clu_2244_NA	5	chr11:69919336-69921163	Eif5a	annotated	0.702	Success	3.56504	4	0.129172
clu_578_NA	3	chr2:154859750-154861840	Raly	annotated	0.702	Success	2.04416	2	0.129489
clu_813_NA	3	chr1:43780169-43797245	Uxs1	annotated	0.702	Success	2.04334	2	0.129596
clu_933_NA	3	chr1:77507211-77514941	Epha4	annotated	0.702	Success	2.04249	2	0.129706
clu_6074_NA	6	chr6:113748848-113756832	Atp2b2	cryptic	0.702	Success	4.25916	5	0.12989
clu_1934_NA	3	chr14:103657072-103685669	Slain1	annotated	0.702	Success	2.03983	2	0.130051
clu_730_NA	4	chr1:13224713-13285969	Ncoa2	cryptic	0.702	Success	2.82367	3	0.130087
clu_7324_NA	5	chr8:25177994-25201122	Tacc1	cryptic	0.702	Success	3.55527	4	0.13016
clu_7623_NA	4	chr8:111658441-111669491	Zfp1	cryptic	0.702	Success	2.82292	3	0.130171
clu_1948_NA	2	chr14:118998213-119001771	Uggt2	cryptic	0.702	Success	1.14503	1	0.130204
clu_1990_NA	3	chr11:4910759-4912781	Thoc5	annotated	0.702	Success	2.03611	2	0.130535
clu_124_NA	2	chr2:28542483-28542891	Ralgds	annotated	0.702	Success	1.14295	1	0.130554
clu_6549_NA	10	chr13:45795637-45956455	Atxn1	cryptic	0.702	Success	6.88457	9	0.130777
clu_3413_NA	3	chr3:148954735-149017967	Adgrl2	cryptic	0.702	Success	2.03306	2	0.130934
clu_7294_NA	3	chr8:13105903-13115470	Cul4a	cryptic	0.702	Success	2.03248	2	0.13101
clu_4200_NA	3	chr19:53944402-53987454	Shoc2	cryptic	0.702	Success	2.03233	2	0.13103
clu_3357_NA	5	chr3:122549265-122557903	Fnbp1l	cryptic	0.702	Success	3.54668	4	0.131036
clu_2632_NA	2	chr9:13836183-13836840	Fam76b	cryptic	0.702	Success	1.13961	1	0.131118
clu_149_NA	2	chr2:30105022-30107501	Zer1	cryptic	0.702	Success	1.13913	1	0.1312
clu_4495_NA	3	chr16:84965770-84978064	App	annotated	0.702	Success	2.03038	2	0.131285
clu_2552_NA	2	chr11:117232719-117290398	Sept9	annotated	0.702	Success	1.13862	1	0.131286
clu_752_NA	2	chr1:24032736-24044114	Fam135a	cryptic	0.702	Success	1.13856	1	0.131296
clu_6044_NA	3	chr6:103711246-103715268	Chl1	annotated	0.702	Success	2.03017	2	0.131313
clu_4371_NA	2	chr16:28752972-28753146	.	annotated	0.702	Success	1.13842	1	0.13132
clu_2047_NA	2	chr11:23385172-23388434	Usp34	cryptic	0.702	Success	1.1383	1	0.13134
clu_5624_NA	3	chr17:34116335-34116908	Brd2	annotated	0.702	Success	2.02973	2	0.131371
clu_3896_NA	2	chr5:136985049-136987489	Znhit1	annotated	0.702	Success	1.13769	1	0.131443
clu_158_NA	2	chr2:30438353-30439664	Ptpa	cryptic	0.702	Success	1.13607	1	0.131719
clu_5353_NA	2	chr12:102991470-102998597	Unc79	annotated	0.702	Success	1.13586	1	0.131753
clu_2378_NA	2	chr11:89042285-89044240	Dgke	cryptic	0.702	Success	1.1346	1	0.131968
clu_2541_NA	3	chr11:116080344-116081232	Wbp2	annotated	0.702	Success	2.02506	2	0.131986
clu_333_NA	4	chr2:73863238-73873670	Atf2	cryptic	0.702	Success	2.80647	3	0.132038
clu_3779_NA	2	chr5:118237596-118242458	Rnft2	annotated	0.702	Success	1.13263	1	0.132304
clu_3089_NA	2	chr9:124269936-124271126	Gm39469	cryptic	0.702	Success	1.13252	1	0.132322
clu_2767_NA	2	chr9:49061214-49062193	Zw10	cryptic	0.702	Success	1.13204	1	0.132404
clu_1412_NA	2	chr10:76207793-76208484	Prmt2	cryptic	0.702	Success	1.13198	1	0.132416
clu_4857_NA	2	chr15:100504440-100506206	Tfcp2	cryptic	0.702	Success	1.13178	1	0.13245
clu_3987_NA	2	chr19:3911746-3912710	Ndufs8	cryptic	0.702	Success	1.13117	1	0.132553
clu_325_NA	3	chr2:72141172-72174802	Rapgef4	annotated	0.702	Success	2.01986	2	0.132674
clu_5490_NA	2	chr17:23810046-23810416	Srrm2	cryptic	0.702	Success	1.13045	1	0.132677
clu_6389_NA	2	chrX:136666555-136667124	Tceal3	annotated	0.702	Success	1.12915	1	0.1329
clu_3320_NA	3	chr3:105665546-105668080	Kcnd3	annotated	0.702	Success	2.01726	2	0.133019
clu_3989_NA	2	chr19:4121545-4125778	Aip	annotated	0.702	Success	1.12837	1	0.133034
clu_6698_NA	2	chr13:99900040-99900476	Cartpt	annotated	0.702	Success	1.1272	1	0.133234
clu_1972_NA	3	chr11:3230101-3234462	Eif4enif1	annotated	0.702	Success	2.01563	2	0.133237
clu_3112_NA	2	chr3:25436642-25439892	Nlgn1	annotated	0.702	Success	1.12673	1	0.133317
clu_5799_NA	2	chr17:83784335-83788921	Mta3	annotated	0.703	Success	1.12465	1	0.133675
clu_7268_NA	2	chr8:3390354-3427349	Arhgef18	cryptic	0.703	Success	1.124	1	0.133787
clu_997_NA	3	chr1:97719906-97723670	Ppip5k2	annotated	0.703	Success	2.01028	2	0.133951
clu_4926_NA	3	chr18:20855076-20860433	Trappc8	cryptic	0.703	Success	2.00965	2	0.134036
clu_1357_NA	3	chr10:53641062-53647572	Fam184a	annotated	0.703	Success	2.00947	2	0.13406
clu_4538_NA	2	chr16:96273897-96313599	B3galt5	annotated	0.703	Success	1.1224	1	0.134065
clu_6753_NA	2	chr4:3939131-3939424	Chchd7	annotated	0.703	Success	1.12205	1	0.134125
clu_7038_NA	2	chr4:126610012-126611681	5730409E04Rik	annotated	0.703	Success	1.12184	1	0.134161
clu_2166_NA	3	chr11:59741261-59743771	Mprip	annotated	0.703	Success	2.00814	2	0.134238
clu_1073_NA	3	chr1:134760495-134771998	Ppp1r12b	annotated	0.703	Success	2.00602	2	0.134523
clu_814_NA	2	chr1:43797305-43805353	Uxs1	annotated	0.703	Success	1.11951	1	0.134566
clu_7414_NA	2	chr8:69916448-69916569	Gatad2a	annotated	0.703	Success	1.11945	1	0.134577
clu_2173_NA	4	chr11:60231137-60241818	Tom1l2	annotated	0.703	Success	2.78355	3	0.134679
clu_5562_NA	2	chr17:26963087-26964833	Syngap1	annotated	0.703	Success	1.1183	1	0.134777
clu_7343_NA	3	chr8:32441049-32501281	.	annotated	0.703	Success	2.00305	2	0.134923
clu_5237_NA	2	chr12:69582625-69582721	Vcpkmt	cryptic	0.703	Success	1.11746	1	0.134923
clu_4366_NA	3	chr16:23111896-23113167	Eif4a2	cryptic	0.703	Success	2.00277	2	0.134961
clu_6235_NA	3	chrX:20479671-20489702	Jade3	cryptic	0.703	Success	2.00187	2	0.135082
clu_879_NA	2	chr1:66251712-66322404	Map2	annotated	0.703	Success	1.11628	1	0.13513
clu_7950_NA	2	chr7:63685551-63697014	Otud7a	annotated	0.703	Success	1.11593	1	0.135191
clu_3737_NA	2	chr5:112337741-112338002	Srrd	annotated	0.703	Success	1.11482	1	0.135385
clu_4196_NA	3	chr19:53310973-53331351	Mxi1	cryptic	0.703	Success	1.99939	2	0.135418
clu_2038_NA	2	chr11:20830347-20831449	Lgalsl	cryptic	0.703	Success	1.11347	1	0.135622
clu_2051_NA	2	chr11:23656130-23665747	Pex13	cryptic	0.703	Success	1.11316	1	0.135676
clu_4819_NA	3	chr15:96624169-96642491	Slc38a1	annotated	0.703	Success	1.99705	2	0.135734
clu_4573_NA	2	chr15:27741279-27742384	Trio	annotated	0.703	Success	1.11225	1	0.135837
clu_6273_NA	3	chrX:50626509-50630891	Firre	annotated	0.703	Success	1.99577	2	0.135909
clu_4504_NA	2	chr16:89956107-90066521	Tiam1	annotated	0.703	Success	1.1114	1	0.135986
clu_7305_NA	2	chr8:14773381-14778196	Dlgap2	annotated	0.703	Success	1.11111	1	0.136037
clu_4478_NA	3	chr16:66664506-66747199	Cadm2	annotated	0.703	Success	1.99473	2	0.13605
clu_1899_NA	3	chr14:75846799-75848099	Tpt1	cryptic	0.703	Success	1.99359	2	0.136206
clu_7954_NA	4	chr7:64553771-64695024	Apba2	cryptic	0.703	Success	2.77047	3	0.13621
clu_7012_NA	2	chr4:123298051-123298513	Pabpc4	cryptic	0.703	Success	1.10971	1	0.136284
clu_2803_NA	2	chr9:57940328-57953536	Sema7a	cryptic	0.705	Success	1.1059	1	0.136959
clu_3576_NA	4	chr5:45701997-45747056	Lcorl	annotated	0.705	Success	2.76317	3	0.137071
clu_293_NA	2	chr2:62739387-62764571	Kcnh7	cryptic	0.705	Success	1.10471	1	0.13717
clu_6687_NA	3	chr13:96616549-96624695	Col4a3bp	annotated	0.705	Success	1.98514	2	0.137361
clu_7685_NA	2	chr7:3692118-3692741	Mboat7	annotated	0.705	Success	1.10337	1	0.137408
clu_6021_NA	5	chr6:92091742-92138987	Nr2c2	cryptic	0.705	Success	3.48505	4	0.137477
clu_219_NA	2	chr2:37596840-37599121	Strbp	cryptic	0.705	Success	1.10275	1	0.137518
clu_4595_NA	2	chr15:37368920-37372116	Ncald	cryptic	0.705	Success	1.10246	1	0.137571
clu_1937_NA	2	chr14:105150393-105150749	Rbm26	annotated	0.705	Success	1.10222	1	0.137613
clu_2589_NA	2	chr11:120786849-120787012	Gps1	annotated	0.705	Success	1.10183	1	0.137684
clu_6562_NA	3	chr13:51100990-51123088	Spin1	cryptic	0.705	Success	1.98172	2	0.137831
clu_5910_NA	2	chr6:39677454-39677572	Braf	cryptic	0.706	Success	1.09979	1	0.138048
clu_6115_NA	3	chr6:120962865-120973403	Mical3	annotated	0.706	Success	1.97975	2	0.138104
clu_272_NA	2	chr2:59310290-59311697	Pkp4	annotated	0.706	Success	1.0981	1	0.138351
clu_4638_NA	3	chr15:54844535-54847249	Enpp2	cryptic	0.706	Success	1.97793	2	0.138355
clu_4020_NA	2	chr19:5681553-5683277	Pcnx3	annotated	0.706	Success	1.09772	1	0.13842
clu_7295_NA	2	chr8:13159434-13165849	Lamp1	cryptic	0.706	Success	1.09687	1	0.138572
clu_5783_NA	3	chr17:80044565-80048608	Hnrnpll	annotated	0.707	Success	1.97441	2	0.138843
clu_5082_NA	2	chr18:77767038-77768344	Haus1	cryptic	0.707	Success	1.0949	1	0.138928
clu_2835_NA	2	chr9:61410120-61411263	Tle3	annotated	0.707	Success	1.09441	1	0.139016
clu_306_NA	2	chr2:68314603-68358814	Stk39	cryptic	0.707	Success	1.09413	1	0.139067
clu_6975_NA	5	chr4:116641142-116651339	Akr1a1	cryptic	0.707	Success	3.46897	4	0.139205
clu_944_NA	2	chr1:81298065-81365071	Nyap2	cryptic	0.707	Success	1.09312	1	0.139249
clu_5090_NA	3	chr18:82554750-82572825	Mbp	annotated	0.707	Success	1.97124	2	0.139284
clu_2194_NA	2	chr11:62321442-62325487	Ncor1	cryptic	0.709	Success	1.08992	1	0.13983
clu_629_NA	3	chr2:162661426-162666389	9430021M05Rik	cryptic	0.71	Success	1.96484	2	0.140179
clu_2014_NA	5	chr11:6316855-6334533	Ogdh	cryptic	0.71	Success	3.45947	4	0.140235
clu_4719_NA	8	chr15:78435710-78438487	Kctd17	cryptic	0.71	Success	5.481	7	0.140285
clu_7572_NA	2	chr8:102720530-102784896	Cdh11	cryptic	0.71	Success	1.0874	1	0.140289
clu_3354_NA	15	chr3:120772787-120797592	6530403H02Rik	cryptic	0.71	Success	9.84171	14	0.140442
clu_3959_NA	2	chr5:146299576-146299695	Cdk8	cryptic	0.71	Success	1.08459	1	0.140801
clu_3615_NA	2	chr5:73071306-73072736	Fryl	annotated	0.71	Success	1.08419	1	0.140875
clu_1433_NA	2	chr10:79550406-79555074	Mier2	annotated	0.71	Success	1.08406	1	0.140898
clu_2453_NA	2	chr11:102206771-102206907	Hdac5	cryptic	0.71	Success	1.08356	1	0.140989
clu_7560_NA	2	chr8:94832700-94838252	Ciapin1	annotated	0.71	Success	1.08324	1	0.141049
clu_5773_NA	2	chr17:74615330-74618436	Birc6	annotated	0.71	Success	1.08313	1	0.141069
clu_7552_NA	4	chr8:94037442-94047272	Ogfod1	cryptic	0.71	Success	2.7295	3	0.141112
clu_7802_NA	2	chr7:28909988-28912240	Actn4	annotated	0.71	Success	1.0824	1	0.141202
clu_703_NA	2	chr2:181597593-181598932	Samd10	annotated	0.711	Success	1.0811	1	0.141442
clu_3905_NA	3	chr5:137553659-137563107	Actl6b	annotated	0.712	Success	1.95427	2	0.141668
clu_1382_NA	3	chr10:63018225-63019393	Hnrnph3	annotated	0.713	Success	1.95165	2	0.14204
clu_7221_NA	3	chr4:151586482-151830418	Camta1	cryptic	0.713	Success	1.95136	2	0.14208
clu_7482_NA	3	chr8:73214312-73352466	Large1	annotated	0.713	Success	1.95048	2	0.142206
clu_6264_NA	2	chrX:47884203-47887112	Smarca1	annotated	0.713	Success	1.07681	1	0.142234
clu_607_NA	3	chr2:157424414-157439201	Src	cryptic	0.713	Success	1.9485	2	0.142488
clu_2423_NA	2	chr11:98245669-98249710	Cdk12	annotated	0.714	Success	1.07466	1	0.142632
clu_4423_NA	5	chr16:36875263-36886134	Golgb1	cryptic	0.714	Success	3.4359	4	0.14282
clu_7462_NA	5	chr8:71490537-71491425	Gtpbp3	cryptic	0.714	Success	3.43371	4	0.143062
clu_2011_NA	4	chr11:6291693-6296952	Ogdh	annotated	0.714	Success	2.71352	3	0.143068
clu_8115_NA	2	chr7:113304412-113306018	Arntl	cryptic	0.714	Success	1.07195	1	0.143137
clu_7706_NA	4	chr7:5056797-5057499	Ccdc106	cryptic	0.715	Success	2.71001	3	0.143502
clu_2429_NA	2	chr11:98950795-98966347	Rara	annotated	0.715	Success	1.06988	1	0.143524
clu_6275_NA	2	chrX:53347865-53355656	Mospd1	cryptic	0.715	Success	1.0673	1	0.144008
clu_1207_NA	5	chr1:177442595-177447089	Zbtb18	cryptic	0.715	Success	3.42414	4	0.144127
clu_5844_NA	3	chr6:17904969-17906408	St7	annotated	0.715	Success	1.93696	2	0.144142
clu_5512_NA	3	chr17:24600465-24602094	Tsc2	annotated	0.715	Success	1.9357	2	0.144323
clu_5244_NA	6	chr12:70251260-70268062	Trim9	cryptic	0.715	Success	4.11121	5	0.144396
clu_5731_NA	3	chr17:63864055-63896018	Fer	cryptic	0.715	Success	1.93312	2	0.144695
clu_3754_NA	3	chr5:114739281-114745429	Git2	annotated	0.715	Success	1.93209	2	0.144845
clu_7072_NA	2	chr4:130531914-130532076	Nkain1	cryptic	0.715	Success	1.0624	1	0.144931
clu_3882_NA	2	chr5:134496385-134498097	Clip2	cryptic	0.715	Success	1.0624	1	0.144932
clu_3806_NA	3	chr5:121811612-121814338	Atxn2	annotated	0.715	Success	1.93126	2	0.144965
clu_2175_NA	3	chr11:60407391-60409586	Atpaf2	cryptic	0.715	Success	1.9287	2	0.145337
clu_7357_NA	2	chr8:41258036-41259136	Pcm1	annotated	0.715	Success	1.06021	1	0.145347
clu_6534_NA	3	chr13:37979806-37983393	Ssr1	annotated	0.715	Success	1.92856	2	0.145357
clu_35_NA	2	chr2:17526130-17528070	Nebl	cryptic	0.715	Success	1.05993	1	0.1454
clu_6736_NA	3	chr13:119404754-119428587	Nnt	cryptic	0.715	Success	1.92744	2	0.14552
clu_6765_NA	2	chr4:11165447-11169710	Trp53inp1	annotated	0.715	Success	1.05881	1	0.145613
clu_524_NA	3	chr2:132556976-132564627	Gpcpd1	annotated	0.715	Success	1.92629	2	0.145687
clu_3984_NA	4	chr19:3526929-3575641	Ppp6r3	annotated	0.715	Success	2.69243	3	0.14569
clu_1474_NA	2	chr10:80828796-80828893	Oaz1	annotated	0.715	Success	1.05799	1	0.145769
clu_361_NA	2	chr2:90468462-90469534	Ptprj	cryptic	0.715	Success	1.05763	1	0.145838
clu_6136_NA	3	chr6:124917182-124932099	Mlf2	cryptic	0.715	Success	1.92507	2	0.145866
clu_3339_NA	2	chr3:108614417-108618490	Wdr47	cryptic	0.715	Success	1.05678	1	0.145999
clu_354_NA	3	chr2:84603752-84608329	Ctnnd1	annotated	0.715	Success	1.92257	2	0.14623
clu_4108_NA	3	chr19:27234912-27238053	Vldlr	annotated	0.715	Success	1.92248	2	0.146244
clu_3588_NA	2	chr5:65278820-65279457	Rfc1	annotated	0.715	Success	1.05529	1	0.146283
clu_2272_NA	3	chr11:72607635-72663071	Ube2g1	annotated	0.715	Success	1.92175	2	0.14635
clu_1961_NA	2	chr14:121586342-121591812	Dock9	annotated	0.715	Success	1.05431	1	0.146471
clu_5639_NA	3	chr17:35146353-35147141	Bag6	annotated	0.715	Success	1.92055	2	0.146527
clu_2408_NA	6	chr11:97373130-97377936	Socs7	cryptic	0.715	Success	4.09026	5	0.146563
clu_1260_NA	2	chr1:194800660-194801043	Plxna2	cryptic	0.715	Success	1.05376	1	0.146576
clu_7061_NA	4	chr4:129601134-129602195	Tmem234	annotated	0.715	Success	2.68503	3	0.146621
clu_1032_NA	3	chr1:128175232-128178883	R3hdm1	cryptic	0.715	Success	1.91786	2	0.146921
clu_1168_NA	2	chr1:165880475-165891810	Pou2f1	annotated	0.715	Success	1.05134	1	0.147041
clu_8123_NA	2	chr7:116102004-116103211	1110004F10Rik	annotated	0.715	Success	1.0507	1	0.147164
clu_5027_NA	2	chr18:62511114-62515020	Fbxo38	cryptic	0.715	Success	1.05019	1	0.147262
clu_1506_NA	2	chr10:82985967-83092069	Chst11	cryptic	0.715	Success	1.0497	1	0.147357
clu_2232_NA	2	chr11:69555443-69556693	Efnb3	cryptic	0.715	Success	1.04943	1	0.147409
clu_4381_NA	3	chr16:31107142-31108027	Acap2	annotated	0.715	Success	1.914	2	0.14749
clu_2713_NA	2	chr9:40288453-40289222	Scn3b	annotated	0.715	Success	1.04719	1	0.147841
clu_296_NA	4	chr2:65621015-65670552	Scn2a	cryptic	0.715	Success	2.6752	3	0.147865
clu_8022_NA	4	chr7:90392453-90396474	Sytl2	annotated	0.715	Success	2.67479	3	0.147917
clu_3805_NA	3	chr5:121803080-121810851	Atxn2	annotated	0.715	Success	1.91046	2	0.148012
clu_1085_NA	2	chr1:138853672-138856581	2310009B15Rik	annotated	0.715	Success	1.04469	1	0.148326
clu_1885_NA	2	chr14:70486272-70490020	Bmp1	annotated	0.715	Success	1.04447	1	0.14837
clu_480_NA	2	chr2:122353884-122354031	Shf	annotated	0.715	Success	1.04389	1	0.148482
clu_7906_NA	3	chr7:49572453-49575648	Nav2	cryptic	0.715	Success	1.90713	2	0.148506
clu_4988_NA	24	chr18:37664365-37825021	Gm38182	annotated	0.715	Success	15.0153	23	0.148528
clu_4470_NA	4	chr16:57198770-57208204	Tbc1d23	cryptic	0.715	Success	2.66962	3	0.148576
clu_4800_NA	2	chr15:90619735-90648578	Cpne8	annotated	0.715	Success	1.04286	1	0.148681
clu_4868_NA	2	chr15:101223633-101224612	A330009N23Rik	annotated	0.715	Success	1.04282	1	0.148689
clu_1229_NA	5	chr1:181930762-181956394	Enah	cryptic	0.715	Success	3.38278	4	0.148808
clu_1497_NA	2	chr10:81564717-81564848	Aes	annotated	0.715	Success	1.04183	1	0.148882
clu_663_NA	2	chr2:167654727-167689511	Tmem189	annotated	0.715	Success	1.04166	1	0.148916
clu_5424_NA	3	chr12:113117081-113120827	Mta1	annotated	0.715	Success	1.903	2	0.149121
clu_4323_NA	2	chr16:18221704-18224218	Zdhhc8	annotated	0.715	Success	1.04037	1	0.149167
clu_6923_NA	6	chr4:98991459-99001033	Dock7	cryptic	0.715	Success	4.06437	5	0.149281
clu_6328_NA	3	chrX:85704396-85711051	Gk	annotated	0.715	Success	1.90161	2	0.149328
clu_3753_NA	3	chr5:114733943-114739033	Git2	annotated	0.715	Success	1.90148	2	0.149347
clu_4809_NA	3	chr15:93286562-93336340	Yaf2	annotated	0.715	Success	1.9009	2	0.149434
clu_7564_NA	3	chr8:95422894-95434488	Cfap20	annotated	0.715	Success	1.90073	2	0.14946
clu_6217_NA	2	chrX:8245649-8246336	Ftsj1	annotated	0.715	Success	1.03874	1	0.149488
clu_1923_NA	3	chr14:101929451-101932570	Lmo7	annotated	0.715	Success	1.89966	2	0.14962
clu_6766_NA	2	chr4:11192717-11192818	Ccne2	annotated	0.715	Success	1.03777	1	0.149678
clu_7408_NA	2	chr8:69619671-69625435	Zfp868	cryptic	0.715	Success	1.03771	1	0.149688
clu_5034_NA	3	chr18:64478770-64488901	Fech	cryptic	0.715	Success	1.89907	2	0.149708
clu_6611_NA	2	chr13:59450314-59460469	Agtpbp1	annotated	0.715	Success	1.0375	1	0.14973
clu_3286_NA	2	chr3:95035924-95036605	Psmd4	annotated	0.715	Success	1.03742	1	0.149746
clu_6290_NA	3	chrX:70353270-70358267	Ids	annotated	0.715	Success	1.89872	2	0.149761
clu_6965_NA	3	chr4:109861963-109883636	Faf1	cryptic	0.715	Success	1.89657	2	0.150082
clu_2734_NA	3	chr9:44404460-44406804	Trappc4	annotated	0.715	Success	1.89557	2	0.150233
clu_3479_NA	2	chr5:24100874-24126822	Klhl7	cryptic	0.715	Success	1.03493	1	0.150235
clu_2563_NA	2	chr11:118811416-118909304	Rbfox3	annotated	0.715	Success	1.03467	1	0.150287
clu_8070_NA	3	chr7:101244216-101250445	Fchsd2	annotated	0.715	Success	1.89463	2	0.150374
clu_5873_NA	2	chr6:31181149-31218074	Lncpint	annotated	0.715	Success	1.03354	1	0.15051
clu_1862_NA	3	chr14:64313755-64440710	Msra	annotated	0.715	Success	1.89299	2	0.15062
clu_1141_NA	2	chr1:159252616-159266757	Cop1	annotated	0.715	Success	1.03295	1	0.150627
clu_3162_NA	2	chr3:57843314-57845219	Pfn2	cryptic	0.715	Success	1.03288	1	0.15064
clu_2731_NA	2	chr9:44379595-44380513	Hyou1	annotated	0.715	Success	1.03281	1	0.150654
clu_311_NA	2	chr2:69914553-69917080	Ubr3	annotated	0.715	Success	1.03258	1	0.150698
clu_5035_NA	2	chr18:64515405-64516416	Nars	cryptic	0.715	Success	1.03141	1	0.150931
clu_3487_NA	2	chr5:24686022-24689393	Nub1	annotated	0.715	Success	1.03054	1	0.151103
clu_734_NA	3	chr1:15831566-15838182	Terf1	cryptic	0.715	Success	1.88964	2	0.151126
clu_2909_NA	3	chr9:83110429-83111034	Hmgn3	annotated	0.715	Success	1.88955	2	0.15114
clu_3291_NA	2	chr3:95340062-95340162	Setdb1	annotated	0.715	Success	1.03005	1	0.151201
clu_7585_NA	2	chr8:105680259-105681441	Ctcf	cryptic	0.715	Success	1.02995	1	0.15122
clu_2277_NA	2	chr11:74567251-74596882	Rap1gap2	annotated	0.715	Success	1.02928	1	0.151354
clu_3033_NA	4	chr9:112143538-112149335	Arpp21	cryptic	0.715	Success	2.64746	3	0.151433
clu_8204_NA	5	chr7:130908425-130910832	Plekha1	cryptic	0.715	Success	3.36005	4	0.15144
clu_1588_NA	3	chr10:116501317-116517317	Cnot2	annotated	0.715	Success	1.88715	2	0.151504
clu_7612_NA	3	chr8:109735363-109737631	Atxn1l	annotated	0.715	Success	1.88635	2	0.151624
clu_5346_NA	2	chr12:101051662-101053468	Ppp4r3a	annotated	0.715	Success	1.02725	1	0.151758
clu_1312_NA	3	chr10:21000705-21017913	Ahi1	annotated	0.715	Success	1.8844	2	0.15192
clu_5582_NA	2	chr17:28737090-28741788	Mapk14	annotated	0.715	Success	1.02565	1	0.152076
clu_269_NA	10	chr2:59161128-59305066	Pkp4	cryptic	0.715	Success	6.61852	9	0.152171
clu_7358_NA	3	chr8:41261181-41267187	Pcm1	annotated	0.715	Success	1.88266	2	0.152184
clu_728_NA	3	chr1:12692684-12786079	Sulf1	annotated	0.715	Success	1.88238	2	0.152228
clu_2592_NA	2	chr11:121214924-121218088	Hexdc	annotated	0.715	Success	1.02433	1	0.152341
clu_3765_NA	3	chr5:115670300-115673080	Bicdl1	annotated	0.715	Success	1.88128	2	0.152394
clu_6653_NA	3	chr13:80887487-80890096	Arrdc3	cryptic	0.715	Success	1.88116	2	0.152413
clu_599_NA	3	chr2:156711261-156745835	Dlgap4	annotated	0.715	Success	1.88008	2	0.152578
clu_56_NA	2	chr2:23068286-23069451	Acbd5	annotated	0.715	Success	1.02289	1	0.152629
clu_3066_NA	2	chr9:120441581-120453564	Myrip	cryptic	0.715	Success	1.02185	1	0.152837
clu_6585_NA	3	chr13:55476316-55477551	Dbn1	annotated	0.715	Success	1.87832	2	0.152847
clu_312_NA	3	chr2:69956106-69965374	Ubr3	cryptic	0.715	Success	1.87798	2	0.152898
clu_3920_NA	3	chr5:139280817-139302304	Adap1	cryptic	0.716	Success	1.87483	2	0.153381
clu_3789_NA	2	chr5:120986513-121008984	Rph3a	annotated	0.716	Success	1.01897	1	0.153417
clu_4844_NA	3	chr15:99393040-99401580	Tmbim6	annotated	0.717	Success	1.8739	2	0.153524
clu_2542_NA	2	chr11:116152944-116153953	Fbf1	annotated	0.717	Success	1.01796	1	0.15362
clu_4549_NA	3	chr15:5189803-5211999	Ttc33	annotated	0.718	Success	1.87054	2	0.154041
clu_632_NA	3	chr2:163204516-163247767	Tox2	cryptic	0.718	Success	1.87038	2	0.154064
clu_4651_NA	2	chr15:64153852-64158918	Asap1	annotated	0.718	Success	1.01475	1	0.154271
clu_2067_NA	3	chr11:32227949-32229849	Mpg	annotated	0.719	Success	1.86813	2	0.154412
clu_4464_NA	4	chr16:56024386-56029603	Pcnp	cryptic	0.719	Success	2.62194	3	0.154785
clu_3182_NA	2	chr3:75613344-75614454	Serpini1	cryptic	0.719	Success	1.01185	1	0.154862
clu_602_NA	2	chr2:156761928-156762685	Dlgap4	annotated	0.719	Success	1.01172	1	0.154888
clu_5408_NA	3	chr12:111647728-111653390	Mark3	annotated	0.719	Success	1.86492	2	0.154908
clu_1799_NA	3	chr14:48121233-48240210	Peli2	annotated	0.719	Success	1.86492	2	0.154908
clu_6520_NA	2	chr13:24999055-25001627	Mrs2	cryptic	0.719	Success	1.01114	1	0.155005
clu_6224_NA	7	chrX:13043656-13093924	Usp9x	cryptic	0.719	Success	4.67223	6	0.155113
clu_2107_NA	2	chr11:50383769-50384644	Hnrnph1	annotated	0.719	Success	1.00947	1	0.155347
clu_8131_NA	2	chr7:118698726-118705390	Gde1	annotated	0.719	Success	1.00927	1	0.155388
clu_2786_NA	3	chr9:53921373-53924400	Elmod1	cryptic	0.719	Success	1.8607	2	0.155564
clu_4696_NA	3	chr15:76348435-76350481	Sharpin	annotated	0.719	Success	1.86027	2	0.155631
clu_4623_NA	2	chr15:43278422-43282603	Eif3e	annotated	0.719	Success	1.00788	1	0.155672
clu_4641_NA	2	chr15:54919698-54952548	Enpp2	annotated	0.719	Success	1.00744	1	0.155763
clu_5698_NA	4	chr17:51740410-51742646	Satb1	cryptic	0.719	Success	2.6144	3	0.155789
clu_6955_NA	3	chr4:108165661-108169861	Echdc2	annotated	0.719	Success	1.85881	2	0.155857
clu_7523_NA	3	chr8:84844965-84846250	Calr	cryptic	0.721	Success	1.85531	2	0.156404
clu_3133_NA	3	chr3:35897875-35919001	Dcun1d1	annotated	0.721	Success	1.85498	2	0.156456
clu_4491_NA	2	chr16:84718384-84720270	Mrpl39	cryptic	0.721	Success	1.00247	1	0.156788
clu_2188_NA	3	chr11:61752933-61756195	Prpsap2	annotated	0.721	Success	1.85259	2	0.156831
clu_6093_NA	3	chr6:116401122-116403420	March8	annotated	0.721	Success	1.85136	2	0.157023
clu_858_NA	2	chr1:60098307-60105311	Carf	annotated	0.721	Success	1.00114	1	0.157063
clu_2558_NA	3	chr11:118193697-118248439	Cyth1	cryptic	0.721	Success	1.85019	2	0.157207
clu_5099_NA	3	chr18:86711195-86712905	Cbln2	cryptic	0.721	Success	1.8497	2	0.157285
clu_3377_NA	3	chr3:131564983-131579311	Papss1	annotated	0.721	Success	1.8495	2	0.157316
clu_4802_NA	3	chr15:90959748-90965467	Kif21a	annotated	0.721	Success	1.84843	2	0.157483
clu_1212_NA	3	chr1:178325313-178329868	Hnrnpu	cryptic	0.721	Success	1.84842	2	0.157485
clu_4626_NA	3	chr15:44432508-44433901	Eny2	annotated	0.721	Success	1.84664	2	0.157767
clu_778_NA	3	chr1:36521839-36525166	Cnnm3	annotated	0.721	Success	1.84523	2	0.157989
clu_98_NA	2	chr2:26090482-26122689	Nacc2	annotated	0.721	Success	0.995795	1	0.158175
clu_1778_NA	3	chr14:38376483-38381624	Nrg3	cryptic	0.721	Success	1.84348	2	0.158266
clu_495_NA	2	chr2:128699103-128729186	Mertk	cryptic	0.721	Success	0.995291	1	0.15828
clu_6446_NA	3	chrX:157826553-157853095	Cnksr2	cryptic	0.721	Success	1.8425	2	0.158421
clu_3742_NA	3	chr5:113101577-113175205	2900026A02Rik	annotated	0.721	Success	1.84104	2	0.158652
clu_6977_NA	2	chr4:117285511-117285929	Rnf220	annotated	0.721	Success	0.993171	1	0.158724
clu_4434_NA	3	chr16:42249114-42291799	Gap43	cryptic	0.721	Success	1.84058	2	0.158725
clu_6728_NA	3	chr13:111440816-111448933	Gpbp1	annotated	0.721	Success	1.84013	2	0.158797
clu_822_NA	2	chr1:52168958-52188679	Gls	annotated	0.721	Success	0.992802	1	0.158801
clu_1020_NA	2	chr1:120120012-120120945	Dbi	annotated	0.721	Success	0.992623	1	0.158839
clu_7352_NA	2	chr8:40447145-40454517	Zdhhc2	annotated	0.721	Success	0.991856	1	0.159
clu_2948_NA	2	chr9:100643796-100705153	Stag1	annotated	0.721	Success	0.991243	1	0.159129
clu_1353_NA	2	chr10:45672439-45672552	Hace1	cryptic	0.721	Success	0.991212	1	0.159135
clu_6353_NA	2	chrX:101539187-101540823	Taf1	annotated	0.721	Success	0.991112	1	0.159156
clu_3175_NA	3	chr3:65951554-65956853	Ccnl1	annotated	0.721	Success	1.83733	2	0.159242
clu_7365_NA	3	chr8:45736202-45745420	Sorbs2	annotated	0.721	Success	1.83698	2	0.159298
clu_3847_NA	2	chr5:125051058-125055733	Ncor2	annotated	0.721	Success	0.988977	1	0.159606
clu_6964_NA	3	chr4:109380029-109385319	Eps15	annotated	0.721	Success	1.83496	2	0.159619
clu_2065_NA	2	chr11:32001880-32017651	Nsg2	cryptic	0.721	Success	0.988325	1	0.159744
clu_677_NA	2	chr2:178414708-178416632	Fam217b	annotated	0.721	Success	0.988053	1	0.159801
clu_6252_NA	3	chrX:38225125-38233103	Tmem255a	annotated	0.721	Success	1.83307	2	0.159922
clu_1157_NA	2	chr1:162678228-162679500	Prrc2c	annotated	0.721	Success	0.987458	1	0.159927
clu_2147_NA	2	chr11:57289495-57310608	Gria1	annotated	0.721	Success	0.987379	1	0.159944
clu_2317_NA	3	chr11:78279915-78284100	2610507B11Rik	cryptic	0.721	Success	1.83279	2	0.159967
clu_3780_NA	2	chr5:118243031-118244972	Rnft2	cryptic	0.721	Success	0.986873	1	0.160051
clu_6689_NA	2	chr13:97071711-97091818	Fam169a	cryptic	0.721	Success	0.986686	1	0.16009
clu_2939_NA	5	chr9:96689029-96731292	Zbtb38	cryptic	0.721	Success	3.28775	4	0.160095
clu_4856_NA	3	chr15:100469836-100472549	Letmd1	annotated	0.721	Success	1.83155	2	0.160165
clu_3895_NA	5	chr5:136953590-136965093	Fis1	annotated	0.721	Success	3.28682	4	0.160209
clu_1582_NA	2	chr10:111494824-111495325	Nap1l1	annotated	0.722	Success	0.984974	1	0.160453
clu_3831_NA	2	chr5:123917280-123922180	Denr	cryptic	0.722	Success	0.983004	1	0.160872
clu_5344_NA	2	chr12:100879412-100887984	Gpr68	annotated	0.722	Success	0.982443	1	0.160992
clu_2537_NA	2	chr11:115777377-115785440	Tmem94	cryptic	0.722	Success	0.981675	1	0.161155
clu_3606_NA	2	chr5:71014575-71034730	Gabra2	annotated	0.722	Success	0.981599	1	0.161172
clu_6045_NA	2	chr6:105677197-105677502	Gm15631	cryptic	0.722	Success	0.981088	1	0.161281
clu_1108_NA	2	chr1:152675023-152765907	Rgl1	cryptic	0.722	Success	0.979967	1	0.16152
clu_3921_NA	3	chr5:139302395-139325281	Adap1	cryptic	0.722	Success	1.8231	2	0.161524
clu_5163_NA	4	chr12:29528796-29566702	Myt1l	annotated	0.722	Success	2.57202	3	0.161549
clu_4779_NA	3	chr15:85809324-85811639	Cdpf1	annotated	0.722	Success	1.82115	2	0.16184
clu_6159_NA	3	chr6:134849300-134852278	Crebl2	annotated	0.722	Success	1.8208	2	0.161896
clu_1253_NA	2	chr1:191719618-191749540	Lpgat1	cryptic	0.722	Success	0.977072	1	0.162141
clu_7217_NA	2	chr4:151083861-151084563	Camta1	annotated	0.722	Success	0.975328	1	0.162516
clu_3000_NA	3	chr9:108528918-108541688	Qrich1	annotated	0.722	Success	1.81663	2	0.162572
clu_2912_NA	3	chr9:86506519-86507504	Dop1a	annotated	0.722	Success	1.81657	2	0.162582
clu_6493_NA	2	chr13:12459316-12461427	Lgals8	annotated	0.722	Success	0.974061	1	0.162789
clu_7549_NA	2	chr8:91299372-91300778	Rpgrip1l	annotated	0.722	Success	0.973807	1	0.162844
clu_739_NA	5	chr1:16648007-16656992	Eloc	annotated	0.722	Success	3.26486	4	0.162928
clu_6243_NA	2	chrX:20851812-20851930	Araf	cryptic	0.722	Success	0.973226	1	0.16297
clu_2013_NA	2	chr11:6313979-6316978	Ogdh	annotated	0.722	Success	0.972719	1	0.163079
clu_7125_NA	2	chr4:136672507-136673263	Ephb2	annotated	0.722	Success	0.972571	1	0.163111
clu_1925_NA	2	chr14:103136639-103138729	Mycbp2	annotated	0.722	Success	0.972331	1	0.163163
clu_1235_NA	2	chr1:183344385-183350964	Mia3	annotated	0.722	Success	0.971349	1	0.163376
clu_1757_NA	3	chr14:31054255-31061469	Pbrm1	annotated	0.722	Success	1.81145	2	0.163416
clu_7417_NA	2	chr8:70096446-70097449	Ncan	cryptic	0.722	Success	0.970394	1	0.163583
clu_4888_NA	2	chr15:103320400-103333065	Zfp385a	annotated	0.722	Success	0.970328	1	0.163597
clu_5175_NA	2	chr12:33141116-33147132	F730043M19Rik	annotated	0.722	Success	0.970327	1	0.163598
clu_2416_NA	4	chr11:97551978-97574968	Srcin1	annotated	0.722	Success	2.55723	3	0.163606
clu_2138_NA	2	chr11:54568496-54610788	Rapgef6	annotated	0.722	Success	0.969642	1	0.163746
clu_2297_NA	3	chr11:76425326-76451853	Abr	cryptic	0.722	Success	1.80917	2	0.16379
clu_905_NA	3	chr1:71612650-71615360	Fn1	annotated	0.722	Success	1.80901	2	0.163816
clu_5196_NA	3	chr12:44544895-44547232	Nrcam	annotated	0.722	Success	1.80898	2	0.163821
clu_7557_NA	2	chr8:94666901-94667597	Arl2bp	annotated	0.722	Success	0.969141	1	0.163855
clu_113_NA	6	chr2:26915729-26916257	Surf1	cryptic	0.722	Success	3.93198	5	0.163894
clu_7528_NA	2	chr8:85027234-85029539	Trir	cryptic	0.722	Success	0.968778	1	0.163934
clu_2154_NA	2	chr11:58122375-58124932	Gemin5	annotated	0.722	Success	0.967968	1	0.164111
clu_7914_NA	2	chr7:55897972-55899915	Cyfip1	annotated	0.722	Success	0.966889	1	0.164346
clu_6594_NA	3	chr13:55733067-55775367	Pcbd2	cryptic	0.722	Success	1.80536	2	0.164416
clu_2871_NA	3	chr9:70126283-70142247	Fam81a	cryptic	0.722	Success	1.8052	2	0.164441
clu_3554_NA	2	chr5:36021332-36023992	Sorcs2	cryptic	0.722	Success	0.966333	1	0.164467
clu_570_NA	3	chr2:152374290-152376548	Nrsn2	cryptic	0.722	Success	1.8045	2	0.164557
clu_3246_NA	2	chr3:89270139-89270405	Slc50a1	cryptic	0.722	Success	0.965796	1	0.164584
clu_7764_NA	2	chr7:25023396-25046174	Grik5	cryptic	0.722	Success	0.965301	1	0.164693
clu_3298_NA	2	chr3:96140605-96141622	Otud7b	cryptic	0.722	Success	0.965031	1	0.164752
clu_7786_NA	4	chr7:27541988-27542744	Pld3	cryptic	0.722	Success	2.54814	3	0.164881
clu_3157_NA	3	chr3:55992514-56000487	Nbea	cryptic	0.722	Success	1.80245	2	0.164894
clu_7655_NA	2	chr8:123089047-123090124	Spg7	annotated	0.722	Success	0.963929	1	0.164993
clu_5030_NA	3	chr18:62991879-62994312	Napg	annotated	0.722	Success	1.80183	2	0.164996
clu_4441_NA	3	chr16:43979077-43979620	Zdhhc23	cryptic	0.722	Success	1.80112	2	0.165114
clu_3676_NA	2	chr5:100806890-100809559	Abraxas1	annotated	0.722	Success	0.963229	1	0.165146
clu_3349_NA	2	chr3:116007882-116010622	Extl2	annotated	0.722	Success	0.962532	1	0.165299
clu_4312_NA	2	chr16:17509218-17509626	Lztr1	annotated	0.722	Success	0.962493	1	0.165308
clu_4263_NA	5	chr16:7294130-7352932	Rbfox1	cryptic	0.722	Success	3.24542	4	0.165369
clu_6543_NA	3	chr13:42709850-42956617	Phactr1	cryptic	0.722	Success	1.799	2	0.165464
clu_278_NA	3	chr2:59958492-59962021	Baz2b	cryptic	0.722	Success	1.7985	2	0.165546
clu_912_NA	2	chr1:74595298-74595631	Rnf25	annotated	0.722	Success	0.961384	1	0.165552
clu_1093_NA	2	chr1:143798493-143799924	Uchl5	annotated	0.722	Success	0.961147	1	0.165604
clu_2440_NA	2	chr11:100889928-100893077	Stat3	annotated	0.722	Success	0.960851	1	0.165669
clu_7830_NA	2	chr7:31125221-31126666	Scn1b	cryptic	0.722	Success	0.960055	1	0.165845
clu_4285_NA	3	chr16:13832434-13835135	Ntan1	annotated	0.722	Success	1.79635	2	0.165903
clu_4071_NA	3	chr19:10608472-10610702	Ddb1	cryptic	0.723	Success	1.79409	2	0.166279
clu_4728_NA	2	chr15:79530517-79531678	Ddx17	annotated	0.723	Success	0.957493	1	0.16641
clu_1360_NA	2	chr10:58418474-58421454	Lims1	annotated	0.723	Success	0.957206	1	0.166474
clu_2664_NA	2	chr9:21679147-21686022	Smarca4	annotated	0.724	Success	0.956151	1	0.166708
clu_3926_NA	5	chr5:140623531-140627122	Ttyh3	annotated	0.724	Success	3.23332	4	0.166904
clu_1092_NA	2	chr1:140596059-140609601	Kcnt2	cryptic	0.724	Success	0.955245	1	0.166909
clu_2655_NA	3	chr9:21237756-21239076	Keap1	annotated	0.725	Success	1.78856	2	0.167201
clu_7486_NA	3	chr8:77365160-77384751	Arhgap10	annotated	0.725	Success	1.7876	2	0.167361
clu_620_NA	2	chr2:160832418-160872791	Zhx3	cryptic	0.725	Success	0.952077	1	0.167614
clu_7326_NA	2	chr8:25557814-25558071	Fgfr1	annotated	0.725	Success	0.951956	1	0.167641
clu_603_NA	3	chr2:156928881-156931216	Ndrg3	annotated	0.726	Success	1.78496	2	0.167804
clu_551_NA	2	chr2:145911763-145912393	Naa20	annotated	0.726	Success	0.950196	1	0.168034
clu_7963_NA	2	chr7:66660255-66679080	Asb7	annotated	0.727	Success	0.949105	1	0.168279
clu_3721_NA	3	chr5:110374519-110376253	Fbrsl1	annotated	0.728	Success	1.77938	2	0.168743
clu_6613_NA	4	chr13:59514295-59525146	Agtpbp1	cryptic	0.728	Success	2.52017	3	0.168867
clu_2105_NA	3	chr11:50379964-50382537	Hnrnph1	annotated	0.728	Success	1.77784	2	0.169003
clu_7274_NA	3	chr8:3632269-3633291	Stxbp2	annotated	0.728	Success	1.77623	2	0.169275
clu_5215_NA	2	chr12:52937231-52938343	Akap6	cryptic	0.728	Success	0.944487	1	0.169318
clu_1949_NA	2	chr14:119001885-119002826	Uggt2	annotated	0.728	Success	0.944125	1	0.1694
clu_7894_NA	2	chr7:46443535-46515668	Sergef	annotated	0.728	Success	0.94407	1	0.169412
clu_7333_NA	5	chr8:25828859-25832640	Ash2l	cryptic	0.728	Success	3.21361	4	0.169434
clu_8058_NA	3	chr7:99456534-99458774	Gdpd5	annotated	0.728	Success	1.77522	2	0.169447
clu_1732_NA	2	chr14:27336269-27362790	Arhgef3	annotated	0.728	Success	0.943806	1	0.169472
clu_4841_NA	2	chr15:99315286-99315483	Prpf40b	annotated	0.728	Success	0.943665	1	0.169503
clu_5974_NA	2	chr6:83120873-83121203	Wbp1	annotated	0.728	Success	0.94363	1	0.169511
clu_6371_NA	3	chrX:134602762-134604855	Hnrnph2	annotated	0.728	Success	1.77382	2	0.169683
clu_8228_NA	2	chr7:140072655-140073941	Caly	cryptic	0.728	Success	0.942386	1	0.169793
clu_4349_NA	3	chr16:20590281-20590673	Vwa5b2	annotated	0.728	Success	1.77257	2	0.169895
clu_1485_NA	2	chr10:81258539-81259177	Matk	annotated	0.728	Success	0.941305	1	0.170038
clu_6464_NA	4	chrX:166239136-166372638	Gpm6b	annotated	0.728	Success	2.51188	3	0.170065
clu_1134_NA	3	chr1:157230145-157286731	Rasal2	annotated	0.728	Success	1.77127	2	0.170118
clu_5126_NA	2	chr12:8208192-8220600	Ldah	annotated	0.728	Success	0.940131	1	0.170304
clu_660_NA	2	chr2:167485593-167492763	Spata2	cryptic	0.728	Success	0.939614	1	0.170422
clu_1512_NA	3	chr10:84992264-85015076	Ric8b	annotated	0.728	Success	1.76925	2	0.170461
clu_4929_NA	3	chr18:22752040-22770681	Nol4	annotated	0.728	Success	1.76838	2	0.170609
clu_7738_NA	2	chr7:16401041-16416773	Zc3h4	annotated	0.729	Success	0.936898	1	0.171041
clu_7712_NA	2	chr7:6133171-6143062	Zfp787	cryptic	0.729	Success	0.936646	1	0.171099
clu_2370_NA	2	chr11:87593433-87597196	Mtmr4	annotated	0.729	Success	0.93659	1	0.171111
clu_7569_NA	2	chr8:95753150-95754980	Cnot1	annotated	0.729	Success	0.936447	1	0.171144
clu_4454_NA	3	chr16:46438068-46454624	Nectin3	annotated	0.729	Success	1.76495	2	0.171195
clu_7891_NA	3	chr7:45830144-45830595	Grwd1	annotated	0.729	Success	1.76391	2	0.171373
clu_7475_NA	3	chr8:71965920-71967899	Zfp961	annotated	0.729	Success	1.76273	2	0.171576
clu_235_NA	2	chr2:45017465-45022847	Zeb2	annotated	0.729	Success	0.934481	1	0.171594
clu_6326_NA	5	chrX:85144165-85177704	Dmd	cryptic	0.729	Success	3.1965	4	0.171659
clu_5129_NA	3	chr12:8709509-8713360	Pum2	cryptic	0.729	Success	1.76199	2	0.171703
clu_5569_NA	2	chr17:27564750-27565660	AI413582	annotated	0.729	Success	0.932582	1	0.17203
clu_3411_NA	2	chr3:148852662-148858733	Adgrl2	annotated	0.729	Success	0.931938	1	0.172178
clu_6943_NA	2	chr4:104680108-104681598	Dab1	annotated	0.729	Success	0.93172	1	0.172228
clu_851_NA	4	chr1:58904182-58908529	Trak2	cryptic	0.729	Success	2.49597	3	0.172388
clu_6268_NA	3	chrX:48624197-48629252	Slc25a14	annotated	0.729	Success	1.75793	2	0.172401
clu_1487_NA	2	chr10:81305278-81305699	Pip5k1c	annotated	0.729	Success	0.930042	1	0.172615
clu_2145_NA	2	chr11:55407276-55409928	Sparc	annotated	0.729	Success	0.929932	1	0.172641
clu_6480_NA	3	chr13:9493176-9506579	Dip2c	annotated	0.729	Success	1.75612	2	0.172713
clu_7429_NA	2	chr8:70455648-70476850	Klhl26	annotated	0.729	Success	0.928907	1	0.172877
clu_2062_NA	2	chr11:30900986-30934672	Erlec1	cryptic	0.729	Success	0.928657	1	0.172935
clu_7605_NA	2	chr8:107545498-107548469	Wwp2	cryptic	0.729	Success	0.928402	1	0.172994
clu_4282_NA	2	chr16:13672078-13685062	Bfar	annotated	0.729	Success	0.928346	1	0.173007
clu_5975_NA	3	chr6:83138246-83145931	Rtkn	annotated	0.729	Success	1.754	2	0.17308
clu_6249_NA	5	chrX:36196012-36196512	Zcchc12	cryptic	0.729	Success	3.18376	4	0.173332
clu_6244_NA	2	chrX:20852028-20853318	Araf	cryptic	0.729	Success	0.926747	1	0.173377
clu_6348_NA	3	chrX:101415938-101416909	Zmym3	annotated	0.729	Success	1.75136	2	0.173538
clu_2681_NA	3	chr9:25265496-25277595	Sept7	cryptic	0.729	Success	1.75134	2	0.173541
clu_1852_NA	3	chr14:60265361-60277129	Mtmr6	annotated	0.729	Success	1.75018	2	0.173742
clu_1405_NA	3	chr10:73947146-74051598	Pcdh15	annotated	0.729	Success	1.74994	2	0.173784
clu_4558_NA	3	chr15:12146396-12150173	Zfr	cryptic	0.729	Success	1.74956	2	0.173851
clu_6495_NA	3	chr13:14019887-14029276	Tbce	annotated	0.729	Success	1.74953	2	0.173856
clu_7614_NA	2	chr8:110082742-110083657	Zfp612	annotated	0.729	Success	0.92407	1	0.174
clu_3945_NA	3	chr5:144768245-144771089	Trrap	cryptic	0.729	Success	1.74826	2	0.174076
clu_6099_NA	3	chr6:118089226-118089465	Rasgef1a	cryptic	0.729	Success	1.7481	2	0.174104
clu_4333_NA	3	chr16:18411957-18426356	Comt	annotated	0.729	Success	1.74771	2	0.174173
clu_4642_NA	3	chr15:55543384-55555320	Mrpl13	annotated	0.729	Success	1.74756	2	0.174199
clu_1284_NA	2	chr10:7647621-7649051	Pcmt1	annotated	0.73	Success	0.922514	1	0.174363
clu_2281_NA	2	chr11:74699520-74723999	Pafah1b1	annotated	0.73	Success	0.920413	1	0.174854
clu_2468_NA	2	chr11:102772108-102772455	Adam11	cryptic	0.73	Success	0.920319	1	0.174876
clu_7556_NA	2	chr8:94389433-94389524	Herpud1	annotated	0.73	Success	0.920192	1	0.174906
clu_3158_NA	3	chr3:56040962-56057950	Nbea	cryptic	0.73	Success	1.7434	2	0.174924
clu_6318_NA	2	chrX:75096127-75096834	Dkc1	annotated	0.73	Success	0.919594	1	0.175046
clu_4347_NA	3	chr16:20540415-20540975	Ap2m1	annotated	0.73	Success	1.7423	2	0.175117
clu_1434_NA	4	chr10:79685102-79687853	Cdc34	annotated	0.731	Success	2.47586	3	0.175367
clu_6014_NA	3	chr6:88839771-88840838	Abtb1	annotated	0.731	Success	1.74053	2	0.175427
clu_6071_NA	2	chr6:113497084-113497272	Prrt3	annotated	0.731	Success	0.917708	1	0.175489
clu_1228_NA	2	chr1:181921768-181923560	Enah	annotated	0.731	Success	0.91693	1	0.175672
clu_550_NA	2	chr2:145903362-145911697	Naa20	annotated	0.731	Success	0.916214	1	0.175841
clu_4304_NA	3	chr16:17160176-17201435	Ube2l3	annotated	0.731	Success	1.73817	2	0.175841
clu_99_NA	2	chr2:26340584-26344602	Gpsm1	annotated	0.731	Success	0.916015	1	0.175888
clu_1173_NA	3	chr1:168183619-168191278	Pbx1	annotated	0.731	Success	1.73703	2	0.176042
clu_5672_NA	3	chr17:46264978-46282346	Tjap1	annotated	0.731	Success	1.73702	2	0.176044
clu_4087_NA	3	chr19:21277089-21279625	Zfand5	annotated	0.731	Success	1.73575	2	0.176268
clu_4472_NA	2	chr16:58456151-58456283	Dcbld2	cryptic	0.731	Success	0.914178	1	0.176322
clu_1172_NA	2	chr1:168121480-168183530	Pbx1	annotated	0.731	Success	0.91408	1	0.176345
clu_2178_NA	2	chr11:60720494-60720638	Flii	cryptic	0.731	Success	0.914021	1	0.176359
clu_533_NA	2	chr2:139910643-139947170	Tasp1	cryptic	0.731	Success	0.911948	1	0.17685
clu_7982_NA	4	chr7:78896014-78905843	Aen	annotated	0.731	Success	2.46536	3	0.176941
clu_7238_NA	2	chr4:154987016-154989123	Plch2	cryptic	0.731	Success	0.910913	1	0.177096
clu_2438_NA	3	chr11:100498762-100504203	Acly	annotated	0.731	Success	1.73094	2	0.177118
clu_655_NA	3	chr2:166836457-166845450	Arfgef2	annotated	0.731	Success	1.73057	2	0.177183
clu_2336_NA	2	chr11:80398470-80402649	Zfp207	annotated	0.731	Success	0.91024	1	0.177256
clu_2360_NA	2	chr11:86665878-86683740	Vmp1	annotated	0.731	Success	0.91003	1	0.177306
clu_4127_NA	3	chr19:36875373-36879235	Tnks2	annotated	0.731	Success	1.72964	2	0.177349
clu_7831_NA	3	chr7:31132865-31133991	Gramd1a	annotated	0.731	Success	1.72932	2	0.177405
clu_6525_NA	2	chr13:34013387-34015126	Ripk1	cryptic	0.731	Success	0.909607	1	0.177407
clu_3903_NA	3	chr5:137300413-137302126	Srrt	annotated	0.731	Success	1.72863	2	0.177528
clu_1856_NA	3	chr14:62564519-62605873	Fam124a	annotated	0.731	Success	1.72767	2	0.177698
clu_4316_NA	3	chr16:17655805-17671545	Med15	annotated	0.731	Success	1.72744	2	0.177739
clu_1232_NA	3	chr1:182484290-182489842	Gm37885	cryptic	0.732	Success	1.72584	2	0.178023
clu_1581_NA	2	chr10:111490457-111491012	Nap1l1	cryptic	0.733	Success	0.906172	1	0.178227
clu_3275_NA	2	chr3:90537417-90541994	S100a16	annotated	0.733	Success	0.905715	1	0.178337
clu_6797_NA	3	chr4:35890183-36056642	Lingo2	cryptic	0.733	Success	1.7233	2	0.178476
clu_4522_NA	2	chr16:91869809-91887400	Itsn1	annotated	0.733	Success	0.904726	1	0.178574
clu_2953_NA	4	chr9:102619760-102626263	Cep63	cryptic	0.734	Success	2.45187	3	0.178983
clu_4307_NA	3	chr16:17381889-17386236	Pi4ka	cryptic	0.734	Success	1.7197	2	0.17912
clu_3047_NA	2	chr9:114401269-114416961	Glb1	annotated	0.734	Success	0.902231	1	0.179174
clu_2185_NA	3	chr11:61535383-61546150	Epn2	annotated	0.734	Success	1.71912	2	0.179224
clu_5275_NA	2	chr12:80484372-80489476	Exd2	cryptic	0.735	Success	0.900256	1	0.179651
clu_2315_NA	2	chr11:78143214-78153809	Fam222b	annotated	0.735	Success	0.899858	1	0.179747
clu_1883_NA	3	chr14:70318940-70351280	Slc39a14	annotated	0.735	Success	1.71422	2	0.180104
clu_5813_NA	3	chr17:90597629-90623420	Nrxn1	annotated	0.735	Success	1.7141	2	0.180126
clu_264_NA	2	chr2:58500557-58537778	Acvr1	annotated	0.735	Success	0.897541	1	0.180308
clu_1920_NA	2	chr14:101668576-101690572	Uchl3	annotated	0.735	Success	0.89751	1	0.180316
clu_2634_NA	2	chr9:14593708-14596451	Amotl1	cryptic	0.735	Success	0.895601	1	0.18078
clu_2241_NA	3	chr11:69903452-69903865	Neurl4	annotated	0.735	Success	1.71033	2	0.180806
clu_7743_NA	3	chr7:18942359-18950453	Nova2	cryptic	0.735	Success	1.71012	2	0.180844
clu_5949_NA	2	chr6:56789700-56797459	Kbtbd2	annotated	0.735	Success	0.894346	1	0.181086
clu_7867_NA	2	chr7:44960910-44961519	Cpt1c	annotated	0.735	Success	0.893927	1	0.181188
clu_5073_NA	3	chr18:76262727-76287928	Smad2	annotated	0.735	Success	1.708	2	0.181228
clu_4985_NA	2	chr18:36676992-36677110	Sra1	cryptic	0.735	Success	0.893424	1	0.181311
clu_1627_NA	4	chr10:127400193-127444276	R3hdm2	annotated	0.735	Success	2.43648	3	0.181339
clu_6532_NA	2	chr13:36205141-36232122	Fars2	cryptic	0.735	Success	0.892293	1	0.181587
clu_2727_NA	2	chr9:44076222-44089132	Usp2	annotated	0.735	Success	0.891857	1	0.181694
clu_7329_NA	2	chr8:25720335-25720555	Plpp5	annotated	0.735	Success	0.891699	1	0.181733
clu_4854_NA	2	chr15:100410231-100412234	Slc11a2	annotated	0.735	Success	0.891511	1	0.181779
clu_3844_NA	3	chr5:125018990-125022871	Ncor2	annotated	0.735	Success	1.70456	2	0.181853
clu_6586_NA	3	chr13:55507880-55508780	Pdlim7	annotated	0.735	Success	1.7043	2	0.181899
clu_1299_NA	2	chr10:18093840-18094410	Reps1	annotated	0.735	Success	0.89071	1	0.181975
clu_2922_NA	3	chr9:87055905-87058925	Cyb5r4	cryptic	0.735	Success	1.70374	2	0.182001
clu_212_NA	3	chr2:35720741-35723029	Dab2ip	annotated	0.735	Success	1.70335	2	0.182073
clu_3543_NA	6	chr5:34628513-34630470	Add1	annotated	0.735	Success	3.77968	5	0.18225
clu_27_NA	10	chr2:12364519-12419159	Mindy3	cryptic	0.735	Success	6.29183	9	0.182368
clu_4531_NA	3	chr16:94385423-94388265	Ttc3	annotated	0.735	Success	1.70157	2	0.182397
clu_6320_NA	4	chrX:75450145-75458683	Brcc3	cryptic	0.735	Success	2.4287	3	0.182542
clu_4213_NA	2	chr19:57324059-57324596	B230217O12Rik	cryptic	0.735	Success	0.888366	1	0.182551
clu_1265_NA	2	chr10:4313857-4353142	Akap12	cryptic	0.735	Success	0.887955	1	0.182652
clu_5554_NA	3	chr17:26253091-26255031	Luc7l	annotated	0.735	Success	1.69983	2	0.182715
clu_1178_NA	2	chr1:170375306-170390731	Nos1ap	annotated	0.735	Success	0.886311	1	0.183058
clu_1203_NA	3	chr1:177059462-177078774	Akt3	cryptic	0.735	Success	1.69787	2	0.183073
clu_6767_NA	7	chr4:11962233-11966302	Pdp1	cryptic	0.735	Success	4.4174	6	0.183084
clu_180_NA	3	chr2:32363979-32365803	Ciz1	annotated	0.735	Success	1.69665	2	0.183296
clu_5855_NA	3	chr6:28260836-28261768	Zfp800	annotated	0.735	Success	1.69638	2	0.183346
clu_2719_NA	2	chr9:40804695-40809940	Hspa8	cryptic	0.735	Success	0.885111	1	0.183355
clu_5647_NA	3	chr17:36039374-36040478	H2-T22	annotated	0.735	Success	1.69552	2	0.183503
clu_7994_NA	2	chr7:81356011-81356945	Cpeb1	cryptic	0.735	Success	0.88441	1	0.183528
clu_5222_NA	2	chr12:55719708-55722774	Ralgapa1	annotated	0.735	Success	0.88438	1	0.183536
clu_4394_NA	3	chr16:32360075-32369315	Ubxn7	annotated	0.735	Success	1.69534	2	0.183537
clu_4408_NA	2	chr16:33381027-33421321	Zfp148	annotated	0.735	Success	0.883429	1	0.183771
clu_1068_NA	3	chr1:134298828-134299291	Ppfia4	annotated	0.735	Success	1.69397	2	0.183789
clu_3252_NA	3	chr3:89715150-89734842	Adar	cryptic	0.735	Success	1.69385	2	0.183811
clu_7534_NA	3	chr8:85674130-85700641	Neto2	cryptic	0.735	Success	1.69377	2	0.183825
clu_6134_NA	3	chr6:124914232-124914635	Ptms	annotated	0.735	Success	1.6937	2	0.183839
clu_5521_NA	2	chr17:24887917-24890283	Spsb3	annotated	0.736	Success	0.881597	1	0.184227
clu_3600_NA	4	chr5:67315845-67326853	Slc30a9	annotated	0.736	Success	2.41684	3	0.184389
clu_1572_NA	3	chr10:109759049-109764518	Nav3	annotated	0.736	Success	1.68974	2	0.184567
clu_7752_NA	2	chr7:19584530-19584784	Clasrp	annotated	0.736	Success	0.880141	1	0.184589
clu_6352_NA	2	chrX:101444790-101445295	Nono	annotated	0.736	Success	0.88003	1	0.184617
clu_6293_NA	3	chrX:71441145-71450611	Cd99l2	annotated	0.736	Success	1.68794	2	0.1849
clu_5023_NA	3	chr18:60996831-61001292	Slc6a7	cryptic	0.736	Success	1.68767	2	0.184949
clu_4831_NA	2	chr15:98807194-98807605	Ddn	cryptic	0.736	Success	0.87855	1	0.184987
clu_1064_NA	3	chr1:133735209-133737990	Atp2b4	cryptic	0.736	Success	1.68742	2	0.184997
clu_6449_NA	3	chrX:157888612-157906670	Cnksr2	cryptic	0.736	Success	1.68681	2	0.185109
clu_901_NA	3	chr1:68042738-68071518	Erbb4	annotated	0.736	Success	1.6862	2	0.185223
clu_7143_NA	4	chr4:138216740-138222089	Hp1bp3	annotated	0.736	Success	2.41068	3	0.185356
clu_5874_NA	7	chr6:31220519-31328289	2210408F21Rik	cryptic	0.736	Success	4.39679	6	0.185524
clu_6030_NA	3	chr6:93815825-93943204	Magi1	annotated	0.736	Success	1.68425	2	0.185583
clu_6215_NA	2	chrX:8143329-8143658	Rbm3	annotated	0.736	Success	0.87593	1	0.185643
clu_7651_NA	3	chr8:122575215-122576515	Aprt	cryptic	0.736	Success	1.68358	2	0.185709
clu_8182_NA	2	chr7:127848498-127848751	Stx4a	annotated	0.736	Success	0.875292	1	0.185803
clu_7447_NA	2	chr8:70870074-70873459	Ccdc124	annotated	0.736	Success	0.874807	1	0.185925
clu_3137_NA	3	chr3:37309181-37309937	Cetn4	annotated	0.736	Success	1.68192	2	0.186016
clu_2329_NA	2	chr11:79620555-79680788	Rab11fip4	annotated	0.736	Success	0.873909	1	0.186151
clu_3446_NA	3	chr5:3951734-3954792	Akap9	annotated	0.736	Success	1.68106	2	0.186177
clu_202_NA	3	chr2:34720728-34725043	Gapvd1	annotated	0.736	Success	1.68034	2	0.186311
clu_2834_NA	2	chr9:61409407-61409936	Tle3	annotated	0.736	Success	0.87218	1	0.186587
clu_6519_NA	2	chr13:24942999-24943399	Gpld1	cryptic	0.736	Success	0.872004	1	0.186632
clu_7772_NA	2	chr7:25290965-25291055	Cic	annotated	0.736	Success	0.871458	1	0.18677
clu_4455_NA	2	chr16:48926102-48927542	Dzip3	annotated	0.736	Success	0.871368	1	0.186793
clu_969_NA	2	chr1:87403846-87407002	Gigyf2	annotated	0.736	Success	0.871269	1	0.186818
clu_5753_NA	3	chr17:69270664-69274704	Epb41l3	annotated	0.736	Success	1.67743	2	0.186853
clu_3294_NA	2	chr3:95849061-95851563	Prpf3	annotated	0.736	Success	0.870469	1	0.18702
clu_5407_NA	3	chr12:111640040-111647471	Mark3	annotated	0.736	Success	1.67577	2	0.187163
clu_1094_NA	3	chr1:143802233-143806684	Uchl5	annotated	0.736	Success	1.67542	2	0.18723
clu_7001_NA	2	chr4:119814790-119997174	Hivep3	annotated	0.736	Success	0.868787	1	0.187447
clu_7932_NA	2	chr7:59969314-59970327	Snhg14	cryptic	0.736	Success	0.868661	1	0.187479
clu_6540_NA	3	chr13:42167663-42181432	Hivep1	annotated	0.736	Success	1.67325	2	0.187636
clu_260_NA	3	chr2:55437902-55594811	Kcnj3	annotated	0.736	Success	1.6731	2	0.187665
clu_3134_NA	2	chr3:36931135-36936992	4932438A13Rik	annotated	0.736	Success	0.867377	1	0.187805
clu_3163_NA	2	chr3:57845366-57847351	Pfn2	annotated	0.736	Success	0.866101	1	0.18813
clu_7793_NA	2	chr7:28185436-28185834	Dyrk1b	annotated	0.736	Success	0.864743	1	0.188477
clu_5204_NA	3	chr12:46817029-46818616	Nova1	cryptic	0.736	Success	1.66874	2	0.188485
clu_2424_NA	3	chr11:98716525-98717910	Med24	annotated	0.736	Success	1.66819	2	0.188588
[truncated: 5,843 more rows]
